# Supplementary material for: Transcriptome Analysis of the Sm-Mediated Hypersensitive Response to Stemphylium lycopersici in Tomato
Source: Front Plant Sci. 2017 Jul 19;8:1257. doi: 10.3389/fpls.2017.01257 (PMC5515834; doi:10.3389/fpls.2017.01257)
Supplement: Supplementary file 3 [file Table_3.XLSX]

## Sheet: Sheet1
Table S3. All the FPKM values for every gene
gene_id	transcript_id(s)	CK1_1_FPKM	CK1_2_FPKM	CK1_3_FPKM	CK2_1_FPKM	CK2_2_FPKM	CK2_3_FPKM	RPI_1_FPKM	RPI_2_FPKM	RPI_3_FPKM	SPI_1_FPKM	SPI_2_FPKM	SPI_3_FPKM	Cellular Component	Molecular Function	Biological Process	Kegg Orthology	Nr Description
Solyc02g085950.2.1	BGI_novel_T004261,BGI_novel_T004262,Solyc02g085950.2.1	27760.7	20572.3	12452.2	9934	13225.1	7891.66	11251	6095.43	9022.25	7404.69	12388.5	14396.6	GO:0009536//plastid;GO:0009507//chloroplast	GO:0016831//carboxy-lyase activity;GO:0016829//lyase activity;GO:0004497//monooxygenase activity;GO:0005488//binding;GO:0016984//ribulose-bisphosphate carboxylase activity;GO:0016491//oxidoreductase activity	GO:0015977//carbon fixation;GO:0009058//biosynthetic process;GO:0019253//reductive pentose-phosphate cycle;GO:0009853//photorespiration;GO:0043094//cellular metabolic compound salvage;GO:0055114//oxidation-reduction process;GO:0015979//photosynthesis	K01602//ribulose-bisphosphate carboxylase small chain [EC:4.1.1.39]	gi|822606574|ref|NP_001296139.1|//ribulose bisphosphate carboxylase small chain 3B, chloroplastic [Solanum lycopersicum];gi|132104|sp|P07180.1|RBS3A_SOLLC//RecName: Full=Ribulose bisphosphate carboxylase small chain 3A/3C, chloroplastic; Short=RuBisCO small subunit 3A/3C; Flags: Precursor
Solyc09g010800.2.1	Solyc09g010800.2.1	17108.6	11571.2	7143.71	14378.5	10778.1	12541.6	10162.7	8188.58	11445.5	6418.76	6359.99	11181.3	NA	NA	NA	NA	gi|970052567|ref|XP_015087895.1|//PREDICTED: metallothionein-like protein type 2 B [Solanum pennellii]
Solyc03g034220.2.1	BGI_novel_T005212,BGI_novel_T005213,Solyc03g034220.2.1	11397.6	9978.01	9093.39	4794.26	7184.12	5735.67	6411.46	3114.47	4204.93	3677.08	6214.21	8099.48	GO:0009536//plastid;GO:0009507//chloroplast	GO:0016831//carboxy-lyase activity;GO:0004497//monooxygenase activity;GO:0005488//binding;GO:0016491//oxidoreductase activity;GO:0016984//ribulose-bisphosphate carboxylase activity	GO:0015977//carbon fixation;GO:0019253//reductive pentose-phosphate cycle;GO:0009853//photorespiration;GO:0043094//cellular metabolic compound salvage;GO:0055114//oxidation-reduction process	K01602//ribulose-bisphosphate carboxylase small chain [EC:4.1.1.39]	gi|822092470|ref|NP_001295873.1|//ribulose bisphosphate carboxylase small chain 2A, chloroplastic [Solanum lycopersicum]
Solyc07g066310.2.1	Solyc07g066310.2.1	11299.4	7736.12	5333.74	6490.1	6357.77	5504.68	5407.75	2343.21	5280.62	3655.58	4000.95	6253.35	GO:0009523//photosystem II;GO:0009534//chloroplast thylakoid	NA	GO:0044237//cellular metabolic process	K03541//photosystem II 10kDa protein	gi|350537547|ref|NP_001234042.1|//photosystem II 10 kDa polypeptide, chloroplastic [Solanum lycopersicum]
Solyc09g083440.2.1	BGI_novel_T015783,Solyc09g083440.2.1	8095.15	3383.73	9188.96	1500.06	10039.3	5946.25	711.22	9653.65	5277.07	1892.33	4932.33	2311.8	NA	GO:0004867//serine-type endopeptidase inhibitor activity;GO:0004866//endopeptidase inhibitor activity	GO:0009611//response to wounding;GO:0006950//response to stress;GO:0051346//negative regulation of hydrolase activity	NA	gi|460404367|ref|XP_004247654.1|//PREDICTED: wound-induced proteinase inhibitor 1 [Solanum lycopersicum]
Solyc02g063150.2.1	BGI_novel_T003214,Solyc02g063150.2.1	7334	6100.28	4637.16	2081.4	4164.66	3228.09	2791.6	1554.4	1905.94	1681.6	3701.56	3325.98	GO:0009536//plastid;GO:0009507//chloroplast	GO:0016831//carboxy-lyase activity;GO:0004497//monooxygenase activity;GO:0005488//binding;GO:0016491//oxidoreductase activity;GO:0016984//ribulose-bisphosphate carboxylase activity	GO:0015977//carbon fixation;GO:0019253//reductive pentose-phosphate cycle;GO:0009853//photorespiration;GO:0043094//cellular metabolic compound salvage;GO:0055114//oxidation-reduction process	K01602//ribulose-bisphosphate carboxylase small chain [EC:4.1.1.39]	gi|822092500|ref|NP_001295872.1|//ribulose bisphosphate carboxylase small chain 1, chloroplastic [Solanum lycopersicum]
Solyc11g021060.1.1	BGI_novel_T017846,Solyc11g021060.1.1	6895.19	3789.52	4644.44	414.44	4374.7	1524.07	421.9	4929.7	2004.49	434.49	2377.51	668.36	NA	GO:0004867//serine-type endopeptidase inhibitor activity;GO:0004866//endopeptidase inhibitor activity	GO:0010466//negative regulation of peptidase activity;GO:0051346//negative regulation of hydrolase activity	NA	gi|350534604|ref|NP_001234661.1|//proteinase inhibitor type-2 TR8 precursor [Solanum lycopersicum]
Solyc07g007250.2.1	BGI_novel_T011508,BGI_novel_T011509,Solyc07g007250.2.1	6789.3	2498.18	17523.7	533.99	7741.32	3688.62	243.28	8884.8	4477.25	471.61	2873.85	1469.79	NA	GO:0004866//endopeptidase inhibitor activity	GO:0010466//negative regulation of peptidase activity;GO:0010951//negative regulation of endopeptidase activity	NA	gi|350535352|ref|NP_001233934.1|//metallocarboxypeptidase inhibitor precursor [Solanum lycopersicum]
Solyc09g084470.2.1	BGI_novel_T015788,BGI_novel_T015789,BGI_novel_T015790,BGI_novel_T015791,Solyc09g084470.2.1	6224.02	1799.61	16911.5	489.66	5900.28	3216.2	461.49	13285.9	4492.69	2440.28	6269.4	4047.92	GO:0005576//extracellular region	GO:0016787//hydrolase activity;GO:0008233//peptidase activity;GO:0004867//serine-type endopeptidase inhibitor activity;GO:0004866//endopeptidase inhibitor activity	GO:0009611//response to wounding;GO:0010466//negative regulation of peptidase activity;GO:0006508//proteolysis;GO:0006950//response to stress;GO:0051346//negative regulation of hydrolase activity	NA	gi|822092793|ref|NP_001295870.1|//wound-induced proteinase inhibitor 1 precursor [Solanum lycopersicum];gi|460404377|ref|XP_004247659.1|//PREDICTED: wound-induced proteinase inhibitor 1-like [Solanum lycopersicum]
Solyc08g082190.2.1	BGI_novel_T014430,Solyc08g082190.2.1	6181.13	4957.34	1561.13	7958.39	3834.42	4514.97	6846.22	5520.95	8913.75	2888.32	3365.47	3910.23	NA	NA	NA	K14689//solute carrier family 30 (zinc transporter), member 2;K18749//protein LSM14;K13344//peroxin-13	gi|723724023|ref|XP_004245524.2|//PREDICTED: uncharacterized protein LOC101259182 [Solanum lycopersicum];gi|697182688|ref|XP_009600355.1|//PREDICTED: keratin-associated protein 21-1-like [Nicotiana tomentosiformis]
Solyc09g089510.2.1	BGI_novel_T015793,BGI_novel_T015794,BGI_novel_T015795,BGI_novel_T015796,BGI_novel_T015797,BGI_novel_T015798,BGI_novel_T015799,BGI_novel_T015800,Solyc09g089510.2.1	5858.27	3809.67	35765.2	894.58	10857.3	9663.23	412.13	34970.2	13947.2	3725.48	12183.3	8472.21	NA	NA	NA	NA	gi|970051874|ref|XP_015087532.1|//PREDICTED: proteinase inhibitor I-B-like [Solanum pennellii];gi|723732304|ref|XP_004247691.2|//PREDICTED: proteinase inhibitor I-B [Solanum lycopersicum]
Solyc03g098790.1.1	BGI_novel_T006076,BGI_novel_T006077,BGI_novel_T006078,Solyc03g098790.1.1	5676.84	2154.34	10817.4	520.67	12230.6	4472.72	282.66	21604.7	6829.38	2101.5	6886.75	2453.42	GO:0043231//intracellular membrane-bounded organelle	GO:0016787//hydrolase activity;GO:0004866//endopeptidase inhibitor activity	GO:0010466//negative regulation of peptidase activity;GO:0010951//negative regulation of endopeptidase activity;GO:0050896//response to stimulus	NA	gi|936976559|ref|NP_001234142.2|//cathepsin D inhibitor protein precursor [Solanum lycopersicum];gi|8648959|emb|CAB94854.1|//inhibitor of yeast proteinase A [Solanum lycopersicum]
Solyc01g007320.2.1	BGI_novel_T000472,BGI_novel_T000473,BGI_novel_T000474,Solyc01g007320.2.1	5092.7	4139.63	3428.57	3668.27	2912.49	2387.39	2237.93	2268.05	2214.16	2160.95	2883.12	2990.84	GO:0045261//proton-transporting ATP synthase complex, catalytic core F(1);GO:0033178//proton-transporting two-sector ATPase complex, catalytic domain;GO:0009535//chloroplast thylakoid membrane;GO:0009534//chloroplast thylakoid	GO:0015662//ATPase activity, coupled to transmembrane movement of ions, phosphorylative mechanism;GO:0005524//ATP binding;GO:0032559//adenyl ribonucleotide binding;GO:0019829//cation-transporting ATPase activity;GO:0015078//hydrogen ion transmembrane transporter activity;GO:0046933//proton-transporting ATP synthase activity, rotational mechanism;GO:0046961//proton-transporting ATPase activity, ro…	GO:0015988//energy coupled proton transmembrane transport, against electrochemical gradient;GO:0015986//ATP synthesis coupled proton transport;GO:0042777//plasma membrane ATP synthesis coupled proton transport;GO:0015991//ATP hydrolysis coupled proton transport	K02112//F-type H+-transporting ATPase subunit beta [EC:3.6.3.14]	gi|923792379|ref|XP_013684709.1|//PREDICTED: ATP synthase subunit beta, chloroplastic [Brassica napus];gi|544163620|ref|YP_008563095.1|//ATP synthase CF1 beta subunit (chloroplast) [Solanum lycopersicum]
Solyc03g098780.1.1	BGI_novel_T006071,BGI_novel_T006072,BGI_novel_T006073,BGI_novel_T006074,BGI_novel_T006075,Solyc03g098780.1.1	4904.35	2448.57	15874.1	734.8	7996.31	4356.4	701.18	12311.1	4275.77	2032.2	4682.03	3466.61	NA	GO:0004866//endopeptidase inhibitor activity	GO:0010466//negative regulation of peptidase activity;GO:0010951//negative regulation of endopeptidase activity	NA	gi|460379324|ref|XP_004235413.1|//PREDICTED: aspartic protease inhibitor 1-like [Solanum lycopersicum];gi|936976559|ref|NP_001234142.2|//cathepsin D inhibitor protein precursor [Solanum lycopersicum]
Solyc07g056540.2.1	BGI_novel_T012661,BGI_novel_T012662,BGI_novel_T012663,Solyc07g056540.2.1	4473.21	3100.19	1931.06	2954.24	2285.53	2147.64	2864.44	1449.69	2532.86	2128.34	2102.02	2554.03	NA	GO:0000166//nucleotide binding;GO:0010181//FMN binding;GO:0003824//catalytic activity;GO:0016491//oxidoreductase activity	GO:0008152//metabolic process;GO:0055114//oxidation-reduction process	K11517//(S)-2-hydroxy-acid oxidase [EC:1.1.3.15]	gi|808154224|ref|NP_001294871.1|//peroxisomal (S)-2-hydroxy-acid oxidase GLO1 [Solanum lycopersicum]
Solyc07g064130.1.1	BGI_novel_T012838,BGI_novel_T012839,BGI_novel_T012840,BGI_novel_T012841,BGI_novel_T012842,BGI_novel_T012843,BGI_novel_T012844,BGI_novel_T012845,BGI_novel_T012846,BGI_novel_T012847,BGI_novel_T012848,BGI_novel_T012849,Solyc07g064130.1.1	4216.87	4437.68	1891.91	4422.46	3161.3	7732.31	3134.08	3377.51	3497.34	2392.39	2210.88	2150.29	GO:0043231//intracellular membrane-bounded organelle	NA	GO:0032502//developmental process;GO:0010033//response to organic substance;GO:0043412//macromolecule modification	K08770//ubiquitin C	gi|593782905|ref|XP_007154493.1|//hypothetical protein PHAVU_003G123500g [Phaseolus vulgaris];gi|723718419|ref|XP_010324326.1|//PREDICTED: polyubiquitin isoform X1 [Solanum lycopersicum];gi|823134063|ref|XP_012466865.1|//PREDICTED: polyubiquitin-like [Gossypium raimondii]
Solyc01g079470.2.1	Solyc01g079470.2.1	3902.32	3191.56	2647.84	4087.92	2414.41	2960.78	1557.77	627.93	1207.4	974.11	1132.93	1571.19	NA	NA	NA	NA	gi|460367060|ref|XP_004229393.1|//PREDICTED: calvin cycle protein CP12-1, chloroplastic [Solanum lycopersicum]
Solyc10g086580.1.1	BGI_novel_T017287,BGI_novel_T017288,BGI_novel_T017289,BGI_novel_T017290,BGI_novel_T017291,Solyc10g086580.1.1	3883.98	2074.36	1246.55	1445.75	2087.57	1207.89	2395.25	1269.6	2248.14	2568.18	2554.28	2220.86	GO:0009532//plastid stroma	GO:0032559//adenyl ribonucleotide binding	NA	K03064//26S proteasome regulatory subunit T4;K08955//ATP-dependent metalloprotease [EC:3.4.24.-]	gi|488888860|gb|AGL08673.1|//chloroplast rubisco activase 2 [Sagittaria graminea];gi|723739979|ref|XP_010312360.1|//PREDICTED: LOW QUALITY PROTEIN: ribulose bisphosphate carboxylase/oxygenase activase, chloroplastic-like [Solanum lycopersicum]
Solyc02g085940.2.1	BGI_novel_T004259,BGI_novel_T004260,Solyc02g085940.2.1	3715.24	2945.59	1795.59	1399.47	1975.86	1162.18	1518.59	898.22	1255.28	1067	1692.64	2043.79	GO:0009536//plastid;GO:0009507//chloroplast	GO:0016831//carboxy-lyase activity;GO:0004497//monooxygenase activity;GO:0005488//binding;GO:0016491//oxidoreductase activity;GO:0016984//ribulose-bisphosphate carboxylase activity	GO:0015977//carbon fixation;GO:0019253//reductive pentose-phosphate cycle;GO:0009853//photorespiration;GO:0043094//cellular metabolic compound salvage;GO:0055114//oxidation-reduction process	K01602//ribulose-bisphosphate carboxylase small chain [EC:4.1.1.39]	gi|460373093|ref|XP_004232357.1|//PREDICTED: uncharacterized protein LOC101268635 [Solanum lycopersicum]
Solyc01g111170.2.1	Solyc01g111170.2.1	3321.39	2498.84	1082.28	3400.38	2190.78	2182	1442.62	1548.53	2123.97	1062.39	978.73	1185.22	GO:0044424//intracellular part	GO:0016859//cis-trans isomerase activity;GO:0005488//binding	GO:0044267//cellular protein metabolic process	K01802//peptidylprolyl isomerase [EC:5.2.1.8]	gi|350539643|ref|NP_001234488.1|//peptidyl-prolyl cis-trans isomerase [Solanum lycopersicum]
Solyc04g082010.1.1	BGI_novel_T008387,Solyc04g082010.1.1	3310.77	3366.49	2663.11	1441.83	2707.39	1782.18	1124.46	639.01	832.45	988.46	1684.56	1816.13	GO:0009535//chloroplast thylakoid membrane;GO:0009579//thylakoid;GO:0009507//chloroplast	GO:0009055//electron carrier activity;GO:0046872//metal ion binding;GO:0005507//copper ion binding	GO:0022900//electron transport chain	K02638//plastocyanin	gi|822885228|ref|NP_001296192.1|//plastocyanin, chloroplastic [Solanum lycopersicum]
Solyc09g084490.2.1	BGI_novel_T015792,Solyc09g084490.2.1	3152.96	1390.27	8309.51	448.32	2375.72	3780.11	142.62	7427.15	3470.34	913.29	3172.34	917.67	NA	GO:0016787//hydrolase activity;GO:0008233//peptidase activity;GO:0004867//serine-type endopeptidase inhibitor activity;GO:0004866//endopeptidase inhibitor activity	GO:0009611//response to wounding;GO:0006508//proteolysis;GO:0006950//response to stress;GO:0051346//negative regulation of hydrolase activity	NA	gi|460404377|ref|XP_004247659.1|//PREDICTED: wound-induced proteinase inhibitor 1-like [Solanum lycopersicum]
Solyc04g007790.2.1	Solyc04g007790.2.1	3148.98	1219.58	1065.24	672.41	3280.58	1175.7	801.27	1770.38	1456.42	1083.45	1305.43	1278.01	NA	NA	GO:0006950//response to stress	NA	gi|460382589|ref|XP_004237021.1|//PREDICTED: kirola-like [Solanum lycopersicum]
Solyc01g099770.2.1	BGI_novel_T002037,BGI_novel_T002038,BGI_novel_T002039,BGI_novel_T002040,BGI_novel_T002041,BGI_novel_T002042,Solyc01g099770.2.1	3129.8	2905.99	2504.29	3618.09	3823.49	2466.09	4424.74	2739.73	3901.7	2912.01	2901.69	4999.53	GO:0044424//intracellular part;GO:0005737//cytoplasm	NA	NA	NA	gi|926657623|ref|NP_001234566.2|//translationally-controlled tumor protein homolog [Solanum lycopersicum]
Solyc08g076970.2.1	BGI_novel_T014172,BGI_novel_T014173,BGI_novel_T014174,Solyc08g076970.2.1	3108.04	2233.32	2689.93	838.53	3151.33	1808.11	564.35	2847.58	1766.66	730.66	1466.84	630.25	NA	NA	NA	K01438//acetylornithine deacetylase [EC:3.5.1.16]	gi|460400744|ref|XP_004245892.1|//PREDICTED: acetylornithine deacetylase [Solanum lycopersicum]
Solyc10g044520.1.1	Solyc10g044520.1.1	3029.68	2466.54	1277.51	1052.5	1820.09	1047.66	687.3	547.76	762.13	799.41	1172.22	1364.92	GO:0009536//plastid	GO:0043169//cation binding;GO:0051536//iron-sulfur cluster binding	GO:0006091//generation of precursor metabolites and energy;GO:0051234//establishment of localization	K02639//ferredoxin	gi|350537877|ref|NP_001234059.1|//ferredoxin-1, chloroplastic [Solanum lycopersicum]
Solyc01g110360.2.1	BGI_novel_T002689,Solyc01g110360.2.1	2915.82	1988.38	1270.82	976.21	1574.12	765.87	1559.23	573.07	997.31	960.14	1401.31	1559.83	NA	GO:0004332//fructose-bisphosphate aldolase activity;GO:0016832//aldehyde-lyase activity	GO:0006007//glucose catabolic process;GO:0006096//glycolytic process	K01623//fructose-bisphosphate aldolase, class I [EC:4.1.2.13]	gi|460370090|ref|XP_004230887.1|//PREDICTED: fructose-bisphosphate aldolase 1, chloroplastic [Solanum lycopersicum]
Solyc07g064600.2.1	Solyc07g064600.2.1	2690.24	1662.55	5053.86	709.87	4213.62	1989.85	205.05	3020.68	1372.93	308.3	976.27	315.59	NA	NA	NA	NA	gi|525314409|ref|NP_001266269.1|//inducible plastid-lipid associated protein [Solanum lycopersicum]
Solyc11g022590.1.1	Solyc11g022590.1.1	2684.71	1433.58	2277.5	171.24	1715.3	359.85	243.21	2433.34	848.42	330.04	736.23	253.2	NA	GO:0061135//endopeptidase regulator activity	GO:0010466//negative regulation of peptidase activity	NA	gi|350537105|ref|NP_001233769.1|//uncharacterized protein LOC544001 precursor [Solanum lycopersicum]
Solyc02g086820.2.1	BGI_novel_T004316,BGI_novel_T004317,Solyc02g086820.2.1	2535.88	1461.08	741.4	168.37	593.6	346.07	55.82	200.01	68.29	115.92	420.73	187.51	GO:0009532//plastid stroma	GO:0016836//hydro-lyase activity;GO:0046914//transition metal ion binding;GO:0004089//carbonate dehydratase activity;GO:0008270//zinc ion binding	GO:0015976//carbon utilization	K01673//carbonic anhydrase [EC:4.2.1.1]	gi|921274045|ref|NP_001299833.1|//carbonic anhydrase isoform 2 [Solanum lycopersicum]
Solyc04g080280.2.1	BGI_novel_T008298,BGI_novel_T008299,BGI_novel_T008300,BGI_novel_T008301,BGI_novel_T008302,Solyc04g080280.2.1	2485.28	2837.58	1165.94	3444.27	2793.24	1081.53	1556.76	1098.6	1123.88	1252.64	1411.27	1609.03	NA	NA	NA	NA	NA
Solyc02g079950.2.1	BGI_novel_T003857,Solyc02g079950.2.1	2410.64	2279.18	1687.63	971.75	1640.13	1459.84	1008.21	746.76	1007.96	799.51	1442.33	1176.77	GO:0009523//photosystem II;GO:0019898//extrinsic component of membrane;GO:0009654//photosystem II oxygen evolving complex	GO:0046872//metal ion binding;GO:0005509//calcium ion binding	GO:0044237//cellular metabolic process;GO:0015979//photosynthesis	K08901//photosystem II oxygen-evolving enhancer protein 3	gi|970010046|ref|XP_015065924.1|//PREDICTED: oxygen-evolving enhancer protein 3, chloroplastic [Solanum pennellii];gi|350536937|ref|NP_001234528.1|//photosystem II oxygen-evolving complex protein 3 [Solanum lycopersicum]
Solyc03g005760.1.1	BGI_novel_T004882,BGI_novel_T004883,BGI_novel_T004884,BGI_novel_T004885,BGI_novel_T004886,Solyc03g005760.1.1	2394.95	5316.66	730.09	1229.75	4400.83	412.22	320.63	324.76	377.34	309.61	1247.59	431.41	GO:0031224//intrinsic component of membrane;GO:0009521//photosystem;GO:0009534//chloroplast thylakoid	GO:0043169//cation binding;GO:0046906//tetrapyrrole binding	GO:0006464//cellular protein modification process;GO:0006091//generation of precursor metabolites and energy	K08912//light-harvesting complex II chlorophyll a/b binding protein 1	gi|170421|gb|AAA34155.1|//chlorophyll a/b-binding protein Cab-3A, partial [Solanum lycopersicum];gi|723678681|ref|XP_010317413.1|//PREDICTED: chlorophyll a-b binding protein 3A, chloroplastic-like [Solanum lycopersicum];gi|297744047|emb|CBI37017.3|//unnamed protein product [Vitis vinifera];gi|1657859|gb|AAB18209.1|//chlorophyll a/b-binding protein WCAB precursor [Triticum aestivum]
Solyc02g084850.2.1	BGI_novel_T004183,BGI_novel_T004184,Solyc02g084850.2.1	2319.81	4515.96	273.71	324.69	201.75	455.98	12.23	16.25	13.61	9.1	9.03	8.66	NA	NA	GO:0009415//response to water;GO:0006950//response to stress;GO:0050896//response to stimulus	NA	gi|350537453|ref|NP_001234038.1|//abscisic acid and environmental stress-inducible protein TAS14 [Solanum lycopersicum]
Solyc07g064160.2.1	Solyc07g064160.2.1	2302.12	1785.55	207.37	1863.91	1250.39	163.34	385.6	223.7	386.67	183.04	264.7	125.9	GO:0009941//chloroplast envelope	NA	GO:0006772//thiamine metabolic process	K03146//thiamine thiazole synthase	gi|460397188|ref|XP_004244150.1|//PREDICTED: thiamine thiazole synthase, chloroplastic [Solanum lycopersicum]
Solyc04g058150.2.1	Solyc04g058150.2.1	2111.16	1066.39	212.07	1972.62	1224.85	833.18	806.95	583.89	1033.59	237.37	336.61	521.36	NA	GO:0043169//cation binding	NA	NA	gi|350535703|ref|NP_001234720.1|//metallothionein-like protein type 2 A [Solanum lycopersicum]
Solyc04g009030.2.1	Solyc04g009030.2.1	2091.25	1719.22	1114.43	941.01	1198.92	1073.3	993.62	660.38	862.7	784.38	1121.14	974.34	GO:0009536//plastid	GO:0000166//nucleotide binding	GO:0015977//carbon fixation;GO:0019318//hexose metabolic process	K05298//glyceraldehyde-3-phosphate dehydrogenase (NADP+) (phosphorylating) [EC:1.2.1.13]	gi|460382243|ref|XP_004236849.1|//PREDICTED: glyceraldehyde-3-phosphate dehydrogenase A, chloroplastic [Solanum lycopersicum]
Solyc12g005630.1.1	Solyc12g005630.1.1	2088	1931.75	1100.55	1367.11	1432.5	1559.05	936.83	796.54	1046.03	973.64	1024.28	1252.06	GO:0031224//intrinsic component of membrane;GO:0009534//chloroplast thylakoid;GO:0034357//photosynthetic membrane	GO:0043169//cation binding;GO:0016679//oxidoreductase activity, acting on diphenols and related substances as donors;GO:0015078//hydrogen ion transmembrane transporter activity;GO:0051536//iron-sulfur cluster binding	GO:0006091//generation of precursor metabolites and energy;GO:0051234//establishment of localization	K02636//cytochrome b6-f complex iron-sulfur subunit [EC:1.10.9.1]	gi|964749655|ref|NP_001304899.1|//cytochrome b6-f complex iron-sulfur subunit, chloroplastic [Solanum lycopersicum]
Solyc06g082940.2.1	BGI_novel_T011300,Solyc06g082940.2.1	2009.52	1651.17	1247.35	914.89	1473.54	1139.33	755.2	516.91	792.74	669.19	988.55	1013.67	NA	NA	NA	K02699//photosystem I subunit XI	gi|460393734|ref|XP_004242464.1|//PREDICTED: photosystem I reaction center subunit XI, chloroplastic [Solanum lycopersicum]
Solyc09g097770.2.1	BGI_novel_T015942,BGI_novel_T015943,BGI_novel_T015944,Solyc09g097770.2.1	1945.22	773.69	1201.75	852.93	1304.65	1639.62	9146.42	8665.87	7491.14	10149.6	7434.2	17137.6	NA	NA	NA	K03006//DNA-directed RNA polymerase II subunit RPB1 [EC:2.7.7.6]	gi|350539555|ref|NP_001234188.1|//tyrosine- and lysine-rich protein precursor [Solanum lycopersicum]
Solyc07g041720.1.1	BGI_novel_T012170,BGI_novel_T012171,Solyc07g041720.1.1	1830.33	2985.14	3227.32	968.86	2562.83	1405.35	1529.12	756.98	1006.59	1625.47	3125.22	2322.93	GO:0048046//apoplast;GO:0030312//external encapsulating structure;GO:0005576//extracellular region	GO:0016209//antioxidant activity;GO:0045735//nutrient reservoir activity;GO:0046914//transition metal ion binding;GO:0003824//catalytic activity;GO:0004871//signal transducer activity;GO:0030145//manganese ion binding	GO:0008152//metabolic process;GO:0009755//hormone-mediated signaling pathway	K19476//vacuolar protein sorting-associated protein IST1;K11426//SET and MYND domain-containing protein	gi|460396303|ref|XP_004243715.1|//PREDICTED: auxin-binding protein ABP19a-like [Solanum lycopersicum]
Solyc09g089540.2.1	Solyc09g089540.2.1	1808.22	416.27	3139.02	605.36	2028.9	3153.63	45.07	6168.84	3844.31	597.46	1898.32	314.65	NA	NA	NA	NA	gi|723732312|ref|XP_004247696.2|//PREDICTED: wound-induced proteinase inhibitor 1-like [Solanum lycopersicum]
Solyc07g041920.2.1	BGI_novel_T012184,BGI_novel_T012185,Solyc07g041920.2.1	1781.53	1233.96	1153.92	92.76	875.63	621.42	42.83	702.78	238.06	125.38	483.39	149.96	GO:0043231//intracellular membrane-bounded organelle	GO:0004175//endopeptidase activity	GO:0019538//protein metabolic process	K01366//cathepsin H [EC:3.4.22.16]	gi|460396286|ref|XP_004243707.1|//PREDICTED: cysteine proteinase 3-like [Solanum lycopersicum]
Solyc09g084460.2.1	BGI_novel_T015785,BGI_novel_T015786,BGI_novel_T015787,Solyc09g084460.2.1	1777.89	579.5	3859.23	105.64	1422.57	1192.14	156.06	3718.39	1403.73	506.19	1962.53	1137.6	GO:0005576//extracellular region	GO:0016787//hydrolase activity;GO:0008233//peptidase activity;GO:0004867//serine-type endopeptidase inhibitor activity;GO:0004866//endopeptidase inhibitor activity	GO:0009611//response to wounding;GO:0010466//negative regulation of peptidase activity;GO:0006508//proteolysis;GO:0006950//response to stress;GO:0051346//negative regulation of hydrolase activity	NA	gi|460404369|ref|XP_004247655.1|//PREDICTED: wound-induced proteinase inhibitor 1-like isoform X1 [Solanum lycopersicum];gi|822092793|ref|NP_001295870.1|//wound-induced proteinase inhibitor 1 precursor [Solanum lycopersicum];gi|460404377|ref|XP_004247659.1|//PREDICTED: wound-induced proteinase inhibitor 1-like [Solanum lycopersicum]
Solyc02g084440.2.1	BGI_novel_T004164,Solyc02g084440.2.1	1746.18	1172.79	874.96	1286.97	1189.61	974.34	1761.9	583.32	1645.41	1004.35	1106.42	1108.69	NA	GO:0016832//aldehyde-lyase activity	GO:0006007//glucose catabolic process	K01623//fructose-bisphosphate aldolase, class I [EC:4.1.2.13]	gi|808175957|ref|NP_001294934.1|//fructose-bisphosphate aldolase 1, chloroplastic [Solanum lycopersicum];gi|354464671|gb|AER26531.1|//fructose 1,6 bisphosphate aldolase class 1 [Carica papaya]
Solyc07g066150.1.1	Solyc07g066150.1.1	1736.89	1632.39	1503.03	701.41	1455.82	1106.48	518.24	406.51	552.65	486.39	838.27	583.41	NA	NA	NA	K08905//photosystem I subunit V	gi|460396886|ref|XP_004244001.1|//PREDICTED: photosystem I reaction center subunit V, chloroplastic [Solanum lycopersicum]
Solyc02g090030.2.1	BGI_novel_T004548,BGI_novel_T004557,Solyc02g090030.2.1	1724.68	1566.34	1162.5	902.46	1232.23	843.25	360.87	209.58	332.18	324.35	437.83	493.65	GO:0009523//photosystem II;GO:0009534//chloroplast thylakoid	GO:0046872//metal ion binding	GO:0042548//regulation of photosynthesis, light reaction	K02716//photosystem II oxygen-evolving enhancer protein 1	gi|460372520|ref|XP_004232077.1|//PREDICTED: oxygen-evolving enhancer protein 1, chloroplastic [Solanum lycopersicum]
Solyc06g076140.2.1	BGI_novel_T011212,Solyc06g076140.2.1	1724.16	1001.66	435.65	1148.89	1178.67	759.93	930.49	581.31	924.9	793.25	578.26	878.54	NA	GO:0043169//cation binding;GO:0046872//metal ion binding	NA	NA	gi|350537383|ref|NP_001234291.1|//metallothionein-like protein type 2 [Solanum lycopersicum]
Solyc09g065910.1.1	BGI_novel_T015541,Solyc09g065910.1.1	1719.6	1340.34	1009.86	709.78	1047.95	1042.17	639.72	456.65	636.05	524.65	744.49	883.64	GO:0031224//intrinsic component of membrane;GO:0009521//photosystem;GO:0009534//chloroplast thylakoid	NA	GO:0044237//cellular metabolic process	K02721//photosystem II PsbW protein	gi|970053522|ref|XP_015088399.1|//PREDICTED: photosystem II reaction center W protein, chloroplastic-like [Solanum pennellii];gi|460403473|ref|XP_004247215.1|//PREDICTED: photosystem II reaction center W protein, chloroplastic-like [Solanum lycopersicum]
Solyc02g091560.2.1	BGI_novel_T004676,Solyc02g091560.2.1	1681.55	1156.27	766.77	885.62	865.59	733.09	871.64	478.51	748.39	687.73	744.47	770.52	GO:0043231//intracellular membrane-bounded organelle;GO:0005739//mitochondrion	GO:0004372//glycine hydroxymethyltransferase activity;GO:0016742//hydroxymethyl-, formyl- and related transferase activity;GO:0048037//cofactor binding;GO:0030170//pyridoxal phosphate binding	GO:0006730//one-carbon metabolic process;GO:0009069//serine family amino acid metabolic process;GO:0006544//glycine metabolic process;GO:0035999//tetrahydrofolate interconversion;GO:0006563//L-serine metabolic process	K00600//glycine hydroxymethyltransferase [EC:2.1.2.1]	gi|460372325|ref|XP_004231981.1|//PREDICTED: serine hydroxymethyltransferase, mitochondrial [Solanum lycopersicum]
Solyc10g077120.1.1	Solyc10g077120.1.1	1662.49	1124.89	1033.78	923.63	979.25	865.72	422.43	217.61	360.11	347.45	423.36	470.06	GO:0044425//membrane part	NA	NA	K02723//photosystem II PsbY protein	gi|460407331|ref|XP_004249106.1|//PREDICTED: photosystem II core complex proteins psbY, chloroplastic [Solanum lycopersicum]
Solyc06g009630.1.1	Solyc06g009630.1.1	1662.41	1545.97	1172.95	1294.88	1327.23	1367.63	603.67	538.06	653.18	596.92	625.61	970.67	NA	NA	NA	NA	gi|723704492|ref|XP_010321871.1|//PREDICTED: calvin cycle protein CP12-1, chloroplastic [Solanum lycopersicum]
Solyc09g014520.2.1	Solyc09g014520.2.1	1662.22	1962.56	1149.28	788.43	1557.27	764.34	421.16	329.84	379.41	397.57	839.08	456.45	GO:0009536//plastid	NA	GO:0006091//generation of precursor metabolites and energy	K08915//light-harvesting complex II chlorophyll a/b binding protein 4	gi|460401640|ref|XP_004246325.1|//PREDICTED: chlorophyll a-b binding protein CP29.1, chloroplastic [Solanum lycopersicum]
Solyc12g042770.1.1	BGI_novel_T019545,Solyc12g042770.1.1	1612.7	1376.97	612.34	1963	990.23	1028.72	1102.3	572.37	962.54	906.72	715.83	1197.11	NA	NA	NA	NA	gi|460413902|ref|XP_004252315.1|//PREDICTED: uncharacterized protein LOC101260209 [Solanum lycopersicum]
Solyc07g043420.2.1	Solyc07g043420.2.1	1560.85	1412.46	426.29	363.76	1724.01	520.82	277.26	197.96	204.12	82.61	353.16	82.13	NA	GO:0003824//catalytic activity	GO:0008152//metabolic process	K18054//2'-deoxymugineic-acid 2'-dioxygenase / mugineic-acid 3-dioxygenase [EC:1.14.11.24 1.14.11.25]	gi|350537251|ref|NP_001233775.1|//2-oxoglutarate-dependent dioxygenase 2 [Solanum lycopersicum]
Solyc12g099930.1.1	BGI_novel_T020147,Solyc12g099930.1.1	1558.51	1302.11	388.45	1379.02	864.89	493.73	511.42	445.66	557.09	655.77	535.48	497.58	NA	GO:0048037//cofactor binding;GO:0003824//catalytic activity;GO:0030170//pyridoxal phosphate binding	GO:0008152//metabolic process	K00830//alanine-glyoxylate transaminase / serine-glyoxylate transaminase / serine-pyruvate transaminase [EC:2.6.1.44 2.6.1.45 2.6.1.51]	gi|525314083|ref|NP_001265946.1|//Hop-interacting protein THI032 [Solanum lycopersicum]
Solyc06g054260.1.1	Solyc06g054260.1.1	1526.6	1680.46	1397.17	1322.29	1562.56	1508.43	777.66	544.7	744.71	695.7	923.88	693.93	GO:0009534//chloroplast thylakoid;GO:0009522//photosystem I	NA	GO:0044237//cellular metabolic process	K02692//photosystem I subunit II	gi|822092552|ref|NP_001295880.1|//photosystem I reaction center subunit II, chloroplastic [Solanum lycopersicum]
Solyc01g109660.2.1	Solyc01g109660.2.1	1491.39	1621.42	2988.33	1504.03	2316.27	2906.92	1192.8	880.43	1084.59	986.12	855.58	1349.11	NA	GO:0005488//binding	NA	K13195//cold-inducible RNA-binding protein;K12885//heterogeneous nuclear ribonucleoprotein G	gi|992319561|ref|NP_001307045.1|//glycine-rich RNA-binding protein [Solanum lycopersicum]
Solyc02g062340.2.1	Solyc02g062340.2.1	1455.73	1298.35	883.97	1102.89	1135.09	716.82	527.58	331.34	465.36	529.41	674.58	582.77	NA	GO:0016832//aldehyde-lyase activity	GO:0006007//glucose catabolic process	K01623//fructose-bisphosphate aldolase, class I [EC:4.1.2.13]	gi|460375513|ref|XP_004233550.1|//PREDICTED: fructose-bisphosphate aldolase 1, chloroplastic-like [Solanum lycopersicum]
Solyc04g080960.2.1	Solyc04g080960.2.1	1454.01	1318.02	411.19	2011.23	1325.38	669.22	341.39	261.26	295.19	435.63	288.72	385.75	NA	GO:0004175//endopeptidase activity	GO:0019538//protein metabolic process	K01373//cathepsin F [EC:3.4.22.41]	gi|460385244|ref|XP_004238314.1|//PREDICTED: cysteine proteinase 15A [Solanum lycopersicum]
Solyc01g080280.2.1	Solyc01g080280.2.1	1442.91	1179.41	970.99	687.66	785.2	995.15	799.64	539.46	670.41	677.8	897.91	738.39	GO:0009536//plastid	GO:0016211//ammonia ligase activity;GO:0032559//adenyl ribonucleotide binding	GO:0006541//glutamine metabolic process	K01915//glutamine synthetase [EC:6.3.1.2]	gi|460367196|ref|XP_004229461.1|//PREDICTED: glutamine synthetase, chloroplastic [Solanum lycopersicum]
Solyc12g099650.1.1	Solyc12g099650.1.1	1432.49	1386.58	1032.78	439	1149.29	582.16	274.71	211.99	251.71	250.57	444.94	510.65	NA	NA	NA	NA	gi|460415093|ref|XP_004252895.1|//PREDICTED: photosystem II 5 kDa protein, chloroplastic-like [Solanum lycopersicum]
Solyc02g071020.2.1	Solyc02g071020.2.1	1425.59	2937.14	439.15	467.99	1768.81	328.42	230.75	209.04	259.33	125.17	500.73	214.16	GO:0031224//intrinsic component of membrane;GO:0009521//photosystem;GO:0009534//chloroplast thylakoid	GO:0043169//cation binding;GO:0046906//tetrapyrrole binding	GO:0006464//cellular protein modification process;GO:0006091//generation of precursor metabolites and energy	K08912//light-harvesting complex II chlorophyll a/b binding protein 1	gi|970007787|ref|XP_015064801.1|//PREDICTED: chlorophyll a-b binding protein 1B, chloroplastic-like [Solanum pennellii]
Solyc06g062370.2.1	BGI_novel_T010641,BGI_novel_T010642,Solyc06g062370.2.1	1422.31	1148.27	4198.13	230.91	1202.69	2676.56	163.5	1520.49	832	240.38	1101.88	360.81	NA	NA	NA	K03024//DNA-directed RNA polymerase III subunit RPC7;K02866//large subunit ribosomal protein L10e;K11340//actin-like protein 6A	gi|460392702|ref|XP_004241953.1|//PREDICTED: acid phosphatase 1 [Solanum lycopersicum]
Solyc05g013630.1.1	Solyc05g013630.1.1	1408.95	958.34	211.84	1559.9	654.62	752.46	1120.53	1305.37	1901.6	1011.78	801.12	1067.5	NA	NA	NA	NA	gi|1418988|emb|CAA99759.1|//unknown [Solanum lycopersicum]
Solyc12g094640.1.1	BGI_novel_T019969,BGI_novel_T019971,Solyc12g094640.1.1	1394	854.98	785.99	621.61	714.64	688.17	743.69	341.94	602.84	734.22	725.45	767.16	GO:0005777//peroxisome	GO:0020037//heme binding;GO:0046872//metal ion binding;GO:0004096//catalase activity	GO:0042744//hydrogen peroxide catabolic process;GO:0055114//oxidation-reduction process	K03781//catalase [EC:1.11.1.6];K05298//glyceraldehyde-3-phosphate dehydrogenase (NADP+) (phosphorylating) [EC:1.2.1.13]	gi|350537883|ref|NP_001234827.1|//catalase isozyme 1 [Solanum lycopersicum];gi|460415552|ref|XP_004253122.1|//PREDICTED: glyceraldehyde-3-phosphate dehydrogenase B, chloroplastic-like [Solanum lycopersicum]
Solyc03g120640.2.1	Solyc03g120640.2.1	1347.62	1522.15	918.2	740.89	980.11	1008.86	550.98	407.83	585.52	518.47	831.84	689.58	GO:0009522//photosystem I	NA	GO:0044237//cellular metabolic process	K02695//photosystem I subunit VI	gi|460379852|ref|XP_004235674.1|//PREDICTED: photosystem I reaction center subunit VI-1, chloroplastic [Solanum lycopersicum]
Solyc07g044860.2.1	Solyc07g044860.2.1	1346.96	1121.88	1129.41	678.04	1021.11	928.99	705.47	454.5	686.91	666.83	947.16	672.01	GO:0009523//photosystem II;GO:0009534//chloroplast thylakoid	GO:0046872//metal ion binding	GO:0044237//cellular metabolic process	K02717//photosystem II oxygen-evolving enhancer protein 2	gi|929045135|ref|NP_001234109.2|//oxygen-evolving enhancer protein 2, chloroplastic [Solanum lycopersicum]
Solyc06g061070.2.1	Solyc06g061070.2.1	1345.25	1127.94	783.91	642.25	813.66	858.63	502.67	379.05	501.45	441.82	582.89	842.99	GO:0043234//protein complex	NA	GO:0006546//glycine catabolic process	K02437//glycine cleavage system H protein	gi|460392743|ref|XP_004241973.1|//PREDICTED: glycine cleavage system H protein, mitochondrial [Solanum lycopersicum]
Solyc05g010420.1.1	BGI_novel_T008755,Solyc05g010420.1.1	1318.92	1059.56	2563.78	1228.64	2230.01	1442.82	614.97	2563.19	1536.99	855.43	1004.18	695.57	NA	GO:0016831//carboxy-lyase activity;GO:0004014//adenosylmethionine decarboxylase activity	GO:0006597//spermine biosynthetic process;GO:0006557//S-adenosylmethioninamine biosynthetic process;GO:0008295//spermidine biosynthetic process;GO:0006596//polyamine biosynthetic process	K01611//S-adenosylmethionine decarboxylase [EC:4.1.1.50]	gi|350535302|ref|NP_001234699.1|//S-adenosylmethionine decarboxylase [Solanum lycopersicum]
Solyc08g076220.2.1	Solyc08g076220.2.1	1304.84	1005.31	696.94	789.62	892.43	704.25	877.21	533.8	736.6	797.28	917.22	816.37	NA	GO:0032559//adenyl ribonucleotide binding;GO:0016301//kinase activity	GO:0044238//primary metabolic process;GO:0006796//phosphate-containing compound metabolic process	K00855//phosphoribulokinase [EC:2.7.1.19]	gi|460400830|ref|XP_004245935.1|//PREDICTED: phosphoribulokinase, chloroplastic [Solanum lycopersicum]
Solyc10g075160.1.1	Solyc10g075160.1.1	1270.03	861.25	793.96	237.31	1155.47	622.13	138.99	330.91	268.93	208.34	365.28	266.95	GO:0009536//plastid	GO:0043169//cation binding;GO:0051536//iron-sulfur cluster binding	GO:0006091//generation of precursor metabolites and energy;GO:0051234//establishment of localization	K02639//ferredoxin	gi|723737669|ref|XP_004249046.2|//PREDICTED: ferredoxin [Solanum lycopersicum]
Solyc02g070800.2.1	Solyc02g070800.2.1	1266.94	1208.96	1301.99	1281.63	1178.4	1437.82	986.46	586.94	891.02	739.61	1054.82	1170.84	NA	NA	NA	NA	gi|460374612|ref|XP_004233104.1|//PREDICTED: uncharacterized protein ycf23 [Solanum lycopersicum]
Solyc10g006230.2.1	Solyc10g006230.2.1	1260.74	1572.45	595.1	737.98	1173.12	684.08	255.96	206.99	265.09	226.12	432.46	233.34	GO:0031224//intrinsic component of membrane;GO:0009521//photosystem;GO:0009534//chloroplast thylakoid	GO:0043169//cation binding;GO:0046906//tetrapyrrole binding	GO:0006464//cellular protein modification process;GO:0006091//generation of precursor metabolites and energy	K08908//light-harvesting complex I chlorophyll a/b binding protein 2	gi|823270989|ref|NP_001296176.1|//chlorophyll a-b binding protein 7, chloroplastic [Solanum lycopersicum]
Solyc06g063370.2.1	Solyc06g063370.2.1	1255.9	1506.91	532.39	315.14	956.78	356.13	254.91	258.34	304.82	296.83	617.45	334.36	GO:0009536//plastid	NA	GO:0006091//generation of precursor metabolites and energy	K08916//light-harvesting complex II chlorophyll a/b binding protein 5	gi|460392547|ref|XP_004241877.1|//PREDICTED: chlorophyll a-b binding protein CP26, chloroplastic [Solanum lycopersicum]
Solyc09g084480.2.1	Solyc09g084480.2.1	1245.62	551.41	6317.02	111.73	1318.63	941.66	61.62	6715.33	1853.49	602.22	2699.35	1090.64	NA	GO:0016787//hydrolase activity;GO:0004866//endopeptidase inhibitor activity	GO:0006950//response to stress;GO:0051346//negative regulation of hydrolase activity	NA	gi|460404373|ref|XP_004247657.1|//PREDICTED: wound-induced proteinase inhibitor 1-like [Solanum lycopersicum]
Solyc03g097870.2.1	Solyc03g097870.2.1	1232.66	630.56	563.04	1120.8	909.79	606.15	1583.13	819.05	1153.63	957.74	862.29	1386.81	NA	NA	NA	K15382//solute carrier family 50 (sugar transporter)	gi|970018650|ref|XP_015070500.1|//PREDICTED: bidirectional sugar transporter N3 [Solanum pennellii]
Solyc10g008980.2.1	BGI_novel_T016256,Solyc10g008980.2.1	1229.83	999.19	525.65	550.94	661.28	576.4	689.04	485	643.03	693.04	683.81	572.81	GO:0031224//intrinsic component of membrane;GO:0016021//integral component of membrane;GO:0009941//chloroplast envelope;GO:0031969//chloroplast membrane	GO:0005215//transporter activity	GO:0006810//transport;GO:0051234//establishment of localization	K15283//solute carrier family 35, member E1	gi|808175907|ref|NP_001294940.1|//triose phosphate/phosphate translocator [Solanum lycopersicum]
Solyc06g050980.2.1	Solyc06g050980.2.1	1223.99	1278.49	809.76	1728.2	1134.7	958.4	407.98	313.56	422.24	489.47	559.12	644.48	GO:0009536//plastid	GO:0005506//iron ion binding;GO:0016724//oxidoreductase activity, oxidizing metal ions, oxygen as acceptor	GO:0000041//transition metal ion transport;GO:0006875//cellular metal ion homeostasis;GO:0008152//metabolic process	K00522//ferritin heavy chain [EC:1.16.3.2]	gi|723706064|ref|XP_010322166.1|//PREDICTED: ferritin-1, chloroplastic [Solanum lycopersicum]
Solyc08g082120.2.1	BGI_novel_T014426,Solyc08g082120.2.1	1220.79	675.71	197.22	1753.74	819.64	457.39	679.91	784.6	1395.25	541.3	486.32	475.97	NA	NA	NA	K14692//solute carrier family 30 (zinc transporter), member 5/7;K17506//protein phosphatase 1L [EC:3.1.3.16]	gi|460400009|ref|XP_004245528.1|//PREDICTED: hornerin-like [Solanum lycopersicum]
Solyc12g056830.1.1	Solyc12g056830.1.1	1214.2	1176.43	718.59	847.13	849.86	679.28	530.09	363.78	472.24	484.94	534.18	653.67	GO:0033178//proton-transporting two-sector ATPase complex, catalytic domain;GO:0009534//chloroplast thylakoid	GO:0015078//hydrogen ion transmembrane transporter activity	GO:0006754//ATP biosynthetic process;GO:0006818//hydrogen transport	K02113//F-type H+-transporting ATPase subunit delta	gi|460414390|ref|XP_004252554.1|//PREDICTED: ATP synthase delta chain, chloroplastic [Solanum lycopersicum]
Solyc02g065400.2.1	BGI_novel_T003254,BGI_novel_T003255,Solyc02g065400.2.1	1212.44	1026	857.61	492.08	806.69	655.45	614.72	397.72	579.25	522.44	755.27	757.69	GO:0009535//chloroplast thylakoid membrane;GO:0009523//photosystem II;GO:0019898//extrinsic component of membrane;GO:0009534//chloroplast thylakoid;GO:0009507//chloroplast;GO:0009654//photosystem II oxygen evolving complex	GO:0046872//metal ion binding;GO:0005509//calcium ion binding	GO:0042549//photosystem II stabilization;GO:0042548//regulation of photosynthesis, light reaction;GO:0015979//photosynthesis	K02716//photosystem II oxygen-evolving enhancer protein 1	gi|388511419|gb|AFK43771.1|//unknown [Lotus japonicus];gi|823630968|ref|NP_001296294.1|//oxygen-evolving enhancer protein 1, chloroplastic [Solanum lycopersicum]
Solyc06g007510.2.1	Solyc06g007510.2.1	1194.52	1497.06	662.91	1031.46	992.6	1076.07	857.38	658.59	849.9	671.26	695.33	1035.04	NA	GO:0032559//adenyl ribonucleotide binding;GO:0019787//ubiquitin-like protein transferase activity	GO:0032446//protein modification by small protein conjugation	K06689//ubiquitin-conjugating enzyme E2 D [EC:2.3.2.23]	gi|350536447|ref|NP_001234247.1|//ubiquitin conjugating enzyme [Solanum lycopersicum]
Solyc06g070980.2.1	Solyc06g070980.2.1	1180.28	949.62	1053.29	1515.51	1511.98	701.86	2031.49	1272.99	1754.12	1109.93	1231.92	1985.67	NA	GO:0016879//ligase activity, forming carbon-nitrogen bonds;GO:0032559//adenyl ribonucleotide binding	GO:0006464//cellular protein modification process	K10573//ubiquitin-conjugating enzyme E2 A [EC:2.3.2.23]	gi|922335550|ref|XP_013445765.1|//ubiquitin-conjugating enzyme [Medicago truncatula]
Solyc09g008670.2.1	BGI_novel_T014660,Solyc09g008670.2.1	1153.05	444.79	1945.77	391.46	1805.83	849.66	69.51	3066.82	1956.21	551.78	829.56	247.9	GO:0009536//plastid;GO:0009507//chloroplast	GO:0048037//cofactor binding;GO:0016841//ammonia-lyase activity;GO:0004794//L-threonine ammonia-lyase activity;GO:0030170//pyridoxal phosphate binding	GO:0008652//cellular amino acid biosynthetic process;GO:0050896//response to stimulus;GO:0006549//isoleucine metabolic process;GO:0009097//isoleucine biosynthetic process	K01754//threonine dehydratase [EC:4.3.1.19]	gi|822476281|ref|NP_001296095.1|//threonine dehydratase biosynthetic, chloroplastic [Solanum lycopersicum]
Solyc02g077880.2.1	Solyc02g077880.2.1	1140.19	1050.4	358.49	1395.78	1211.53	379.91	329.15	116.86	208.88	177.5	138.31	242.08	NA	NA	NA	NA	gi|1000814558|ref|NP_001307367.1|//auxin repressed/dormancy associated protein [Solanum lycopersicum]
Solyc07g063190.2.1	BGI_novel_T012778,Solyc07g063190.2.1	1120.5	933.89	612.44	1005.49	776.99	863.19	693.53	410.22	651.73	501.8	517.5	649.35	NA	NA	NA	K03671//thioredoxin 1	gi|460397342|ref|XP_004244226.1|//PREDICTED: thioredoxin-like [Solanum lycopersicum]
Solyc07g041900.2.1	Solyc07g041900.2.1	1112.36	937.71	200.82	1674.81	835.78	712.25	667.53	409.56	571.56	674.38	429.19	599.75	GO:0043231//intracellular membrane-bounded organelle	GO:0004175//endopeptidase activity	GO:0019538//protein metabolic process	K01366//cathepsin H [EC:3.4.22.16]	gi|823683759|ref|NP_001296313.1|//cysteine proteinase 3 precursor [Solanum lycopersicum]
Solyc10g075100.1.1	Solyc10g075100.1.1	1103.46	1815.1	414.56	658.58	1121.78	667.79	21.42	63.67	51.87	27.04	113.8	43.77	NA	GO:0005488//binding	GO:0010876//lipid localization;GO:0050896//response to stimulus;GO:0051234//establishment of localization	NA	gi|350535973|ref|NP_001234735.1|//non-specific lipid transfer protein precursor [Solanum lycopersicum]
Solyc04g082000.2.1	BGI_novel_T008386,Solyc04g082000.2.1	1101.82	1074.87	848.36	449.21	849.89	598.57	385.33	203.8	270.62	315.31	572.93	563.54	GO:0044464//cell part	GO:0004620//phospholipase activity;GO:0046872//metal ion binding	GO:0006650//glycerophospholipid metabolic process	K01115//phospholipase D1/2 [EC:3.1.4.4]	gi|970023889|ref|XP_015073268.1|//PREDICTED: phospholipase D delta-like [Solanum pennellii];gi|460385407|ref|XP_004238395.1|//PREDICTED: phospholipase D delta-like [Solanum lycopersicum]
Solyc05g056070.2.1	Solyc05g056070.2.1	1099.7	1429.6	807.44	404.38	1367.6	625.17	262.82	228.23	282.02	225.22	568.79	270.19	GO:0031224//intrinsic component of membrane;GO:0009521//photosystem;GO:0009534//chloroplast thylakoid	GO:0043169//cation binding;GO:0046906//tetrapyrrole binding	GO:0006464//cellular protein modification process;GO:0006091//generation of precursor metabolites and energy	K08907//light-harvesting complex I chlorophyll a/b binding protein 1	gi|918410125|ref|NP_001234032.2|//chlorophyll a-b binding protein 6A, chloroplastic [Solanum lycopersicum]
Solyc12g088670.1.1	Solyc12g088670.1.1	1097.84	911.47	334.54	1876.45	691.82	521.25	427.3	268.85	333.23	437.03	279.24	257.05	NA	GO:0004175//endopeptidase activity;GO:0016628//oxidoreductase activity, acting on the CH-CH group of donors, NAD or NADP as acceptor	GO:0019538//protein metabolic process;GO:0050896//response to stimulus	K16292//KDEL-tailed cysteine endopeptidase [EC:3.4.22.-];K01365//cathepsin L [EC:3.4.22.15]	gi|350538043|ref|NP_001234324.1|//low-temperature-induced cysteine proteinase precursor [Solanum lycopersicum]
Solyc01g101060.2.1	Solyc01g101060.2.1	1074.92	763.67	1464.2	1208.07	1815	614.82	871.43	617.7	798.57	452.96	584.77	486.81	GO:0044424//intracellular part	GO:0016765//transferase activity, transferring alkyl or aryl (other than methyl) groups;GO:0046872//metal ion binding;GO:0032559//adenyl ribonucleotide binding	GO:0044237//cellular metabolic process	K00789//S-adenosylmethionine synthetase [EC:2.5.1.6]	gi|350534978|ref|NP_001234425.1|//S-adenosylmethionine synthase 1 [Solanum lycopersicum]
Solyc02g071030.1.1	Solyc02g071030.1.1	1060.21	1843.13	343.99	342.26	993.53	197.32	117.67	105.01	135.05	60.05	191.67	69.08	GO:0031224//intrinsic component of membrane;GO:0009521//photosystem;GO:0009534//chloroplast thylakoid	GO:0043169//cation binding;GO:0046906//tetrapyrrole binding	GO:0006464//cellular protein modification process;GO:0006091//generation of precursor metabolites and energy	K08912//light-harvesting complex II chlorophyll a/b binding protein 1	gi|970007787|ref|XP_015064801.1|//PREDICTED: chlorophyll a-b binding protein 1B, chloroplastic-like [Solanum pennellii]
Solyc05g055160.2.1	BGI_novel_T009720,Solyc05g055160.2.1	1023.83	941.38	1039.07	1210.37	1661.29	792.2	845.35	600.35	790.98	685.43	711.8	823.2	GO:0044424//intracellular part	GO:0043169//cation binding;GO:0046872//metal ion binding;GO:0005515//protein binding;GO:0005524//ATP binding;GO:0032559//adenyl ribonucleotide binding;GO:0051082//unfolded protein binding;GO:0031072//heat shock protein binding	GO:0044267//cellular protein metabolic process;GO:0006457//protein folding;GO:0006950//response to stress;GO:0009408//response to heat	K09503//DnaJ homolog subfamily A member 2	gi|460388160|ref|XP_004239737.1|//PREDICTED: dnaJ protein homolog [Solanum lycopersicum]
Solyc09g075210.2.1	BGI_novel_T015667,Solyc09g075210.2.1	994.67	554.64	79.38	616.37	244.07	230.72	608.89	143.94	340.3	127.45	147.99	299.07	NA	NA	GO:0050896//response to stimulus;GO:0006950//response to stress	NA	gi|460403872|ref|XP_004247410.1|//PREDICTED: indole-3-acetic acid-induced protein ARG2 [Solanum lycopersicum]
Solyc03g096840.2.1	Solyc03g096840.2.1	992.17	708.46	508.62	1109.75	788.69	412.65	686.19	430.09	692.45	597.64	559.98	796.32	NA	NA	NA	NA	gi|460379214|ref|XP_004235359.1|//PREDICTED: uncharacterized protein LOC101245530 isoform X1 [Solanum lycopersicum]
Solyc09g063130.2.1	Solyc09g063130.2.1	985.15	911.6	759.96	492.79	715.67	609.69	352.69	271.08	363.33	296.51	491.48	390.93	GO:0009536//plastid;GO:0034357//photosynthetic membrane	NA	NA	K02693//photosystem I subunit IV	gi|460403271|ref|XP_004247116.1|//PREDICTED: photosystem I reaction center subunit IV B, chloroplastic [Solanum lycopersicum]
Solyc01g079880.2.1	Solyc01g079880.2.1	954.62	772.57	290.63	1221.39	800.95	425.77	514.49	430.5	647.15	663.93	508.08	554.82	NA	NA	NA	K01953//asparagine synthase (glutamine-hydrolysing) [EC:6.3.5.4]	gi|460367130|ref|XP_004229428.1|//PREDICTED: stem-specific protein TSJT1 [Solanum lycopersicum]
Solyc01g095430.2.1	Solyc01g095430.2.1	942.81	912.66	548.64	444.1	603.27	489.74	330.42	234.12	276.15	262.29	449.71	414.48	NA	NA	NA	NA	gi|460368227|ref|XP_004229969.1|//PREDICTED: protein CURVATURE THYLAKOID 1A, chloroplastic [Solanum lycopersicum]
Solyc02g083810.2.1	BGI_novel_T004122,Solyc02g083810.2.1	935.96	814.94	568.08	702.28	740.4	676.94	558.68	337.74	489.5	469.83	539.14	563.74	GO:0009532//plastid stroma;GO:0009534//chloroplast thylakoid;GO:0034357//photosynthetic membrane	GO:0000166//nucleotide binding;GO:0050662//coenzyme binding;GO:0008937//ferredoxin-NAD(P) reductase activity	GO:0006091//generation of precursor metabolites and energy;GO:0051234//establishment of localization	K02641//ferredoxin--NADP+ reductase [EC:1.18.1.2]	gi|460373374|ref|XP_004232495.1|//PREDICTED: ferredoxin--NADP reductase, leaf-type isozyme, chloroplastic [Solanum lycopersicum]
Solyc10g007690.2.1	Solyc10g007690.2.1	931.86	1090.1	331.54	518.08	905.7	323.7	190.67	138.85	199.45	184.29	272.63	167.5	GO:0031224//intrinsic component of membrane;GO:0009521//photosystem;GO:0009534//chloroplast thylakoid	GO:0043169//cation binding;GO:0046906//tetrapyrrole binding	GO:0006464//cellular protein modification process;GO:0006091//generation of precursor metabolites and energy	K08909//light-harvesting complex I chlorophyll a/b binding protein 3	gi|460405507|ref|XP_004248217.1|//PREDICTED: chlorophyll a-b binding protein 8, chloroplastic-like [Solanum lycopersicum]
Solyc01g017220.1.1	Solyc01g017220.1.1	931.11	686.38	523.97	510.57	408.38	426.23	316.49	323.54	290.21	304.4	420.37	457.71	GO:0033178//proton-transporting two-sector ATPase complex, catalytic domain;GO:0009534//chloroplast thylakoid	GO:0032559//adenyl ribonucleotide binding;GO:0019829//cation-transporting ATPase activity;GO:0015078//hydrogen ion transmembrane transporter activity	GO:0015986//ATP synthesis coupled proton transport	K02114//F-type H+-transporting ATPase subunit epsilon	gi|91208994|ref|YP_538854.1|//ATP synthase CF1 epsilon subunit [Solanum bulbocastanum]
Solyc07g066610.2.1	Solyc07g066610.2.1	924.56	726.36	544.19	459.93	633.44	486.66	398.86	285.17	390.64	440.5	565.57	539.06	GO:0009536//plastid	GO:0032559//adenyl ribonucleotide binding;GO:0016301//kinase activity	GO:0006007//glucose catabolic process;GO:0015977//carbon fixation;GO:0006796//phosphate-containing compound metabolic process	K00927//phosphoglycerate kinase [EC:2.7.2.3]	gi|460396820|ref|XP_004243968.1|//PREDICTED: phosphoglycerate kinase, chloroplastic [Solanum lycopersicum]
Solyc10g005050.2.1	Solyc10g005050.2.1	910.41	727.36	578.82	385.08	630.01	609.55	382.51	307.86	419.71	379.73	552.95	617.4	NA	NA	NA	NA	gi|460405912|ref|XP_004248418.1|//PREDICTED: protein CURVATURE THYLAKOID 1B, chloroplastic [Solanum lycopersicum]
Solyc06g066000.1.1	Solyc06g066000.1.1	874.26	803.93	584.16	553.29	549.22	540.15	426.8	295.96	381.21	384.63	451.65	400.88	NA	NA	GO:0006810//transport	K02109//F-type H+-transporting ATPase subunit b	gi|723710913|ref|XP_010322981.1|//PREDICTED: uncharacterized protein LOC101262527 [Solanum lycopersicum]
Solyc06g073260.2.1	Solyc06g073260.2.1	857.98	673.09	490.71	323.2	492.97	411.34	389.2	263.08	338.35	369.5	490.6	425.84	GO:0030529//intracellular ribonucleoprotein complex;GO:0005576//extracellular region;GO:0009526//plastid envelope;GO:0042579//microbody;GO:0009570//chloroplast stroma	GO:0048037//cofactor binding	GO:0009657//plastid organization;GO:0042254//ribosome biogenesis;GO:0006952//defense response;GO:0048511//rhythmic process	NA	gi|460391607|ref|XP_004241412.1|//PREDICTED: chloroplast stem-loop binding protein of 41 kDa b, chloroplastic [Solanum lycopersicum]
Solyc09g010630.2.1	Solyc09g010630.2.1	857.7	917.4	618.73	1037.17	993.24	1063.01	1253.89	681.97	860.87	608.69	713.13	725.31	NA	GO:0032559//adenyl ribonucleotide binding;GO:0016628//oxidoreductase activity, acting on the CH-CH group of donors, NAD or NADP as acceptor	GO:0008152//metabolic process;GO:0050896//response to stimulus	K06758;K03283//heat shock 70kDa protein 1/8	gi|460401797|ref|XP_004246402.1|//PREDICTED: heat shock cognate 70 kDa protein 2-like [Solanum lycopersicum]
Solyc06g083040.2.1	Solyc06g083040.2.1	856.6	525.75	881.17	212.45	799.88	859.37	168.66	472.23	246.17	219.85	506.49	176.08	NA	NA	NA	K16296//serine carboxypeptidase-like clade I [EC:3.4.16.-]	gi|906394180|ref|NP_001234691.2|//wound-inducible carboxypeptidase precursor [Solanum lycopersicum]
Solyc10g079820.1.1	BGI_novel_T016965,BGI_novel_T016966,Solyc10g079820.1.1	854.3	1193.6	658.97	688.89	576.99	778.99	1274.3	1272	1179.59	936.45	961.46	1242.6	NA	NA	NA	NA	gi|350535643|ref|NP_001234461.1|//dehydration-induced protein ERD15 [Solanum lycopersicum]
Solyc01g006400.2.1	BGI_novel_T000413,Solyc01g006400.2.1	851.71	537.14	5625.83	234.41	2207.33	1044.53	101.82	2717.02	1044.79	348.31	961.9	151.38	NA	NA	NA	K05747//Wiskott-Aldrich syndrome protein;K10747//DNA ligase 1 [EC:6.5.1.1 6.5.1.6 6.5.1.7];K17506//protein phosphatase 1L [EC:3.1.3.16]	gi|970004109|ref|XP_015062841.1|//PREDICTED: RNA-binding protein 26-like [Solanum pennellii];gi|525344815|ref|NP_001265976.1|//Hop-interacting protein THI101 precursor [Solanum lycopersicum]
Solyc03g096850.2.1	BGI_novel_T005940,BGI_novel_T005941,Solyc03g096850.2.1	845.13	691.65	593.45	494.03	483.72	577.89	364.78	277.11	360.61	378.78	470.05	511.69	NA	NA	NA	K20093//DNA excision repair protein ERCC-6-like [EC:3.6.4.12];K00366//ferredoxin-nitrite reductase [EC:1.7.7.1]	gi|460379113|ref|XP_004235309.1|//PREDICTED: uncharacterized protein LOC101255672 [Solanum lycopersicum]
Solyc07g053740.1.1	Solyc07g053740.1.1	842.83	1144.24	398.9	232.66	221.3	184.81	1404.07	1629.53	1612.38	1431.34	1465.83	1725.04	NA	NA	NA	K09286//EREBP-like factor	gi|460395602|ref|XP_004243371.1|//PREDICTED: ethylene-responsive transcription factor 4-like [Solanum lycopersicum]
Solyc12g010060.1.1	Solyc12g010060.1.1	842.59	746.06	618.2	901.08	795.03	553.75	747.33	538.98	628.5	505.61	444.56	544.45	NA	GO:0008135//translation factor activity, RNA binding;GO:0043021//ribonucleoprotein complex binding	GO:0018205//peptidyl-lysine modification;GO:0006449//regulation of translational termination;GO:0006448//regulation of translational elongation	K03263//translation initiation factor 5A	gi|350535609|ref|NP_001234715.1|//eukaryotic translation initiation factor 5A-4 [Solanum lycopersicum]
Solyc01g111630.2.1	Solyc01g111630.2.1	828.5	676.78	446.99	616.49	578.39	595.71	420.64	298.86	418.04	425.52	457.22	527.98	NA	GO:0016616//oxidoreductase activity, acting on the CH-OH group of donors, NAD or NADP as acceptor;GO:0000166//nucleotide binding	GO:0008152//metabolic process	K15893//hydroxypyruvate reductase 1	gi|460370413|ref|XP_004231047.1|//PREDICTED: glycerate dehydrogenase [Solanum lycopersicum]
Solyc06g060340.2.1	Solyc06g060340.2.1	826.01	683.01	469.63	501.41	646.52	377.95	250.39	170.72	219.16	283.89	382.27	367.67	GO:0044425//membrane part;GO:0009507//chloroplast;GO:0034357//photosynthetic membrane	NA	NA	K03542//photosystem II 22kDa protein	gi|970036410|ref|XP_015079539.1|//PREDICTED: photosystem II 22 kDa protein, chloroplastic [Solanum pennellii]
Solyc01g109040.2.1	Solyc01g109040.2.1	815.8	806.77	613.5	367.99	651.61	535.22	271.25	167.1	250.59	237.8	349.19	458.08	NA	NA	NA	NA	gi|697118596|ref|XP_009613230.1|//PREDICTED: uncharacterized protein LOC104106393 [Nicotiana tomentosiformis]
BGI_novel_G000785	BGI_novel_T004482	814.91	846.35	620.33	465.96	609.52	576.03	720.19	574.23	751.14	425.8	621.25	797.41	NA	NA	NA	K18635//protein SPIRAL1 and related proteins	gi|460372676|ref|XP_004232154.1|//PREDICTED: protein SPIRAL1-like 1 [Solanum lycopersicum]
Solyc02g086730.1.1	Solyc02g086730.1.1	813.51	851.52	935.18	667.43	711.16	1065.62	606.64	338.63	491.01	409.82	665.59	504.04	GO:0030529//intracellular ribonucleoprotein complex;GO:0009536//plastid	NA	NA	K02935//large subunit ribosomal protein L7/L12	gi|970011201|ref|XP_015066505.1|//PREDICTED: 50S ribosomal protein L12, chloroplastic [Solanum pennellii]
Solyc10g051380.1.1	BGI_novel_T016735,Solyc10g051380.1.1	804.21	468.79	354.04	780.87	538.61	662.91	439.94	375.06	507.67	307.68	273.97	289.77	NA	GO:0005488//binding	NA	K13195//cold-inducible RNA-binding protein;K13098//RNA-binding protein FUS;K12885//heterogeneous nuclear ribonucleoprotein G	gi|970054854|ref|XP_015089072.1|//PREDICTED: glycine-rich RNA-binding protein-like [Solanum pennellii];gi|460406533|ref|XP_004248717.1|//PREDICTED: glycine-rich RNA-binding protein-like [Solanum lycopersicum]
Solyc08g075690.2.1	Solyc08g075690.2.1	790.39	650.61	334.98	587.79	532.16	598.09	395.26	443.61	538.39	372.23	400.93	596.05	NA	GO:0005504//fatty acid binding	GO:0051234//establishment of localization	K08762//diazepam-binding inhibitor (GABA receptor modulator, acyl-CoA-binding protein)	gi|460400944|ref|XP_004245991.1|//PREDICTED: acyl-CoA-binding protein [Solanum lycopersicum]
Solyc02g083280.2.1	BGI_novel_T004102,Solyc02g083280.2.1	780.34	606.92	198.64	501.11	530.15	359.44	169.59	139.16	197.65	203.98	172.21	269.98	NA	GO:0004871//signal transducer activity	NA	K15692//E3 ubiquitin-protein ligase RNF13 [EC:2.3.2.27]	gi|460373452|ref|XP_004232533.1|//PREDICTED: thiosulfate sulfurtransferase 16, chloroplastic isoform X2 [Solanum lycopersicum];gi|723672885|ref|XP_010316446.1|//PREDICTED: thiosulfate sulfurtransferase 16, chloroplastic isoform X1 [Solanum lycopersicum]
Solyc08g065220.2.1	Solyc08g065220.2.1	774.63	696.99	270.36	1017.76	813.29	267.73	314.98	257.25	292.15	383.86	321.45	229.14	GO:0043231//intracellular membrane-bounded organelle	GO:0016642//oxidoreductase activity, acting on the CH-NH2 group of donors, disulfide as acceptor;GO:0048037//cofactor binding	GO:0006546//glycine catabolic process	K00281//glycine dehydrogenase [EC:1.4.4.2]	gi|460399143|ref|XP_004245101.1|//PREDICTED: glycine dehydrogenase (decarboxylating), mitochondrial [Solanum lycopersicum]
Solyc01g108910.2.1	Solyc01g108910.2.1	772.65	583.45	573.05	737.03	585.67	638.34	500.68	164.73	395.93	365.4	269.29	483.46	NA	NA	NA	NA	gi|460369977|ref|XP_004230833.1|//PREDICTED: uncharacterized protein LOC101255248 [Solanum lycopersicum]
Solyc02g064730.2.1	Solyc02g064730.2.1	772.35	549.67	464.75	531.87	536.64	669.92	786.26	445.49	712.42	449.85	541.58	790.38	NA	NA	NA	NA	gi|460375315|ref|XP_004233452.1|//PREDICTED: uncharacterized protein At2g23090-like [Solanum lycopersicum]
Solyc09g097780.2.1	Solyc09g097780.2.1	769.51	560.88	227.82	538.9	224.31	769.99	301.24	248.25	253.96	156.76	155.46	297.3	NA	NA	NA	NA	gi|723733544|ref|XP_010326962.1|//PREDICTED: cold and drought-regulated protein CORA-like [Solanum lycopersicum]
Solyc08g075370.2.1	Solyc08g075370.2.1	768.52	661.28	342.92	944.73	547.61	624.07	1399.38	1448.35	1714.57	1002.22	930.69	1231.93	NA	NA	NA	NA	NA
Solyc02g082760.2.1	Solyc02g082760.2.1	766.92	517.71	292.46	1112.23	889.21	439.41	320.56	284.79	370.42	497.68	402.67	379.28	GO:0042579//microbody	GO:0004601//peroxidase activity;GO:0005506//iron ion binding	GO:0042743//hydrogen peroxide metabolic process;GO:0006950//response to stress	K03781//catalase [EC:1.11.1.6]	gi|854282574|ref|NP_001234186.2|//catalase isozyme 2 [Solanum lycopersicum]
Solyc06g082950.2.1	Solyc06g082950.2.1	766.41	672.21	381.49	376.89	575.25	376.15	251.1	202.2	285.81	244.26	307.47	317.87	GO:0009522//photosystem I	NA	GO:0044237//cellular metabolic process	K02699//photosystem I subunit XI	gi|460393736|ref|XP_004242465.1|//PREDICTED: photosystem I reaction center subunit XI, chloroplastic [Solanum lycopersicum]
Solyc03g005230.2.1	BGI_novel_T004868,Solyc03g005230.2.1	764.47	784.3	514.19	622.96	618.52	640.85	457.33	300.23	413.33	365.35	485.01	568.71	NA	GO:0016741//transferase activity, transferring one-carbon groups;GO:0008168//methyltransferase activity	GO:0006730//one-carbon metabolic process;GO:0032259//methylation	K12502//MPBQ/MSBQ methyltransferase [EC:2.1.1.295]	gi|723678533|ref|XP_010317394.1|//PREDICTED: 2-methyl-6-phytyl-1,4-hydroquinone methyltransferase, chloroplastic-like [Solanum lycopersicum]
Solyc01g106480.2.1	Solyc01g106480.2.1	764.28	552.11	350.47	468.06	500.43	399.46	402.79	286.57	434.85	458.23	443.13	468.38	NA	GO:0016615//malate dehydrogenase activity	GO:0043648//dicarboxylic acid metabolic process;GO:0005975//carbohydrate metabolic process;GO:0009060//aerobic respiration	K00026//malate dehydrogenase [EC:1.1.1.37]	gi|350536711|ref|NP_001234005.1|//glyoxisomal malate dehydrogenase [Solanum lycopersicum]
Solyc12g013810.1.1	Solyc12g013810.1.1	755.1	821.11	410.29	481.64	489.55	502.03	192.96	118.66	199.03	178.33	172.37	219.24	NA	NA	NA	K03671//thioredoxin 1	gi|970068811|ref|XP_015061538.1|//PREDICTED: thioredoxin-1-like [Solanum pennellii]
Solyc05g054760.2.1	Solyc05g054760.2.1	751.82	572.48	434.7	777.98	673.75	549.91	413.33	508.24	548.93	307.45	408.07	318.2	NA	NA	NA	K00799//glutathione S-transferase [EC:2.5.1.18];K05021//chloride intracellular channel protein 1;K01873//valyl-tRNA synthetase [EC:6.1.1.9];K05022//chloride intracellular channel protein 2	gi|929524249|ref|NP_001234822.2|//dehydroascorbate reductase [Solanum lycopersicum]
Solyc07g064150.2.1	BGI_novel_T012850,BGI_novel_T012851,Solyc07g064150.2.1	747.73	659.28	619.92	753.37	745.09	747.26	851.43	513.04	743.99	674.17	597.12	1038.34	NA	GO:0008135//translation factor activity, RNA binding	GO:0006412//translation	K03113//translation initiation factor 1	gi|460397190|ref|XP_004244151.1|//PREDICTED: protein translation factor SUI1 homolog [Solanum lycopersicum]
Solyc08g007040.2.1	Solyc08g007040.2.1	744.7	600.75	667.64	286.52	513.75	676.64	233.06	104.13	166.9	233.08	431.63	520.51	GO:0043231//intracellular membrane-bounded organelle;GO:0043234//protein complex	GO:0003824//catalytic activity	GO:0006546//glycine catabolic process	K02437//glycine cleavage system H protein	gi|460397983|ref|XP_004244544.1|//PREDICTED: glycine cleavage system H protein, mitochondrial isoform X1 [Solanum lycopersicum]
Solyc07g065840.2.1	BGI_novel_T012945,Solyc07g065840.2.1	744.12	913.34	1486.85	1011.23	1452.88	912.73	1097.85	533.42	733.18	522.07	739.13	797.83	GO:0044424//intracellular part;GO:0005737//cytoplasm	GO:0005515//protein binding;GO:0005524//ATP binding;GO:0032559//adenyl ribonucleotide binding;GO:0051082//unfolded protein binding	GO:0044267//cellular protein metabolic process;GO:0006457//protein folding;GO:0050896//response to stimulus;GO:0006950//response to stress	K04079//molecular chaperone HtpG	gi|970040986|ref|XP_015081882.1|//PREDICTED: heat shock cognate protein 80 isoform X1 [Solanum pennellii];gi|350535224|ref|NP_001234439.1|//heat shock cognate protein 80 [Solanum lycopersicum]
Solyc06g005160.2.1	BGI_novel_T009813,Solyc06g005160.2.1	740.41	751.29	279.52	1201.24	783.64	720.73	401.62	373.82	468.25	497.75	456.83	550.67	NA	GO:0020037//heme binding;GO:0005506//iron ion binding;GO:0004601//peroxidase activity	GO:0006979//response to oxidative stress;GO:0008152//metabolic process;GO:0006950//response to stress;GO:0055114//oxidation-reduction process	K00434//L-ascorbate peroxidase [EC:1.11.1.11]	gi|350536897|ref|NP_001234782.1|//cytosolic ascorbate peroxidase 1 [Solanum lycopersicum]
Solyc11g012320.1.1	Solyc11g012320.1.1	728.5	834.92	52.47	573.42	214.45	70.73	231.18	133.28	299.57	110.92	69.78	65.79	NA	NA	NA	NA	gi|723742168|ref|XP_010312746.1|//PREDICTED: induced stolen tip protein TUB8-like isoform X1 [Solanum lycopersicum]
Solyc04g079970.2.1	BGI_novel_T008284,Solyc04g079970.2.1	721.31	664.23	545.45	912.58	904.55	583.42	866.6	582.8	817.48	534.83	613.36	931.26	NA	GO:0016879//ligase activity, forming carbon-nitrogen bonds;GO:0032559//adenyl ribonucleotide binding;GO:0016881//acid-amino acid ligase activity	GO:0006464//cellular protein modification process	K10579//ubiquitin-conjugating enzyme E2 M	gi|568214808|ref|NP_001275186.1|//NEDD8-conjugating enzyme Ubc12-like [Solanum tuberosum]
Solyc07g065900.2.1	Solyc07g065900.2.1	721.11	371.27	348.52	241.17	291.31	232.63	180.85	85.86	137.57	237.61	249.61	259.52	NA	NA	NA	K01623//fructose-bisphosphate aldolase, class I [EC:4.1.2.13]	gi|840084522|ref|NP_001296956.1|//fructose-bisphosphate aldolase, cytoplasmic isozyme 1 [Solanum lycopersicum]
Solyc10g018300.1.1	Solyc10g018300.1.1	714.99	600.37	419.28	440.78	561.75	369.87	363.34	207.26	312.99	452.59	408.52	396.41	GO:0009534//chloroplast thylakoid	GO:0043169//cation binding;GO:0016744//transferase activity, transferring aldehyde or ketonic groups	NA	K00615//transketolase [EC:2.2.1.1]	gi|460406209|ref|XP_004248560.1|//PREDICTED: transketolase, chloroplastic [Solanum lycopersicum]
Solyc08g006890.2.1	BGI_novel_T013125,Solyc08g006890.2.1	711.58	825.24	640	914.12	995.25	546.35	994.43	900.56	1045.03	762.16	827.39	981.53	GO:0032991//macromolecular complex;GO:0005874//microtubule;GO:0015630//microtubule cytoskeleton;GO:0005737//cytoplasm	GO:0032561//guanyl ribonucleotide binding;GO:0017111//nucleoside-triphosphatase activity;GO:0005525//GTP binding;GO:0005200//structural constituent of cytoskeleton;GO:0003924//GTPase activity	GO:0051258//protein polymerization;GO:0007017//microtubule-based process;GO:0009207//purine ribonucleoside triphosphate catabolic process;GO:0043623//cellular protein complex assembly	K07374//tubulin alpha	gi|972777091|ref|NP_001305617.1|//tubulin alpha chain [Solanum tuberosum];gi|460397961|ref|XP_004244533.1|//PREDICTED: tubulin alpha-3 chain-like [Solanum lycopersicum]
Solyc04g025040.1.1	Solyc04g025040.1.1	710.03	705.42	252.98	986.29	495.33	606	703.61	526.97	788.25	486.68	476.68	528.37	NA	NA	NA	NA	gi|460383036|ref|XP_004237241.1|//PREDICTED: RNA-binding protein FUS-like [Solanum lycopersicum]
Solyc11g069090.1.1	BGI_novel_T018481,Solyc11g069090.1.1	704.76	508.66	494.52	1345.88	992.98	411.72	937.12	606.37	772.04	552.98	554.8	651.85	NA	GO:0032559//adenyl ribonucleotide binding;GO:0017111//nucleoside-triphosphatase activity	GO:0009207//purine ribonucleoside triphosphate catabolic process	K06185//ATP-binding cassette, subfamily F, member 2	gi|970062491|ref|XP_015058139.1|//PREDICTED: ABC transporter F family member 1 [Solanum pennellii];gi|460411422|ref|XP_004251111.1|//PREDICTED: ABC transporter F family member 1 [Solanum lycopersicum]
Solyc01g099840.2.1	Solyc01g099840.2.1	696.93	467.54	97.49	687.19	388.12	121.61	258.5	80.06	167.46	174.65	134.95	265.75	NA	NA	NA	NA	gi|460368807|ref|XP_004230256.1|//PREDICTED: auxin-repressed 12.5 kDa protein [Solanum lycopersicum]
Solyc02g080810.2.1	Solyc02g080810.2.1	695.36	565.11	385.78	281.85	357.88	380.47	253.46	159.76	236.95	207.84	305.03	290.59	GO:0043231//intracellular membrane-bounded organelle	GO:0016769//transferase activity, transferring nitrogenous groups;GO:0008168//methyltransferase activity	GO:0006544//glycine metabolic process;GO:0006730//one-carbon metabolic process	K00605//aminomethyltransferase [EC:2.1.2.10]	gi|460373793|ref|XP_004232698.1|//PREDICTED: aminomethyltransferase, mitochondrial [Solanum lycopersicum]
Solyc01g089970.2.1	BGI_novel_T001558,Solyc01g089970.2.1	689.49	709	2317.34	568.22	1598.67	1372.37	753.32	1164.95	859.45	589.55	932.22	646.96	GO:0044424//intracellular part	GO:0043169//cation binding;GO:0046872//metal ion binding;GO:0005524//ATP binding;GO:0032559//adenyl ribonucleotide binding;GO:0016776//phosphotransferase activity, phosphate group as acceptor;GO:0004550//nucleoside diphosphate kinase activity	GO:0009206//purine ribonucleoside triphosphate biosynthetic process;GO:0006241//CTP biosynthetic process;GO:0006165//nucleoside diphosphate phosphorylation;GO:0006228//UTP biosynthetic process;GO:0009209//pyrimidine ribonucleoside triphosphate biosynthetic process;GO:0006796//phosphate-containing compound metabolic process;GO:0009132//nucleoside diphosphate metabolic process;GO:0006183//GTP biosy…	K00940//nucleoside-diphosphate kinase [EC:2.7.4.6]	gi|914615352|ref|NP_001234174.2|//nucleoside diphosphate kinase [Solanum lycopersicum]
Solyc05g052600.2.1	Solyc05g052600.2.1	680.51	575.41	450.73	436.4	554.56	479.66	516.97	316.4	447.56	483.54	484.93	625.38	GO:0044424//intracellular part	GO:0019203//carbohydrate phosphatase activity	GO:0005975//carbohydrate metabolic process	K01100//sedoheptulose-bisphosphatase [EC:3.1.3.37]	gi|350538149|ref|NP_001234585.1|//chloroplast sedoheptulose-1,7-bisphosphatase [Solanum lycopersicum]
Solyc01g007670.2.1	Solyc01g007670.2.1	676.29	638.39	632.02	425.46	450.25	483.53	298.23	320.89	296.62	223.17	405.77	434.84	GO:0030529//intracellular ribonucleoprotein complex;GO:0009536//plastid	GO:0003723//RNA binding;GO:0005198//structural molecule activity	GO:0010467//gene expression	K02992//small subunit ribosomal protein S7	gi|351727715|ref|NP_001238194.1|//uncharacterized protein LOC100306140 [Glycine max]
Solyc04g077020.2.1	BGI_novel_T008131,Solyc04g077020.2.1	667.57	841.98	1407.71	706.49	1001.32	723.05	865.56	771.48	782.31	498.67	820.56	837.1	GO:0032991//macromolecular complex;GO:0005874//microtubule;GO:0015630//microtubule cytoskeleton;GO:0005737//cytoplasm	GO:0032561//guanyl ribonucleotide binding;GO:0017111//nucleoside-triphosphatase activity;GO:0005525//GTP binding;GO:0005200//structural constituent of cytoskeleton;GO:0003924//GTPase activity	GO:0051258//protein polymerization;GO:0007017//microtubule-based process;GO:0009207//purine ribonucleoside triphosphate catabolic process;GO:0043623//cellular protein complex assembly	K07374//tubulin alpha	gi|565380837|ref|XP_006356798.1|//PREDICTED: tubulin alpha chain [Solanum tuberosum]
Solyc08g006930.2.1	BGI_novel_T013135,Solyc08g006930.2.1	661.98	561.53	358.77	167.16	450.14	287.99	138.5	108.01	151.59	118.87	228.74	235.89	GO:0009521//photosystem;GO:0009534//chloroplast thylakoid;GO:0009522//photosystem I	GO:0016168//chlorophyll binding	GO:0044237//cellular metabolic process;GO:0015979//photosynthesis	K02698//photosystem I subunit X	gi|460397969|ref|XP_004244537.1|//PREDICTED: photosystem I reaction center subunit psaK, chloroplastic [Solanum lycopersicum]
Solyc08g008220.2.1	Solyc08g008220.2.1	659.67	558.41	565.45	627.5	641.28	534.09	852.35	523.06	793.45	479.99	516.96	784.47	NA	GO:0032559//adenyl ribonucleotide binding;GO:0019787//ubiquitin-like protein transferase activity	GO:0032446//protein modification by small protein conjugation;GO:0019941//modification-dependent protein catabolic process	K06689//ubiquitin-conjugating enzyme E2 D [EC:2.3.2.23]	gi|565490451|ref|XP_006302865.1|//hypothetical protein CARUB_v10020996mg, partial [Capsella rubella]
Solyc01g104170.2.1	BGI_novel_T002313,Solyc01g104170.2.1	657.81	595.84	491.79	589.57	500.2	567.04	623.86	451.3	551.62	506.56	513.2	609.87	NA	NA	NA	K06694//26S proteasome non-ATPase regulatory subunit 10;K12271//signal recognition particle 43 kDa protein	gi|460369292|ref|XP_004230497.1|//PREDICTED: ankyrin repeat domain-containing protein 2 [Solanum lycopersicum]
Solyc03g116670.2.1	BGI_novel_T006467,BGI_novel_T006468,Solyc03g116670.2.1	652.1	686.85	302.55	577.27	676.85	415.79	1083.17	1014.32	1358.34	1017.57	974.01	1044.65	NA	NA	NA	K01180//endo-1,3(4)-beta-glucanase [EC:3.2.1.6];K14306//nuclear pore complex protein Nup62	gi|460380425|ref|XP_004235957.1|//PREDICTED: methyl-CpG-binding domain-containing protein 11-like [Solanum lycopersicum];gi|460380429|ref|XP_004235959.1|//PREDICTED: uncharacterized protein LOC101251967 [Solanum lycopersicum]
Solyc08g076880.2.1	Solyc08g076880.2.1	650.77	646.95	70.89	430.9	196.55	129.53	99.57	70.75	141.9	53.5	51.35	66.06	NA	NA	NA	NA	gi|460400758|ref|XP_004245899.1|//PREDICTED: uncharacterized protein LOC101244894 [Solanum lycopersicum]
Solyc02g080540.1.1	Solyc02g080540.1.1	647.35	613.31	471.19	622.78	589.08	510.06	428.57	256.37	353.39	379.79	379.01	439.89	GO:0033178//proton-transporting two-sector ATPase complex, catalytic domain;GO:0009534//chloroplast thylakoid	GO:0032559//adenyl ribonucleotide binding;GO:0019829//cation-transporting ATPase activity;GO:0015078//hydrogen ion transmembrane transporter activity	GO:0006754//ATP biosynthetic process;GO:0006818//hydrogen transport	K02115//F-type H+-transporting ATPase subunit gamma	gi|970010004|ref|XP_015065901.1|//PREDICTED: ATP synthase gamma chain, chloroplastic [Solanum pennellii]
Solyc04g080630.2.1	Solyc04g080630.2.1	643.8	634.69	550.23	426.84	522.91	551.83	335.13	198.45	310.08	236.59	399.2	468.22	GO:0030529//intracellular ribonucleoprotein complex	GO:0005198//structural molecule activity	GO:0010467//gene expression	K02909//large subunit ribosomal protein L31	gi|460385211|ref|XP_004238298.1|//PREDICTED: 50S ribosomal protein L31, chloroplastic [Solanum lycopersicum]
Solyc07g043390.2.1	BGI_novel_T012282,BGI_novel_T012283,Solyc07g043390.2.1	640.63	509.41	121.47	156.74	449.56	183.99	192.23	90.92	108.62	34.07	153.94	31.86	NA	NA	NA	K10999//cellulose synthase A [EC:2.4.1.12]	gi|460396147|ref|XP_004243640.1|//PREDICTED: cellulose synthase-like protein G2 [Solanum lycopersicum]
Solyc10g078630.1.1	BGI_novel_T016919,Solyc10g078630.1.1	632.4	569.83	389.63	433.46	516.32	652.07	740.82	546.41	693.85	479.32	463.21	805.77	GO:0030529//intracellular ribonucleoprotein complex	GO:0005198//structural molecule activity	GO:0010467//gene expression	K02979//small subunit ribosomal protein S28e	gi|460371424|ref|XP_004231537.1|//PREDICTED: 40S ribosomal protein S28 [Solanum lycopersicum]
Solyc02g082000.2.1	Solyc02g082000.2.1	630.82	687.71	632.77	593.73	678.93	834.93	836.41	622.4	755.74	649.58	674.05	908.49	GO:0030529//intracellular ribonucleoprotein complex	GO:0005198//structural molecule activity;GO:0003676//nucleic acid binding	GO:0010467//gene expression	K02958//small subunit ribosomal protein S15e	gi|460373626|ref|XP_004232616.1|//PREDICTED: 40S ribosomal protein S15-like [Solanum lycopersicum]
Solyc09g007850.2.1	Solyc09g007850.2.1	630.76	604.21	695.39	684.89	663.88	736.87	509.22	295.75	388.19	356.91	461.56	563.45	GO:0044424//intracellular part	GO:0005488//binding	NA	K11294//nucleolin	gi|460402307|ref|XP_004246655.1|//PREDICTED: 29 kDa ribonucleoprotein A, chloroplastic [Solanum lycopersicum]
Solyc02g020940.2.1	Solyc02g020940.2.1	609.57	527.67	324.55	283.36	341.45	284.83	315.15	216.84	279.02	259.14	391.89	329.06	GO:0009536//plastid	GO:0000166//nucleotide binding	GO:0015977//carbon fixation;GO:0019318//hexose metabolic process	K05298//glyceraldehyde-3-phosphate dehydrogenase (NADP+) (phosphorylating) [EC:1.2.1.13]	gi|460371392|ref|XP_004231523.1|//PREDICTED: glyceraldehyde-3-phosphate dehydrogenase A, chloroplastic-like [Solanum lycopersicum]
Solyc10g075070.1.1	Solyc10g075070.1.1	600.16	518.35	102.46	630.68	522.09	303.54	89.85	128.93	101.15	48.95	16.9	17.76	NA	GO:0005488//binding	GO:0010876//lipid localization;GO:0051234//establishment of localization	NA	gi|460407212|ref|XP_004249048.1|//PREDICTED: non-specific lipid-transfer protein 2 [Solanum lycopersicum]
Solyc11g006460.1.1	BGI_novel_T017370,Solyc11g006460.1.1	599.24	716.12	449.63	589.23	785.33	443.17	711.95	538.53	648.36	516.85	579.47	712.39	NA	GO:0005515//protein binding	NA	K09503//DnaJ homolog subfamily A member 2	gi|806638830|ref|NP_001234241.2|//DnaJ-like protein [Solanum lycopersicum]
Solyc07g049360.2.1	BGI_novel_T012399,Solyc07g049360.2.1	597.02	502.69	276.53	469.01	404.7	429.58	328.36	206.27	282.38	220.71	230.89	375.05	NA	NA	NA	K12160//small ubiquitin-related modifier	gi|460395897|ref|XP_004243516.1|//PREDICTED: small ubiquitin-related modifier 1 [Solanum lycopersicum]
Solyc05g025600.1.1	Solyc05g025600.1.1	594.72	434.45	327.24	235.09	410.61	317.05	142.27	112.16	154.12	140.43	190.15	259.28	NA	NA	NA	NA	gi|723700162|ref|XP_010321120.1|//PREDICTED: uncharacterized protein LOC101259747 [Solanum lycopersicum]
Solyc02g070310.2.1	BGI_novel_T003505,Solyc02g070310.2.1	592.77	652.48	611.7	612.86	633.53	732.42	684.93	543.59	621.47	533.36	554.69	770.39	GO:0005840//ribosome;GO:0030529//intracellular ribonucleoprotein complex	GO:0005198//structural molecule activity;GO:0003735//structural constituent of ribosome	GO:0010467//gene expression;GO:0006412//translation	K02912//large subunit ribosomal protein L32e	gi|460374686|ref|XP_004233141.1|//PREDICTED: 60S ribosomal protein L32-1 [Solanum lycopersicum]
Solyc12g044280.1.1	BGI_novel_T019506,Solyc12g044280.1.1	592.57	464.69	358.82	119.77	319.22	291.62	115.42	100.35	89.83	84.87	181.66	148.39	GO:0009538//photosystem I reaction center;GO:0009522//photosystem I	NA	GO:0044237//cellular metabolic process;GO:0015979//photosynthesis	K02695//photosystem I subunit VI	gi|460413969|ref|XP_004252347.1|//PREDICTED: photosystem I reaction center subunit VI, chloroplastic-like [Solanum lycopersicum]
Solyc04g017690.2.1	BGI_novel_T007335,Solyc04g017690.2.1	590.24	703.36	455.32	568	484.87	485.06	295.51	228.39	227.57	212.63	197.46	234.09	NA	NA	NA	K01633//dihydroneopterin aldolase / 7,8-dihydroneopterin epimerase [EC:4.1.2.25 5.1.99.8]	gi|723688603|ref|XP_010319139.1|//PREDICTED: protein EARLY RESPONSIVE TO DEHYDRATION 15 [Solanum lycopersicum]
Solyc03g117590.2.1	Solyc03g117590.2.1	589.96	291.31	106.31	330.79	288.14	280.2	211.46	174.71	162.88	107.15	116.63	261.49	NA	GO:0005515//protein binding	GO:0044267//cellular protein metabolic process;GO:0050896//response to stimulus	K09510//DnaJ homolog subfamily B member 4	gi|350539992|ref|NP_001233835.1|//heat shock protein binding protein [Solanum lycopersicum]
Solyc05g013380.2.1	BGI_novel_T008889,BGI_novel_T008890,Solyc05g013380.2.1	588.35	435.23	272.25	417.84	451.02	289.74	287.35	229.53	307.65	381.32	322.31	291.36	NA	GO:0016846//carbon-sulfur lyase activity;GO:0048037//cofactor binding;GO:0016740//transferase activity	GO:0008652//cellular amino acid biosynthetic process	K14272//glutamate--glyoxylate aminotransferase [EC:2.6.1.4 2.6.1.2 2.6.1.44]	gi|460386878|ref|XP_004239121.1|//PREDICTED: glutamate--glyoxylate aminotransferase 2 [Solanum lycopersicum]
Solyc02g077990.2.1	Solyc02g077990.2.1	586.48	667.95	526.02	581.2	488.74	614.42	479.31	255.39	359.01	297.36	463.15	442.98	GO:0030529//intracellular ribonucleoprotein complex	NA	NA	K02988//small subunit ribosomal protein S5	gi|460374193|ref|XP_004232896.1|//PREDICTED: 30S ribosomal protein S5, chloroplastic [Solanum lycopersicum]
Solyc01g103540.2.1	BGI_novel_T002264,Solyc01g103540.2.1	586.14	449.96	288.9	677.53	709.19	354.13	686.91	469.94	581.78	519.16	436.17	529.05	NA	NA	NA	K14404//cleavage and polyadenylation specificity factor subunit 4;K20102//YTH domain-containing family protein	gi|723663823|ref|XP_010314509.1|//PREDICTED: YTH domain-containing family protein 1 isoform X3 [Solanum lycopersicum];gi|723663818|ref|XP_010314501.1|//PREDICTED: YTH domain-containing family protein 1 isoform X1 [Solanum lycopersicum]
Solyc08g083360.2.1	Solyc08g083360.2.1	580.61	430.46	538.76	238.26	419.05	468.54	324.35	336.36	302.43	225.98	489.89	487.3	NA	GO:0005488//binding	NA	NA	gi|460399831|ref|XP_004245440.1|//PREDICTED: uncharacterized protein LOC101258885 [Solanum lycopersicum]
Solyc05g053070.2.1	Solyc05g053070.2.1	577.43	495.97	522.95	453.44	381.91	774.21	1776.43	2649.35	2083.95	1445.63	1506.53	2021.34	NA	NA	NA	NA	NA
Solyc01g091170.2.1	BGI_novel_T001614,Solyc01g091170.2.1	571.31	423.14	1759.35	211.38	996.49	962.85	250.11	1975.11	967.43	365.19	871.8	329.21	NA	GO:0043169//cation binding;GO:0046872//metal ion binding;GO:0016813//hydrolase activity, acting on carbon-nitrogen (but not peptide) bonds, in linear amidines	GO:0009445//putrescine metabolic process;GO:0009446//putrescine biosynthetic process	K01476//arginase [EC:3.5.3.1]	gi|350538867|ref|NP_001233851.1|//arginase 2 [Solanum lycopersicum]
Solyc04g054740.2.1	Solyc04g054740.2.1	566.58	321.24	336.03	435.2	123.53	82.68	81.47	39.44	57.86	26.83	51.12	17.87	GO:0044424//intracellular part	GO:0016872//intramolecular lyase activity	GO:0006644//phospholipid metabolic process;GO:0006020//inositol metabolic process	K01858//myo-inositol-1-phosphate synthase [EC:5.5.1.4]	gi|460383410|ref|XP_004237418.1|//PREDICTED: inositol-3-phosphate synthase [Solanum lycopersicum]
Solyc06g076790.1.1	Solyc06g076790.1.1	564.69	502.73	292.82	249.82	396.05	295.18	108.19	98.21	118.68	126.82	179.99	229.85	NA	NA	NA	NA	gi|460391130|ref|XP_004241176.1|//PREDICTED: uncharacterized protein LOC101259757 [Solanum lycopersicum]
Solyc08g013670.2.1	Solyc08g013670.2.1	563.14	480.19	335.91	136.67	487.23	203.1	177.96	139.8	189.47	220.78	351.35	354.03	GO:0034357//photosynthetic membrane	NA	NA	K02701//photosystem I subunit PsaN	gi|460398361|ref|XP_004244730.1|//PREDICTED: photosystem I reaction center subunit N, chloroplastic [Solanum lycopersicum]
Solyc06g073320.2.1	Solyc06g073320.2.1	561.76	359.54	222.1	690.94	714.8	236.76	293.42	210.94	326.57	297.56	275.96	268.19	NA	NA	NA	K14190//GDP-L-galactose phosphorylase [EC:2.7.7.69]	gi|525313819|ref|NP_001266145.1|//GDP-L-galactose phosphorylase [Solanum lycopersicum]
Solyc04g080850.2.1	BGI_novel_T008333,Solyc04g080850.2.1	560.63	528.3	596.56	404.52	414.01	912.49	1581.07	1893.6	1866.51	1196.14	1378.31	1353.21	GO:0044424//intracellular part	GO:0015036//disulfide oxidoreductase activity	GO:0019725//cellular homeostasis;GO:0018904//ether metabolic process;GO:0006091//generation of precursor metabolites and energy;GO:0051234//establishment of localization	K03671//thioredoxin 1	gi|460385228|ref|XP_004238306.1|//PREDICTED: thioredoxin H-type 1 [Solanum lycopersicum]
Solyc04g081970.2.1	Solyc04g081970.2.1	556.33	548.19	308.99	866.45	448.82	287.82	261.68	108.17	171.11	157.76	206.63	276.1	NA	GO:0015036//disulfide oxidoreductase activity	GO:0019725//cellular homeostasis;GO:0018904//ether metabolic process	K03671//thioredoxin 1	gi|460385401|ref|XP_004238392.1|//PREDICTED: thioredoxin-like protein CDSP32, chloroplastic [Solanum lycopersicum]
Solyc06g074820.2.1	Solyc06g074820.2.1	555.67	786.85	967.3	194.34	480.79	329.75	201.98	380.75	246.12	115.03	680.97	146.56	GO:0043231//intracellular membrane-bounded organelle;GO:0031224//intrinsic component of membrane;GO:0031090//organelle membrane	NA	GO:0006810//transport	K09873//aquaporin TIP	gi|350538783|ref|NP_001234103.1|//aquaporin-like [Solanum lycopersicum]
Solyc02g069460.2.1	Solyc02g069460.2.1	553.94	537.48	463.81	307.58	524.51	447.07	255.87	166.98	250.05	210.17	315.01	309.87	GO:0009522//photosystem I	NA	GO:0044237//cellular metabolic process	K02694//photosystem I subunit III	gi|460374802|ref|XP_004233198.1|//PREDICTED: photosystem I reaction center subunit III, chloroplastic-like [Solanum lycopersicum]
Solyc11g068820.1.1	BGI_novel_T018466,Solyc11g068820.1.1	552.62	521.7	460.13	468.51	398	543.99	426.05	212.75	288.19	226.39	352.12	356.48	GO:0030529//intracellular ribonucleoprotein complex;GO:0009536//plastid	GO:0005198//structural molecule activity	GO:0010467//gene expression	K02899//large subunit ribosomal protein L27	gi|970063445|ref|XP_015058653.1|//PREDICTED: 50S ribosomal protein L27, chloroplastic [Solanum pennellii]
Solyc11g042930.1.1	Solyc11g042930.1.1	550.88	606.59	477.61	631.75	546.06	662.31	486.56	463.05	530.1	557.52	499.76	555.96	NA	NA	GO:0019941//modification-dependent protein catabolic process	K03094//S-phase kinase-associated protein 1	gi|460410622|ref|XP_004250723.1|//PREDICTED: SKP1-like protein 1A [Solanum lycopersicum]
Solyc06g066640.2.1	Solyc06g066640.2.1	546.02	715.67	332.21	112.74	346.72	299.15	130.08	146.71	155.31	113.91	315.48	215.91	GO:0009522//photosystem I	NA	GO:0044237//cellular metabolic process	K02695//photosystem I subunit VI	gi|460392258|ref|XP_004241734.1|//PREDICTED: photosystem I reaction center subunit VI-1, chloroplastic-like [Solanum lycopersicum]
Solyc04g054980.2.1	Solyc04g054980.2.1	544.21	495.58	396.86	365.4	460.33	501.31	114.08	190.86	176.67	157.82	160.34	123.09	NA	NA	NA	NA	gi|460383379|ref|XP_004237403.1|//PREDICTED: uncharacterized protein LOC101262805 [Solanum lycopersicum]
Solyc06g069170.2.1	Solyc06g069170.2.1	535.81	465.98	393.61	590.98	436.48	536.95	392.58	209.25	339.32	279.71	302.46	472.71	NA	NA	NA	NA	gi|460392041|ref|XP_004241626.1|//PREDICTED: uncharacterized protein LOC101267534 [Solanum lycopersicum]
Solyc10g081170.1.1	Solyc10g081170.1.1	534.12	429.79	742.65	981.17	439.92	923.07	1462.39	1541.48	1570.17	1147.7	1230.53	1750.48	NA	GO:0046872//metal ion binding;GO:0016628//oxidoreductase activity, acting on the CH-CH group of donors, NAD or NADP as acceptor	GO:0009593//detection of chemical stimulus;GO:0008152//metabolic process;GO:0019932//second-messenger-mediated signaling;GO:0009640//photomorphogenesis	K02183//calmodulin	gi|985436881|ref|XP_015383199.1|//PREDICTED: calmodulin-related protein-like [Citrus sinensis]
Solyc04g082200.2.1	BGI_novel_T008399,Solyc04g082200.2.1	532.1	464.77	218.9	884.73	307.87	300.82	1506.23	1467.13	1661.49	1090.35	770.48	1118.32	NA	NA	NA	K17046//protein DEK;K00688//starch phosphorylase [EC:2.4.1.1];K11131//H/ACA ribonucleoprotein complex subunit 4 [EC:5.4.99.-]	gi|559807365|gb|AHB20199.1|//dehydrin [Solanum habrochaites];gi|460385439|ref|XP_004238411.1|//PREDICTED: phosphoprotein ECPP44 [Solanum lycopersicum]
Solyc11g062130.1.1	BGI_novel_T018273,BGI_novel_T018274,BGI_novel_T018275,BGI_novel_T018276,Solyc11g062130.1.1	528.62	493.73	505.86	468.05	534.06	564.1	881.77	824.26	807.34	752.34	750.11	821.92	GO:0031224//intrinsic component of membrane;GO:0043231//intracellular membrane-bounded organelle;GO:0016021//integral component of membrane;GO:0005743//mitochondrial inner membrane;GO:0019866//organelle inner membrane	GO:0005215//transporter activity	GO:0006810//transport;GO:0055085//transmembrane transport	K05863//solute carrier family 25 (mitochondrial adenine nucleotide translocator), member 4/5/6/31	gi|807066340|ref|NP_001234018.2|//ADP/ATP translocator [Solanum lycopersicum]
Solyc06g071790.2.1	Solyc06g071790.2.1	523.85	504.01	544.53	468.08	487.49	621.06	516.12	262.13	383.72	382.1	468.76	575.09	GO:0009536//plastid	GO:0008135//translation factor activity, RNA binding;GO:0032561//guanyl ribonucleotide binding;GO:0017111//nucleoside-triphosphatase activity	GO:0006412//translation;GO:0009207//purine ribonucleoside triphosphate catabolic process	K02358//elongation factor Tu	gi|460391817|ref|XP_004241515.1|//PREDICTED: elongation factor TuB, chloroplastic-like [Solanum lycopersicum]
Solyc04g078070.2.1	BGI_novel_T008182,Solyc04g078070.2.1	510.5	419.15	339.84	483.25	416.46	529.1	491.61	360.59	488.23	395.04	359.15	566.8	NA	NA	NA	NA	gi|460384812|ref|XP_004238102.1|//PREDICTED: uncharacterized protein At2g23090 [Solanum lycopersicum]
Solyc02g084360.2.1	Solyc02g084360.2.1	508.61	486.82	367.02	547.61	475.7	404.06	411.32	299.32	373.3	322.92	350.96	394.21	GO:0016471//vacuolar proton-transporting V-type ATPase complex	GO:0017111//nucleoside-triphosphatase activity	GO:0015992//proton transport	K02155//V-type H+-transporting ATPase 16kDa proteolipid subunit	gi|460373322|ref|XP_004232469.1|//PREDICTED: V-type proton ATPase subunit c2 [Solanum lycopersicum]
Solyc09g084450.2.1	BGI_novel_T015784,Solyc09g084450.2.1	507.15	126.93	299.45	27.67	599.48	136.7	9.46	1343.4	809.82	17.69	198.51	35.22	NA	GO:0016787//hydrolase activity;GO:0004866//endopeptidase inhibitor activity	GO:0006950//response to stress;GO:0051346//negative regulation of hydrolase activity	NA	gi|460404371|ref|XP_004247656.1|//PREDICTED: wound-induced proteinase inhibitor 1 [Solanum lycopersicum]
Solyc06g007470.2.1	Solyc06g007470.2.1	505.93	582.86	543.34	525.36	533.34	705.91	797.67	508.81	667.9	494.68	518.27	724.52	NA	NA	NA	K02976//small subunit ribosomal protein S26e	gi|460389574|ref|XP_004240426.1|//PREDICTED: 40S ribosomal protein S26-3 [Solanum lycopersicum]
Solyc02g082700.2.1	Solyc02g082700.2.1	503.58	796.62	1234.64	631.91	827.28	740.72	513.59	577.66	643.93	619.21	703.34	929.39	NA	NA	NA	K10802//high mobility group protein B1;K11296//high mobility group protein B3	gi|970008059|ref|XP_015064962.1|//PREDICTED: HMG1/2-like protein [Solanum pennellii]
Solyc04g071620.2.1	BGI_novel_T007934,Solyc04g071620.2.1	501.59	406.68	142.33	124.9	170.91	194.15	385.24	327.27	460.47	144.5	156.92	178.33	NA	NA	GO:0006950//response to stress	K12741//heterogeneous nuclear ribonucleoprotein A1/A3;K14651//transcription initiation factor TFIID subunit 15	gi|536291024|ref|NP_001269248.1|//Abscicic acid stress ripening protein 4 [Solanum lycopersicum]
Solyc12g035130.1.1	BGI_novel_T019777,BGI_novel_T019778,Solyc12g035130.1.1	500.82	398.13	536.03	748.56	791.94	315.1	599.33	412.57	535.7	416.03	449.17	548.94	NA	GO:0003723//RNA binding;GO:0005524//ATP binding;GO:0032559//adenyl ribonucleotide binding;GO:0042623//ATPase activity, coupled;GO:0003676//nucleic acid binding;GO:0008026//ATP-dependent helicase activity	NA	K12823//ATP-dependent RNA helicase DDX5/DBP2 [EC:3.6.4.13]	gi|460413678|ref|XP_004252209.1|//PREDICTED: ATP-dependent RNA helicase-like protein DB10 [Solanum lycopersicum]
Solyc00g068970.2.1	Solyc00g068970.2.1	496.5	465.07	243.25	210.61	304.69	709.46	228.25	181.15	354.85	156.14	134.94	360.15	NA	NA	NA	K01191//alpha-mannosidase [EC:3.2.1.24]	gi|702283699|ref|XP_010046011.1|//PREDICTED: uncharacterized protein LOC104434852 [Eucalyptus grandis]
Solyc11g010230.1.1	BGI_novel_T017533,Solyc11g010230.1.1	495.7	801.26	1430.11	806.72	1118.83	1165.93	520.73	467.25	529.52	638.36	752.83	761.22	GO:0043231//intracellular membrane-bounded organelle;GO:0005634//nucleus;GO:0000785//chromatin;GO:0000786//nucleosome	GO:0003677//DNA binding;GO:0003676//nucleic acid binding	GO:0034728//nucleosome organization;GO:0006334//nucleosome assembly	K11253//histone H3	gi|147826736|emb|CAN70652.1|//hypothetical protein VITISV_010022 [Vitis vinifera];gi|296083584|emb|CBI23573.3|//unnamed protein product [Vitis vinifera]
Solyc03g113240.2.1	BGI_novel_T006254,Solyc03g113240.2.1	493.63	540.13	341.39	366.12	391.94	462.12	210.34	159.11	221.28	191.89	254.95	334.74	NA	NA	NA	K14638//solute carrier family 15 (peptide/histidine transporter), member 3/4	gi|460380892|ref|XP_004236187.1|//PREDICTED: uncharacterized protein LOC101245045 [Solanum lycopersicum]
Solyc05g052710.2.1	Solyc05g052710.2.1	493.52	483.76	411.38	289.54	333.31	580.25	246.28	145.71	225.19	176.81	302.82	338.82	NA	NA	NA	K19033//RPS31; 30S ribosomal protein S31	gi|460388554|ref|XP_004239932.1|//PREDICTED: 30S ribosomal protein S31, chloroplastic [Solanum lycopersicum]
Solyc12g006470.1.1	Solyc12g006470.1.1	490.13	498.67	201.23	243.28	527.96	338.83	167.11	124.63	121.26	93.35	192.88	80.18	NA	GO:0008483//transaminase activity;GO:0048037//cofactor binding	NA	K16871//4-aminobutyrate---pyruvate transaminase [EC:2.6.1.96]	gi|894216084|ref|NP_001234340.2|//gamma aminobutyrate transaminase 2 [Solanum lycopersicum]
Solyc08g065610.2.1	Solyc08g065610.2.1	489.02	496.08	38.25	1751.81	382.17	125.17	156.74	69.11	104.26	128.67	83.86	134.64	NA	GO:0004175//endopeptidase activity	GO:0019538//protein metabolic process	K01369//legumain [EC:3.4.22.34]	gi|460399167|ref|XP_004245113.1|//PREDICTED: vacuolar-processing enzyme-like [Solanum lycopersicum]
BGI_novel_G003427	BGI_novel_T018899	488.81	450.77	301.93	131.09	396.85	204.84	62.04	57.05	75.8	87.7	125.64	164.17	NA	NA	NA	K02259//cytochrome c oxidase assembly protein subunit 15	gi|460412597|ref|XP_004251684.1|//PREDICTED: uncharacterized protein LOC101248173 [Solanum lycopersicum]
Solyc10g006970.2.1	Solyc10g006970.2.1	485.19	346.89	162.48	292.15	255.43	218.82	170.44	107.27	171.91	157.87	159.96	182.26	NA	NA	NA	K03671//thioredoxin 1	gi|460405609|ref|XP_004248268.1|//PREDICTED: thioredoxin M-type, chloroplastic-like [Solanum lycopersicum]
Solyc06g081980.1.1	Solyc06g081980.1.1	479.34	523.38	231.94	420	373.4	369.43	162.07	217.2	193.65	177.72	182.98	216.88	NA	NA	GO:0009108//coenzyme biosynthetic process	K06215//pyridoxal 5'-phosphate synthase pdxS subunit [EC:4.3.3.6]	gi|460393854|ref|XP_004242523.1|//PREDICTED: probable pyridoxal biosynthesis protein PDX1 [Solanum lycopersicum]
Solyc04g080700.2.1	BGI_novel_T008324,Solyc04g080700.2.1	475.39	332.13	133.98	572.78	379.72	223.69	243.8	160.51	224.22	230.18	174.77	248.35	NA	NA	NA	K08999//uncharacterized protein	gi|723695853|ref|XP_010320400.1|//PREDICTED: bifunctional nuclease 2 [Solanum lycopersicum]
Solyc07g062190.2.1	Solyc07g062190.2.1	471.33	430.04	511.92	328.68	408.82	473.65	411.56	220.37	303.73	233.05	364.44	422.03	GO:0030529//intracellular ribonucleoprotein complex;GO:0009532//plastid stroma	GO:0005198//structural molecule activity	GO:0010467//gene expression;GO:0003006//developmental process involved in reproduction	K02871//large subunit ribosomal protein L13	gi|460397472|ref|XP_004244291.1|//PREDICTED: 50S ribosomal protein L13, chloroplastic [Solanum lycopersicum]
Solyc07g055720.2.1	Solyc07g055720.2.1	470.88	338.96	186.24	525.63	290.4	291.79	272.64	164.93	254.36	252.11	209.46	337.24	NA	NA	NA	K13993//HSP20 family protein	gi|723714788|ref|XP_010323663.1|//PREDICTED: uncharacterized protein LOC101259555 isoform X1 [Solanum lycopersicum]
Solyc12g011450.1.1	Solyc12g011450.1.1	470.14	614.22	146.66	83.58	489.46	81.38	89.36	84.01	104.25	66.07	164.74	60.58	GO:0031224//intrinsic component of membrane;GO:0009521//photosystem;GO:0009534//chloroplast thylakoid	GO:0043169//cation binding;GO:0046906//tetrapyrrole binding	GO:0006464//cellular protein modification process;GO:0006091//generation of precursor metabolites and energy	K08914//light-harvesting complex II chlorophyll a/b binding protein 3	gi|823270899|ref|NP_001296244.1|//chlorophyll a-b binding protein 13, chloroplastic [Solanum lycopersicum]
Solyc10g051390.1.1	BGI_novel_T016736,BGI_novel_T016737,Solyc10g051390.1.1	469.24	407.32	628.37	364.86	429.09	705.88	340.48	264.7	328.52	233.09	200.17	339.85	NA	GO:0005488//binding	NA	K12741//heterogeneous nuclear ribonucleoprotein A1/A3;K13195//cold-inducible RNA-binding protein;K13098//RNA-binding protein FUS;K12885//heterogeneous nuclear ribonucleoprotein G	gi|927928748|ref|NP_001266231.2|//glycine-rich RNA-binding protein-like [Solanum lycopersicum];gi|970058948|ref|XP_015056192.1|//PREDICTED: glycine-rich RNA-binding protein GRP1A-like [Solanum pennellii]
Solyc03g111610.2.1	Solyc03g111610.2.1	467.19	334.48	305.01	276.81	248.31	262.2	226.63	128.22	185.07	170.32	246.85	268.69	GO:0009532//plastid stroma;GO:0009526//plastid envelope	GO:0003824//catalytic activity	NA	K00861//riboflavin kinase [EC:2.7.1.26];K17623//pseudouridine 5'-phosphatase [EC:3.1.3.96]	gi|460381143|ref|XP_004236312.1|//PREDICTED: haloacid dehalogenase-like hydrolase domain-containing protein At3g48420 [Solanum lycopersicum]
Solyc01g067740.2.1	BGI_novel_T001183,BGI_novel_T001184,Solyc01g067740.2.1	464.05	524.34	234.93	505.89	300.14	652.23	540.39	596.42	557.58	586.6	559.62	742.73	GO:0044424//intracellular part;GO:0005737//cytoplasm	GO:0016209//antioxidant activity;GO:0004784//superoxide dismutase activity;GO:0043169//cation binding;GO:0046872//metal ion binding;GO:0003824//catalytic activity	GO:0006801//superoxide metabolic process;GO:0072593//reactive oxygen species metabolic process;GO:0055114//oxidation-reduction process	K04565//superoxide dismutase, Cu-Zn family [EC:1.15.1.1]	gi|902763183|ref|NP_001234031.2|//superoxide dismutase [Cu-Zn] 1 [Solanum lycopersicum]
Solyc02g036350.2.1	Solyc02g036350.2.1	462.81	322.84	448.02	393.79	332.1	510.96	588.48	373.43	535.94	582.87	418.9	610.14	NA	GO:0043169//cation binding;GO:0016641//oxidoreductase activity, acting on the CH-NH2 group of donors, oxygen as acceptor;GO:0019842//vitamin binding	GO:0003006//developmental process involved in reproduction;GO:0009692//ethylene metabolic process	K05933//aminocyclopropanecarboxylate oxidase [EC:1.14.17.4]	gi|350539237|ref|NP_001234638.1|//1-aminocyclopropane-1-carboxylate oxidase [Solanum lycopersicum]
Solyc01g109300.2.1	Solyc01g109300.2.1	462.51	431.9	385.96	446.78	449.05	382.17	354.65	271.42	386.97	366.83	333.59	367.84	NA	GO:0016726//oxidoreductase activity, acting on CH or CH2 groups, NAD or NADP as acceptor	GO:0006721//terpenoid metabolic process;GO:0006090//pyruvate metabolic process	K03527//4-hydroxy-3-methylbut-2-en-1-yl diphosphate reductase [EC:1.17.7.4]	gi|350535845|ref|NP_001234728.1|//ISPH protein [Solanum lycopersicum]
Solyc06g065990.1.1	Solyc06g065990.1.1	458.98	335.31	285.88	280.03	267.95	193.68	98.57	63.04	80.44	85.4	95.58	89.16	GO:0044425//membrane part;GO:0009579//thylakoid;GO:0009507//chloroplast	GO:0000166//nucleotide binding	GO:0006818//hydrogen transport	K02109//F-type H+-transporting ATPase subunit b	gi|460392352|ref|XP_004241780.1|//PREDICTED: ATP synthase subunit b', chloroplastic [Solanum lycopersicum]
Solyc06g005060.2.1	BGI_novel_T009806,Solyc06g005060.2.1	458.34	617.35	683.15	601	572.52	776.75	881.87	696.51	755.49	782.98	699.05	681.6	GO:0044424//intracellular part;GO:0005737//cytoplasm	GO:0008135//translation factor activity, RNA binding;GO:0032561//guanyl ribonucleotide binding;GO:0017111//nucleoside-triphosphatase activity;GO:0003746//translation elongation factor activity;GO:0005525//GTP binding;GO:0003924//GTPase activity	GO:0006412//translation;GO:0006414//translational elongation;GO:0009207//purine ribonucleoside triphosphate catabolic process	K03231//elongation factor 1-alpha	gi|350537381|ref|NP_001234035.1|//elongation factor 1-alpha [Solanum lycopersicum]
Solyc10g082030.1.1	Solyc10g082030.1.1	456.71	524.41	487.21	358.61	420.04	514.38	276.63	205.68	242.33	257.69	409.19	348.78	NA	GO:0016209//antioxidant activity;GO:0016705//oxidoreductase activity, acting on paired donors, with incorporation or reduction of molecular oxygen	GO:0019725//cellular homeostasis	K03386//peroxiredoxin (alkyl hydroperoxide reductase subunit C) [EC:1.11.1.15]	gi|460407951|ref|XP_004249412.1|//PREDICTED: 2-Cys peroxiredoxin BAS1, chloroplastic [Solanum lycopersicum]
Solyc01g111510.2.1	Solyc01g111510.2.1	455.97	412.93	318.6	382.91	301.64	449.99	347.88	230.3	301.34	276.93	311.69	347.97	NA	GO:0004601//peroxidase activity;GO:0005506//iron ion binding	GO:0008152//metabolic process;GO:0006950//response to stress	K00434//L-ascorbate peroxidase [EC:1.11.1.11]	gi|957560306|ref|NP_001295260.1|//L-ascorbate peroxidase 3, peroxisomal [Solanum lycopersicum]
Solyc06g084050.2.1	Solyc06g084050.2.1	452.54	432.58	305.74	182.83	329.8	238.98	127.47	99.21	118.06	100.61	194.19	200.06	GO:0009534//chloroplast thylakoid;GO:0034357//photosynthetic membrane	NA	NA	K02721//photosystem II PsbW protein;K07304//peptide-methionine (S)-S-oxide reductase [EC:1.8.4.11]	gi|460393506|ref|XP_004242350.1|//PREDICTED: photosystem II reaction center W protein, chloroplastic-like [Solanum lycopersicum]
Solyc01g095050.2.1	Solyc01g095050.2.1	450.6	382.4	314.59	523.91	503.32	369.66	565.59	464.46	630.59	462.25	447.13	698.87	NA	NA	NA	NA	gi|460368183|ref|XP_004229948.1|//PREDICTED: uncharacterized protein LOC101266760 [Solanum lycopersicum]
Solyc07g005560.2.1	Solyc07g005560.2.1	450.05	381.99	222.84	504.99	399.74	299.17	430.36	360.04	459.9	344.18	286.69	404.42	NA	GO:0008135//translation factor activity, RNA binding;GO:0043021//ribonucleoprotein complex binding	GO:0018205//peptidyl-lysine modification;GO:0006449//regulation of translational termination;GO:0006448//regulation of translational elongation	K03263//translation initiation factor 5A	gi|350536449|ref|NP_001234503.1|//eukaryotic translation initiation factor 5A-2 [Solanum lycopersicum]
Solyc01g100970.2.1	BGI_novel_T002141,Solyc01g100970.2.1	449.4	431.34	235.59	413.16	328.56	353.43	417.64	295.44	441.36	349.82	297.36	434.41	NA	GO:0003824//catalytic activity	GO:0019538//protein metabolic process	K01304//pyroglutamyl-peptidase [EC:3.4.19.3]	gi|723663309|ref|XP_010313752.1|//PREDICTED: uncharacterized protein LOC101258789 [Solanum lycopersicum]
Solyc03g115820.2.1	BGI_novel_T006431,Solyc03g115820.2.1	449.37	451.34	318.54	329.72	313.16	314.77	295.8	191.24	261.45	233.3	295.1	316.28	GO:0009534//chloroplast thylakoid	GO:0016857//racemase and epimerase activity, acting on carbohydrates and derivatives	GO:0015977//carbon fixation;GO:0006007//glucose catabolic process	K01783//ribulose-phosphate 3-epimerase [EC:5.1.3.1]	gi|460380509|ref|XP_004235998.1|//PREDICTED: ribulose-phosphate 3-epimerase, chloroplastic [Solanum lycopersicum]
Solyc03g115650.2.1	BGI_novel_T006424,Solyc03g115650.2.1	445.65	394.57	352.45	466.22	368.03	387.78	509.4	310.06	481.88	315.74	301.76	498.05	NA	GO:0043022//ribosome binding;GO:0008135//translation factor activity, RNA binding;GO:0003743//translation initiation factor activity;GO:0003746//translation elongation factor activity;GO:0043021//ribonucleoprotein complex binding	GO:0018205//peptidyl-lysine modification;GO:0006448//regulation of translational elongation;GO:0045905//positive regulation of translational termination;GO:0008612//peptidyl-lysine modification to peptidyl-hypusine;GO:0006413//translational initiation;GO:0006449//regulation of translational termination;GO:0006452//translational frameshifting;GO:0045901//positive regulation of translational elonga…	K02180//cell cycle arrest protein BUB3;K03263//translation initiation factor 5A	gi|350536367|ref|NP_001234499.1|//eukaryotic translation initiation factor 5A-1 [Solanum lycopersicum]
Solyc04g051800.2.1	Solyc04g051800.2.1	441.97	292.92	94.07	451.82	283.3	164.77	120.73	85.48	119.95	148.98	117.01	146.38	NA	GO:0032559//adenyl ribonucleotide binding;GO:0017111//nucleoside-triphosphatase activity	GO:0009207//purine ribonucleoside triphosphate catabolic process	K06185//ATP-binding cassette, subfamily F, member 2	gi|460383504|ref|XP_004237462.1|//PREDICTED: ABC transporter F family member 5 [Solanum lycopersicum]
Solyc02g094130.2.1	Solyc02g094130.2.1	441.74	398.91	335.94	408.89	429.82	328.64	788.6	512.12	627.92	445.87	518.23	616.13	NA	NA	NA	K10442//kelch-like protein 1/4/5;K16726//ankyrin repeat domain-containing protein 17;K10457//kelch-like protein 20	gi|723668892|ref|XP_010315914.1|//PREDICTED: B2 protein isoform X1 [Solanum lycopersicum]
Solyc06g005360.2.1	BGI_novel_T009831,Solyc06g005360.2.1	441.03	444.68	260.89	448.59	366.3	425.73	378.18	314.95	380.92	347.32	303.94	427.1	GO:0044464//cell part;GO:0015629//actin cytoskeleton	GO:0003779//actin binding;GO:0008092//cytoskeletal protein binding	GO:0030042//actin filament depolymerization	K05765//cofilin	gi|460389429|ref|XP_004240356.1|//PREDICTED: actin-depolymerizing factor 2-like [Solanum lycopersicum]
Solyc02g080530.2.1	Solyc02g080530.2.1	436.06	828.43	200.92	262.04	355.59	387.52	31.15	32.19	37.6	27.1	56.33	28.89	NA	GO:0016209//antioxidant activity;GO:0005506//iron ion binding;GO:0003824//catalytic activity	GO:0008152//metabolic process;GO:0006950//response to stress	K00430//peroxidase [EC:1.11.1.7]	gi|460373822|ref|XP_004232712.1|//PREDICTED: peroxidase 42-like [Solanum lycopersicum]
Solyc07g055320.2.1	BGI_novel_T012609,Solyc07g055320.2.1	433.85	402.04	207.24	650.92	396.09	398.7	289.12	185.78	264.75	319.06	234.67	297.13	GO:0044464//cell part	GO:0004175//endopeptidase activity;GO:0032559//adenyl ribonucleotide binding;GO:0042623//ATPase activity, coupled	GO:0019538//protein metabolic process;GO:0009987//cellular process;GO:0009057//macromolecule catabolic process	K03798//cell division protease FtsH [EC:3.4.24.-]	gi|460395390|ref|XP_004243266.1|//PREDICTED: ATP-dependent zinc metalloprotease FTSH 2, chloroplastic [Solanum lycopersicum]
Solyc07g063960.2.1	BGI_novel_T012827,Solyc07g063960.2.1	431.04	407.73	472.32	337.16	362.44	584.08	331.71	157.11	243.93	181.39	324.87	341.31	GO:0030529//intracellular ribonucleoprotein complex;GO:0009536//plastid	GO:0003723//RNA binding;GO:0005198//structural molecule activity	GO:0010467//gene expression	K02895//large subunit ribosomal protein L24	gi|460397216|ref|XP_004244164.1|//PREDICTED: 50S ribosomal protein L24, chloroplastic [Solanum lycopersicum]
Solyc12g005270.1.1	Solyc12g005270.1.1	430.56	610.64	377.21	517.09	396.82	275.09	157.87	124.91	142.05	145.12	155.33	235.82	GO:0031981//nuclear lumen;GO:0030312//external encapsulating structure;GO:0043232//intracellular non-membrane-bounded organelle	GO:0003676//nucleic acid binding	GO:0009292//genetic transfer;GO:0006950//response to stress;GO:0051707//response to other organism	K11251//histone H2A	gi|565395787|ref|XP_006363518.1|//PREDICTED: histone H2A.6-like [Solanum tuberosum]
Solyc04g071610.2.1	Solyc04g071610.2.1	428.8	389.41	145.66	344.13	245.79	269.91	151.44	109.32	143.8	91.1	100.09	100.33	GO:0043231//intracellular membrane-bounded organelle	NA	GO:0050896//response to stimulus	NA	gi|970025390|ref|XP_015074007.1|//PREDICTED: abscisic stress-ripening protein 1 [Solanum pennellii]
Solyc04g071140.2.1	BGI_novel_T007910,Solyc04g071140.2.1	426.11	381.06	94.88	280.28	310.25	73.43	309.98	171.76	219.12	141.17	196.33	251.72	NA	GO:0048037//cofactor binding;GO:0016830//carbon-carbon lyase activity	GO:0019752//carboxylic acid metabolic process;GO:0003006//developmental process involved in reproduction	K01590//histidine decarboxylase [EC:4.1.1.22]	gi|460384145|ref|XP_004237774.1|//PREDICTED: serine decarboxylase [Solanum lycopersicum]
Solyc06g067980.2.1	Solyc06g067980.2.1	425.66	522.34	40.66	85.39	52.42	120.55	1.74	3.82	0.97	1.59	1.39	2.46	NA	NA	NA	NA	gi|460392200|ref|XP_004241705.1|//PREDICTED: uncharacterized protein LOC101265833 [Solanum lycopersicum]
Solyc03g093690.2.1	Solyc03g093690.2.1	420.45	371.47	372.35	638.9	424.29	517.73	437.42	275.56	363.51	381.44	371.49	433.21	NA	GO:0016671//oxidoreductase activity, acting on a sulfur group of donors, disulfide as acceptor	GO:0043170//macromolecule metabolic process	K07304//peptide-methionine (S)-S-oxide reductase [EC:1.8.4.11]	gi|723683113|ref|XP_004235188.2|//PREDICTED: peptide methionine sulfoxide reductase A1 [Solanum lycopersicum]
Solyc04g082630.2.1	Solyc04g082630.2.1	419.43	409.36	239.24	269.94	333.39	261.07	184.18	124.33	157.76	183.52	259.81	222.55	NA	GO:0016620//oxidoreductase activity, acting on the aldehyde or oxo group of donors, NAD or NADP as acceptor;GO:0000166//nucleotide binding	GO:0019318//hexose metabolic process	K05298//glyceraldehyde-3-phosphate dehydrogenase (NADP+) (phosphorylating) [EC:1.2.1.13]	gi|971541388|ref|XP_006342156.2|//PREDICTED: glyceraldehyde-3-phosphate dehydrogenase B, chloroplastic [Solanum tuberosum]
Solyc06g083680.2.1	Solyc06g083680.2.1	419.08	356.29	283.57	233.73	339.81	297.64	223.8	165.94	217.67	206.62	301.56	249.91	GO:0009522//photosystem I;GO:0009507//chloroplast	NA	NA	K02693//photosystem I subunit IV	gi|460393564|ref|XP_004242379.1|//PREDICTED: photosystem I reaction center subunit IV A, chloroplastic [Solanum lycopersicum]
Solyc10g078960.1.1	Solyc10g078960.1.1	414.76	510.46	404.6	441.58	466.04	537.41	551.56	474.72	514.86	430.37	427.52	584.73	NA	NA	NA	K02889//large subunit ribosomal protein L21e	gi|460407492|ref|XP_004249186.1|//PREDICTED: 60S ribosomal protein L21-2 [Solanum lycopersicum]
Solyc02g014860.2.1	Solyc02g014860.2.1	413.5	338.97	197.93	868.49	385.74	379.14	254.26	172.74	220.55	231.43	171.07	281.52	NA	NA	GO:0044267//cellular protein metabolic process	K05337//ferredoxin	gi|460371345|ref|XP_004231500.1|//PREDICTED: uncharacterized protein LOC101265380 [Solanum lycopersicum]
Solyc03g111840.2.1	Solyc03g111840.2.1	410.82	481.19	419.18	352.69	335.52	532.43	347.18	185.09	264.09	224.79	314.34	345.7	GO:0009536//plastid	GO:0003676//nucleic acid binding	NA	K11294//nucleolin	gi|460381101|ref|XP_004236291.1|//PREDICTED: 28 kDa ribonucleoprotein, chloroplastic [Solanum lycopersicum]
Solyc01g005620.2.1	Solyc01g005620.2.1	410.53	336.54	181.6	301.54	287.55	270.71	253.23	193.72	243.25	191.25	217.24	261.85	GO:0043231//intracellular membrane-bounded organelle;GO:0031224//intrinsic component of membrane;GO:0019866//organelle inner membrane	NA	GO:0006810//transport	K15104//solute carrier family 25 (mitochondrial oxoglutarate transporter), member 11	gi|929524243|ref|NP_001234756.2|//oxoglutarate/malate translocator [Solanum lycopersicum]
Solyc06g071720.1.1	Solyc06g071720.1.1	410.39	496.86	478.83	413.47	431.79	578.81	518.38	386.24	417.91	387.92	384.89	492.44	GO:0030529//intracellular ribonucleoprotein complex	GO:0005198//structural molecule activity	GO:0010467//gene expression	K02900//large subunit ribosomal protein L27Ae	gi|460391879|ref|XP_004241546.1|//PREDICTED: 60S ribosomal protein L27a-3-like [Solanum lycopersicum]
Solyc03g119700.2.1	Solyc03g119700.2.1	410.1	321.12	135.39	276.05	204.11	154.57	123.23	84.55	110.41	76.5	91.21	79.39	NA	NA	GO:0009057//macromolecule catabolic process	K06891//ATP-dependent Clp protease adaptor protein ClpS	gi|565349290|ref|XP_006341627.1|//PREDICTED: ATP-dependent Clp protease adapter protein CLPS1, chloroplastic [Solanum tuberosum]
Solyc12g056220.1.1	Solyc12g056220.1.1	409.27	529.98	509.13	264.07	391.83	297.55	260.49	201.02	242.39	246.65	387.01	264.75	GO:0031224//intrinsic component of membrane	NA	GO:0006810//transport;GO:0050896//response to stimulus	K09872//aquaporin PIP	gi|565324189|ref|NP_001274291.1|//probable aquaporin PIP-type pTOM75-like [Solanum lycopersicum]
Solyc06g009210.2.1	Solyc06g009210.2.1	407.32	456.35	415.19	333.45	382.17	597.12	465.44	360.77	435.15	377.98	413.34	569.82	GO:0030529//intracellular ribonucleoprotein complex	GO:0005198//structural molecule activity	GO:0010467//gene expression	K02885//large subunit ribosomal protein L19e	gi|40287526|gb|AAR83877.1|//60S ribosomal protein L19 [Capsicum annuum]
Solyc09g082650.2.1	BGI_novel_T015737,BGI_novel_T015738,Solyc09g082650.2.1	406	351.08	420.45	352.9	452.66	412.72	271.53	382.41	357.23	255.43	255.45	302.07	GO:0005634//nucleus	GO:0043169//cation binding;GO:0010309//acireductone dioxygenase [iron(II)-requiring] activity;GO:0016701//oxidoreductase activity, acting on single donors with incorporation of molecular oxygen	GO:0043102//amino acid salvage;GO:0055114//oxidation-reduction process	K08967//1,2-dihydroxy-3-keto-5-methylthiopentene dioxygenase [EC:1.13.11.53 1.13.11.54]	gi|460404253|ref|XP_004247598.1|//PREDICTED: 1,2-dihydroxy-3-keto-5-methylthiopentene dioxygenase 2 [Solanum lycopersicum]
Solyc06g083780.2.1	Solyc06g083780.2.1	405.35	496.8	471.99	374.06	406.28	746.75	459.98	418.48	461.26	395.05	466.18	632.17	GO:0030529//intracellular ribonucleoprotein complex	GO:0005198//structural molecule activity	GO:0010467//gene expression	K02894//large subunit ribosomal protein L23e	gi|937907289|dbj|BAS82209.1|//Os03g0139100, partial [Oryza sativa Japonica Group]
Solyc03g115020.2.1	BGI_novel_T006366,BGI_novel_T006367,BGI_novel_T006368,BGI_novel_T006369,Solyc03g115020.2.1	403.76	320.15	204.05	269.24	312.32	185.4	214.46	194.36	280.82	174.74	186.54	308.47	NA	NA	NA	NA	gi|460380627|ref|XP_004236056.1|//PREDICTED: uncharacterized protein LOC101256756 [Solanum lycopersicum]
Solyc10g006480.1.1	BGI_novel_T016107,BGI_novel_T016108,Solyc10g006480.1.1	402.91	388.51	144.73	491.46	241.21	843.4	89.46	99.48	83.65	95.14	75.39	78	GO:0043231//intracellular membrane-bounded organelle	NA	GO:0032502//developmental process;GO:0010033//response to organic substance;GO:0043412//macromolecule modification	K08770//ubiquitin C	gi|944266816|gb|KQL31056.1|//hypothetical protein SETIT_016746mg [Setaria italica];gi|985444138|ref|XP_015384760.1|//PREDICTED: LOW QUALITY PROTEIN: polyubiquitin-A-like [Citrus sinensis];gi|823134063|ref|XP_012466865.1|//PREDICTED: polyubiquitin-like [Gossypium raimondii]
Solyc03g112850.2.1	Solyc03g112850.2.1	401.82	523.65	434.91	384.36	417.99	756.84	607.77	409.81	487.26	448.08	485.52	637.66	GO:0030529//intracellular ribonucleoprotein complex	GO:0005198//structural molecule activity	GO:0010467//gene expression	K02929//large subunit ribosomal protein L44e	gi|565353168|ref|XP_006343505.1|//PREDICTED: 60S ribosomal protein L44-like, partial [Solanum tuberosum]
Solyc07g054290.1.1	Solyc07g054290.1.1	400.56	444.77	350.09	275.8	331.03	330.46	92.78	63.13	73.52	59.51	98.4	85.76	NA	NA	NA	K08902//photosystem II Psb27 protein	gi|970037930|ref|XP_015080300.1|//PREDICTED: photosystem II repair protein PSB27-H1, chloroplastic [Solanum pennellii]
Solyc09g011710.2.1	Solyc09g011710.2.1	398.37	289.39	168.01	692.09	419.61	361.53	346.29	342.56	369.89	319.65	229.34	274.76	NA	NA	NA	K13993//HSP20 family protein	gi|460401736|ref|XP_004246373.1|//PREDICTED: 18.1 kDa class I heat shock protein [Solanum lycopersicum]
Solyc07g055050.2.1	Solyc07g055050.2.1	398.24	417.14	272.75	219.29	302.99	239.77	195.51	142.82	188.09	177.12	227.58	248.97	NA	NA	NA	K02116//ATP synthase protein I	gi|460395436|ref|XP_004243289.1|//PREDICTED: uncharacterized protein LOC101248693 [Solanum lycopersicum]
Solyc07g041910.2.1	Solyc07g041910.2.1	396.62	220.33	261.06	12.89	290.33	114.36	4.41	167.05	6.42	8.19	59.4	102.66	GO:0031410//cytoplasmic vesicle	GO:0004175//endopeptidase activity	GO:0019538//protein metabolic process	K01366//cathepsin H [EC:3.4.22.16]	gi|460396286|ref|XP_004243707.1|//PREDICTED: cysteine proteinase 3-like [Solanum lycopersicum]
Solyc03g032130.2.1	BGI_novel_T005131,Solyc03g032130.2.1	396.52	467.34	591.71	472.03	598.79	531.54	364.79	325.47	372.79	372.27	410.3	576.26	NA	GO:0003676//nucleic acid binding	NA	K10802//high mobility group protein B1	gi|460377460|ref|XP_004234511.1|//PREDICTED: HMG1/2-like protein [Solanum lycopersicum]
Solyc03g078400.2.1	BGI_novel_T005669,Solyc03g078400.2.1	396.4	418.11	437.99	425.78	470.86	393.1	481.08	342.37	368.31	378.78	339.82	364.54	GO:0043232//intracellular non-membrane-bounded organelle	GO:0032559//adenyl ribonucleotide binding	NA	K10355//actin, other eukaryote	gi|957571263|ref|NP_001295376.1|//actin-7 [Solanum lycopersicum]
Solyc09g089520.2.1	Solyc09g089520.2.1	396.22	50.8	2592.39	114.34	368.5	796.87	10.06	1443.6	620.72	121.39	599.99	86.08	NA	GO:0004866//endopeptidase inhibitor activity	GO:0006950//response to stress	NA	gi|460404447|ref|XP_004247694.1|//PREDICTED: proteinase inhibitor I-B-like [Solanum lycopersicum]
Solyc11g010470.1.1	Solyc11g010470.1.1	394.87	444.23	264.22	448.35	321.94	327.31	327.75	344.21	374.27	365.83	302.05	435.68	NA	GO:0005515//protein binding	NA	K06630//14-3-3 protein epsilon	gi|972780230|ref|NP_001305469.1|//uncharacterized protein LOC102580766 [Solanum tuberosum]
Solyc02g068090.2.1	Solyc02g068090.2.1	394.16	413.71	421.64	356.62	354.06	499.57	369.25	216.21	306.13	231.97	345.08	373.9	NA	NA	NA	NA	gi|460375002|ref|XP_004233297.1|//PREDICTED: uncharacterized protein LOC101248838 [Solanum lycopersicum]
Solyc01g014180.2.1	BGI_novel_T000656,BGI_novel_T000657,BGI_novel_T000658,Solyc01g014180.2.1	394.11	468.15	317.68	481.27	402.83	329.71	318.12	254.8	339.46	248.28	258.15	292.7	NA	GO:0046914//transition metal ion binding;GO:0003676//nucleic acid binding	NA	K13523//lysophosphatidic acid acyltransferase / lysophosphatidylinositol acyltransferase [EC:2.3.1.51 2.3.1.-]	gi|970003187|ref|XP_015062367.1|//PREDICTED: zinc finger A20 and AN1 domain-containing stress-associated protein 8-like isoform X1 [Solanum pennellii]
Solyc08g081190.2.1	BGI_novel_T014363,Solyc08g081190.2.1	393.25	448.28	207.83	358.85	242	187.71	192.65	200.93	230.23	193.36	249.2	135.92	GO:0031224//intrinsic component of membrane;GO:0016021//integral component of membrane;GO:0005886//plasma membrane	GO:0005215//transporter activity	GO:0006810//transport;GO:0050896//response to stimulus;GO:0006950//response to stress	K09872//aquaporin PIP	gi|350534408|ref|NP_001234139.1|//probable aquaporin PIP-type pTOM75 [Solanum lycopersicum]
Solyc02g090840.2.1	Solyc02g090840.2.1	393.1	307.32	252.12	449.6	413.68	284.84	597.52	415.89	555.75	431.55	427.33	663.18	NA	NA	NA	NA	gi|460372429|ref|XP_004232033.1|//PREDICTED: uncharacterized protein LOC101244139 [Solanum lycopersicum]
Solyc08g029160.1.1	Solyc08g029160.1.1	392.37	327.42	186.45	244.26	268.75	297.44	185.97	172.05	227.99	172.11	141.01	256.02	NA	GO:0005506//iron ion binding;GO:0016628//oxidoreductase activity, acting on the CH-CH group of donors, NAD or NADP as acceptor	GO:0008152//metabolic process	K17278//membrane-associated progesterone receptor component	gi|460398711|ref|XP_004244897.1|//PREDICTED: probable steroid-binding protein 3 [Solanum lycopersicum]
Solyc03g114130.1.1	Solyc03g114130.1.1	390.68	277.62	210.3	223.67	232.81	152.66	60.77	52.63	54.38	27.3	25.26	60.68	NA	NA	NA	K03549//KUP system potassium uptake protein	gi|460380758|ref|XP_004236121.1|//PREDICTED: uncharacterized protein LOC101250679 [Solanum lycopersicum]
Solyc01g107660.2.1	Solyc01g107660.2.1	389.81	368.88	250.5	292.6	285.93	357.44	205.42	145.25	203.4	161.06	221.31	295.37	NA	NA	NA	K07977//Arf/Sar family, other	gi|970004704|ref|XP_015063157.1|//PREDICTED: stress enhanced protein 1, chloroplastic [Solanum pennellii]
Solyc04g011510.2.1	BGI_novel_T007163,Solyc04g011510.2.1	389.76	395.6	228.25	290.44	309.01	396.47	248.53	269.62	291.46	253.92	269.6	278.27	GO:0044424//intracellular part	GO:0004807//triose-phosphate isomerase activity;GO:0016861//intramolecular oxidoreductase activity, interconverting aldoses and ketoses	GO:0006007//glucose catabolic process;GO:0006631//fatty acid metabolic process;GO:0006096//glycolytic process	K01803//triosephosphate isomerase (TIM) [EC:5.3.1.1]	gi|460382036|ref|XP_004236746.1|//PREDICTED: triosephosphate isomerase, cytosolic [Solanum lycopersicum]
Solyc09g075430.2.1	Solyc09g075430.2.1	387.68	451.24	479.26	453.74	397.69	736.45	439.89	431.17	447.4	426.03	439	503.24	GO:0030529//intracellular ribonucleoprotein complex	GO:0005198//structural molecule activity	GO:0010467//gene expression	K02885//large subunit ribosomal protein L19e	gi|970052286|ref|XP_015087748.1|//PREDICTED: 60S ribosomal protein L19-3-like [Solanum pennellii]
Solyc01g100350.2.1	Solyc01g100350.2.1	386.24	465.29	287.77	382.76	384.83	300.08	257.99	217.23	258.08	214.47	212.17	298.43	GO:0043231//intracellular membrane-bounded organelle	GO:0032561//guanyl ribonucleotide binding	GO:0015031//protein transport	K07953//GTP-binding protein SAR1 [EC:3.6.5.-]	gi|568214249|ref|NP_001274867.1|//small GTP-binding protein Sar1BNt-like protein [Solanum tuberosum]
Solyc06g069120.2.1	Solyc06g069120.2.1	386.14	419.01	278.99	419.78	463.34	275.26	327.69	184.42	242.86	223.58	264.02	404.2	NA	NA	NA	NA	gi|460392045|ref|XP_004241628.1|//PREDICTED: uncharacterized protein LOC101268114 [Solanum lycopersicum]
Solyc12g036170.1.1	Solyc12g036170.1.1	384.9	299.41	311.26	202.94	304.21	269.01	193.5	155.31	205.37	172.84	243.72	311.62	NA	NA	NA	NA	gi|460413712|ref|XP_004252225.1|//PREDICTED: uncharacterized protein LOC101254767 isoform X1 [Solanum lycopersicum]
Solyc02g086180.2.1	Solyc02g086180.2.1	380.8	417.38	70.86	51.54	318.5	44.99	35.74	42.36	43.44	13.42	64.33	21.25	GO:0031224//intrinsic component of membrane;GO:0043231//intracellular membrane-bounded organelle;GO:0031090//organelle membrane	GO:0046914//transition metal ion binding;GO:0046996//oxidoreductase activity, acting on paired donors, with incorporation or reduction of molecular oxygen, with NAD(P)H as one donor, and the other dehydrogenated	GO:0006694//steroid biosynthetic process;GO:0006631//fatty acid metabolic process	K00227//Delta7-sterol 5-desaturase [EC:1.14.19.20]	gi|460373067|ref|XP_004232344.1|//PREDICTED: delta(7)-sterol-C5(6)-desaturase [Solanum lycopersicum]
Solyc11g069700.1.1	BGI_novel_T018519,BGI_novel_T018520,Solyc11g069700.1.1	378.62	1399.58	53.15	308.97	61.91	2096.93	50.64	63.34	54.98	108.21	45.61	111.88	GO:0044424//intracellular part;GO:0005737//cytoplasm	GO:0008135//translation factor activity, RNA binding;GO:0032561//guanyl ribonucleotide binding;GO:0017111//nucleoside-triphosphatase activity;GO:0003746//translation elongation factor activity;GO:0005525//GTP binding;GO:0003924//GTPase activity	GO:0006412//translation;GO:0006414//translational elongation;GO:0009207//purine ribonucleoside triphosphate catabolic process	K03231//elongation factor 1-alpha	gi|460411512|ref|XP_004251154.1|//PREDICTED: elongation factor 1-alpha-like [Solanum lycopersicum]
Solyc04g007970.2.1	BGI_novel_T006985,Solyc04g007970.2.1	378.28	282.2	176.28	320.37	309.54	234.84	354.88	208.13	356.35	195.01	202.28	388.16	NA	GO:0016879//ligase activity, forming carbon-nitrogen bonds	GO:0006464//cellular protein modification process	K10704//ubiquitin-conjugating enzyme E2 variant	gi|565324149|ref|NP_001274294.1|//ubiquitin-conjugating enzyme E2 variant 1B-like [Solanum lycopersicum]
Solyc01g104370.2.1	Solyc01g104370.2.1	377.7	543.21	449.34	384.46	378.64	853.33	405.79	367.2	400.47	379.77	430.96	551.4	NA	NA	NA	K02942//large subunit ribosomal protein LP1	gi|460369324|ref|XP_004230513.1|//PREDICTED: 60S acidic ribosomal protein P1 [Solanum lycopersicum]
Solyc07g020860.2.1	Solyc07g020860.2.1	377.51	318.98	276.34	327.97	342.64	342.96	292.59	294.7	337.9	330.84	276.09	306.76	GO:0016020//membrane;GO:0009536//plastid	GO:0016209//antioxidant activity;GO:0005506//iron ion binding;GO:0003824//catalytic activity	GO:0019725//cellular homeostasis;GO:0008152//metabolic process;GO:0006950//response to stress;GO:0010038//response to metal ion	K03386//peroxiredoxin (alkyl hydroperoxide reductase subunit C) [EC:1.11.1.15];K11187//peroxiredoxin 5, atypical 2-Cys peroxiredoxin [EC:1.11.1.15]	gi|350535016|ref|NP_001234171.1|//thioredoxin peroxidase 1 [Solanum lycopersicum]
Solyc03g093800.1.1	Solyc03g093800.1.1	374.26	368.87	231.72	395.16	459.51	349.75	75.64	81.88	97.81	68.57	59.28	64.64	NA	NA	NA	NA	gi|460378874|ref|XP_004235193.1|//PREDICTED: glycine-rich cell wall structural protein 2-like [Solanum lycopersicum]
Solyc05g052980.2.1	Solyc05g052980.2.1	370.03	455.9	74.44	343.48	280.89	45.52	254.42	241.63	371.77	246.41	188.44	205.78	NA	GO:0004721//phosphoprotein phosphatase activity	NA	K14497//protein phosphatase 2C [EC:3.1.3.16]	gi|460388512|ref|XP_004239911.1|//PREDICTED: protein phosphatase 2C 37 [Solanum lycopersicum]
Solyc04g074580.1.1	BGI_novel_T008031,Solyc04g074580.1.1	369.81	491.84	1092.26	362.93	660.3	549.59	635.87	920.66	855.86	598.5	699.38	847.13	GO:0043231//intracellular membrane-bounded organelle;GO:0000785//chromatin	GO:0003676//nucleic acid binding	GO:0034728//nucleosome organization	K11253//histone H3	gi|593801262|ref|XP_007163668.1|//hypothetical protein PHAVU_001G253800g [Phaseolus vulgaris];gi|147826736|emb|CAN70652.1|//hypothetical protein VITISV_010022 [Vitis vinifera]
Solyc09g082990.2.1	Solyc09g082990.2.1	369.25	244.82	195.66	251.5	253.3	220.32	179.23	105.31	149.5	165.07	163.22	178.09	NA	GO:0016857//racemase and epimerase activity, acting on carbohydrates and derivatives;GO:0048037//cofactor binding	GO:0008152//metabolic process	K10046//GDP-D-mannose 3', 5'-epimerase [EC:5.1.3.18 5.1.3.-]	gi|350538241|ref|NP_001234589.1|//GDP-mannose 3',5'-epimerase [Solanum lycopersicum]
Solyc01g105340.2.1	BGI_novel_T002417,Solyc01g105340.2.1	369.02	244.64	229.47	451.89	361.36	273.42	363.2	228.58	326.19	238.88	288.72	395	NA	NA	NA	K03686//molecular chaperone DnaJ	gi|460369398|ref|XP_004230549.1|//PREDICTED: dnaJ homolog 1, mitochondrial-like [Solanum lycopersicum]
Solyc08g074480.1.1	Solyc08g074480.1.1	368.07	319.97	2003.26	100.36	282.02	560.26	260.34	224.15	261.46	123.88	294.61	242.84	GO:0009534//chloroplast thylakoid	GO:0005488//binding	GO:0010876//lipid localization	K02883//large subunit ribosomal protein L18e;K11855//ubiquitin carboxyl-terminal hydrolase 36/42 [EC:3.4.19.12]	gi|460401101|ref|XP_004246067.1|//PREDICTED: 14 kDa proline-rich protein DC2.15-like [Solanum lycopersicum]
Solyc06g072470.2.1	Solyc06g072470.2.1	366.48	348.92	375.57	247.91	315.45	366.96	284.98	193.63	245.71	183.08	312.67	348.69	NA	NA	NA	K02904//large subunit ribosomal protein L29	gi|460391710|ref|XP_004241462.1|//PREDICTED: 50S ribosomal protein L29, chloroplastic-like [Solanum lycopersicum]
Solyc01g057830.2.1	Solyc01g057830.2.1	363.62	366.25	345.2	359.85	295.63	402.92	302.9	161.36	238.65	226.45	305.56	316.2	NA	GO:0003676//nucleic acid binding	NA	K02945//small subunit ribosomal protein S1	gi|970002073|ref|XP_015060504.1|//PREDICTED: 30S ribosomal protein S1, chloroplastic [Solanum pennellii]
Solyc01g087620.2.1	BGI_novel_T001495,Solyc01g087620.2.1	362.72	278.84	141.13	448.47	316.36	460.07	663.26	642.17	779.37	747.18	531.97	976.34	NA	NA	NA	K13113//ubiquitin-like protein 5	gi|629085023|gb|KCW51380.1|//hypothetical protein EUGRSUZ_J00924, partial [Eucalyptus grandis]
Solyc04g081880.2.1	Solyc04g081880.2.1	362.63	414.23	354.59	480.26	518.46	440.84	469.18	302.31	402.51	341.24	350.88	516.17	NA	GO:0005488//binding	NA	K14525//ribonucleases P/MRP protein subunit RPP25 [EC:3.1.26.5]	gi|460385381|ref|XP_004238382.1|//PREDICTED: ribonuclease P protein subunit p25-like protein isoform X1 [Solanum lycopersicum]
Solyc09g065180.2.1	Solyc09g065180.2.1	362.17	320.56	319.85	217.89	181.2	362.51	252.61	145.71	180.65	157.81	262.16	225.93	NA	GO:0048037//cofactor binding	GO:0008152//metabolic process	NA	gi|936975812|ref|NP_001234656.2|//mRNA binding protein precursor [Solanum lycopersicum]
Solyc03g120630.2.1	BGI_novel_T006713,Solyc03g120630.2.1	360.06	431.01	476.2	421.28	362.69	540.51	315.64	171.41	226.67	185.37	297.53	276.07	NA	NA	NA	K02961//small subunit ribosomal protein S17	gi|460379854|ref|XP_004235675.1|//PREDICTED: 30S ribosomal protein S17, chloroplastic [Solanum lycopersicum]
Solyc04g056390.2.1	BGI_novel_T007789,Solyc04g056390.2.1	358.81	301.95	230.46	170.94	243.99	208.88	120.48	126.66	138.89	106.66	142.82	137.51	NA	GO:0043169//cation binding;GO:0016787//hydrolase activity;GO:0004452//isopentenyl-diphosphate delta-isomerase activity;GO:0016863//intramolecular oxidoreductase activity, transposing C=C bonds	GO:0008299//isoprenoid biosynthetic process;GO:0006720//isoprenoid metabolic process;GO:0006779//porphyrin-containing compound biosynthetic process	K01823//isopentenyl-diphosphate Delta-isomerase [EC:5.3.3.2]	gi|726965344|ref|NP_001289822.1|//isopentenyl-diphosphate Delta-isomerase I [Solanum lycopersicum]
Solyc01g104470.2.1	BGI_novel_T002365,BGI_novel_T002366,Solyc01g104470.2.1	358.28	350.99	352.67	437.41	494.72	376.05	564.65	398.01	523.15	369.37	360.03	612.11	GO:0005840//ribosome;GO:0030529//intracellular ribonucleoprotein complex	NA	GO:0042254//ribosome biogenesis;GO:0022613//ribonucleoprotein complex biogenesis	K14815//mRNA turnover protein 4	gi|460369336|ref|XP_004230519.1|//PREDICTED: mRNA turnover protein 4 homolog [Solanum lycopersicum]
Solyc12g042950.1.1	Solyc12g042950.1.1	358.23	495.46	526.23	533.29	594.65	307.73	443.21	204.12	271.13	309.33	389.7	384.66	GO:0031224//intrinsic component of membrane;GO:0009941//chloroplast envelope	GO:0032559//adenyl ribonucleotide binding	GO:0051234//establishment of localization	K03301//ATP:ADP antiporter, AAA family	gi|460413926|ref|XP_004252326.1|//PREDICTED: plastidic ATP/ADP-transporter [Solanum lycopersicum]
Solyc10g008870.2.1	BGI_novel_T016251,Solyc10g008870.2.1	356.66	301.66	174.05	338.45	301.19	288.42	201.52	200.82	225.29	168.92	162.13	286.34	NA	NA	NA	NA	gi|460405330|ref|XP_004248129.1|//PREDICTED: transcription elongation factor 1 homolog [Solanum lycopersicum]
Solyc04g049330.2.1	BGI_novel_T007573,BGI_novel_T007574,Solyc04g049330.2.1	354.97	325.47	187.93	317.4	296.16	303.24	294.07	235.61	269.93	253.88	217.91	335.15	GO:0005774//vacuolar membrane;GO:0016471//vacuolar proton-transporting V-type ATPase complex	GO:0016820//hydrolase activity, acting on acid anhydrides, catalyzing transmembrane movement of substances;GO:0022857//transmembrane transporter activity	GO:0006818//hydrogen transport;GO:0015992//proton transport	K02152//V-type H+-transporting ATPase subunit G	gi|568214838|ref|NP_001275137.1|//V-type proton ATPase subunit G 1-like [Solanum tuberosum]
Solyc03g096360.2.1	BGI_novel_T005919,Solyc03g096360.2.1	354.89	408.26	312.42	288.51	339.03	566.95	389.89	318.2	339.84	338.5	313.64	458.7	GO:0030529//intracellular ribonucleoprotein complex	GO:0005198//structural molecule activity	GO:0010467//gene expression	K02917//large subunit ribosomal protein L35Ae	gi|460379010|ref|XP_004235258.1|//PREDICTED: 60S ribosomal protein L35a-2 [Solanum lycopersicum]
Solyc12g009070.1.1	BGI_novel_T018900,Solyc12g009070.1.1	354.53	345.6	219.17	108.68	310.05	148.31	62.61	39.16	47.74	76.45	104.6	136.54	NA	NA	NA	K02259//cytochrome c oxidase assembly protein subunit 15	gi|460412597|ref|XP_004251684.1|//PREDICTED: uncharacterized protein LOC101248173 [Solanum lycopersicum];gi|460412599|ref|XP_004251685.1|//PREDICTED: uncharacterized protein LOC101248456 [Solanum lycopersicum]
Solyc10g078920.1.1	Solyc10g078920.1.1	354.26	370.47	181.66	264.22	255.51	220.32	165.55	147.94	177.8	145.48	183.84	247.53	NA	NA	NA	K03671//thioredoxin 1	gi|460407484|ref|XP_004249182.1|//PREDICTED: thioredoxin-like 3-1, chloroplastic [Solanum lycopersicum]
Solyc01g073640.2.1	Solyc01g073640.2.1	353.07	301.01	36.71	59.61	340.22	50.27	70.74	51.54	69.31	49.57	82.61	87.76	NA	GO:0016491//oxidoreductase activity	GO:0008152//metabolic process	K13070//momilactone-A synthase [EC:1.1.1.295];K09841//xanthoxin dehydrogenase [EC:1.1.1.288]	gi|350538977|ref|NP_001233856.1|//yfe37 protein [Solanum lycopersicum]
Solyc04g053130.2.1	Solyc04g053130.2.1	352.47	289.52	194.07	612.05	479.28	319.15	57.31	54.38	67.1	109.22	80.58	107.59	NA	NA	NA	NA	gi|460383467|ref|XP_004237444.1|//PREDICTED: stress enhanced protein 2, chloroplastic [Solanum lycopersicum]
Solyc01g106430.2.1	Solyc01g106430.2.1	352.41	330.55	184.86	250.28	213.32	231.52	176.83	116.73	162.18	137.96	181.03	175.02	NA	NA	NA	K01507//inorganic pyrophosphatase [EC:3.6.1.1]	gi|460369622|ref|XP_004230656.1|//PREDICTED: soluble inorganic pyrophosphatase 1, chloroplastic [Solanum lycopersicum]
Solyc03g097950.2.1	Solyc03g097950.2.1	352.04	333.73	357.99	286.62	301.46	370.88	252.65	125.56	203.05	166.84	280.59	314.03	GO:0030529//intracellular ribonucleoprotein complex;GO:0009532//plastid stroma;GO:0043232//intracellular non-membrane-bounded organelle;GO:0009526//plastid envelope	GO:0005198//structural molecule activity	GO:0022613//ribonucleoprotein complex biogenesis;GO:0010467//gene expression	K02904//large subunit ribosomal protein L29	gi|460379208|ref|XP_004235356.1|//PREDICTED: 50S ribosomal protein L29, chloroplastic-like [Solanum lycopersicum]
Solyc12g013900.1.1	BGI_novel_T019022,Solyc12g013900.1.1	351.84	479.55	290.95	304.72	243.9	332.44	437.76	453.48	414.3	194.87	225.3	236.69	NA	GO:0009055//electron carrier activity;GO:0005507//copper ion binding	NA	K03006//DNA-directed RNA polymerase II subunit RPB1 [EC:2.7.7.6]	gi|460412959|ref|XP_004251863.1|//PREDICTED: early nodulin-like protein 2 [Solanum lycopersicum]
Solyc09g091940.2.1	BGI_novel_T015900,Solyc09g091940.2.1	349.88	237.76	174.26	212.39	245.19	370.83	247.04	200.17	271.92	204.35	204.98	306.39	NA	NA	NA	NA	gi|460404781|ref|XP_004247859.1|//PREDICTED: small EDRK-rich factor 2 [Solanum lycopersicum]
Solyc02g086740.1.1	Solyc02g086740.1.1	349.59	320.07	362.85	260.38	307.74	341.25	221.89	124.01	170.71	106.48	243.75	148.81	GO:0030529//intracellular ribonucleoprotein complex;GO:0009536//plastid	GO:0005198//structural molecule activity	GO:0010467//gene expression	K02935//large subunit ribosomal protein L7/L12	gi|460372985|ref|XP_004232303.1|//PREDICTED: 50S ribosomal protein L12, chloroplastic-like [Solanum lycopersicum]
Solyc08g079700.1.1	Solyc08g079700.1.1	349.57	343.25	250.59	37.78	22.83	80.02	205.6	237.19	290.08	274.55	221.11	227.71	NA	NA	NA	K13523//lysophosphatidic acid acyltransferase / lysophosphatidylinositol acyltransferase [EC:2.3.1.51 2.3.1.-]	gi|723724710|ref|XP_010325448.1|//PREDICTED: zinc finger A20 and AN1 domain-containing stress-associated protein 1 [Solanum lycopersicum]
Solyc01g107870.2.1	Solyc01g107870.2.1	348.71	346.15	283.22	510.95	457.71	379.18	463.88	382.98	403.58	395.99	429.2	429.29	NA	GO:0003676//nucleic acid binding	NA	K13126//polyadenylate-binding protein	gi|460369827|ref|XP_004230758.1|//PREDICTED: polyadenylate-binding protein 8-like [Solanum lycopersicum]
Solyc03g065250.2.1	BGI_novel_T005599,Solyc03g065250.2.1	347	400.83	110.95	246.55	139.07	91.92	49.67	29	37.66	27.71	37.14	34.94	NA	NA	NA	K15404//aldehyde decarbonylase [EC:4.1.99.5]	gi|460378168|ref|XP_004234847.1|//PREDICTED: protein ECERIFERUM 1-like [Solanum lycopersicum]
Solyc09g011810.2.1	Solyc09g011810.2.1	346.67	281.63	173.89	181.69	239.27	249.42	225.88	147.32	207.13	232.63	226.78	282.73	GO:0044424//intracellular part	GO:0019203//carbohydrate phosphatase activity;GO:0016628//oxidoreductase activity, acting on the CH-CH group of donors, NAD or NADP as acceptor	GO:0005975//carbohydrate metabolic process	K03841//fructose-1,6-bisphosphatase I [EC:3.1.3.11]	gi|460401720|ref|XP_004246365.1|//PREDICTED: fructose-1,6-bisphosphatase, chloroplastic-like [Solanum lycopersicum]
Solyc05g012160.2.1	BGI_novel_T008798,Solyc05g012160.2.1	346.18	365.69	224.55	269.47	265.76	307.28	276.85	222.76	299.64	225.15	231.65	313.96	NA	NA	NA	K18635//protein SPIRAL1 and related proteins	gi|460386712|ref|XP_004239040.1|//PREDICTED: protein SPIRAL1-like 1 [Solanum lycopersicum]
Solyc06g074030.1.1	Solyc06g074030.1.1	344.35	373.02	95.83	46.15	31.67	33.59	325.76	508.13	601.6	763.99	794.8	688.84	NA	NA	NA	K12581//CCR4-NOT transcription complex subunit 7/8	gi|460391467|ref|XP_004241342.1|//PREDICTED: probable CCR4-associated factor 1 homolog 9 [Solanum lycopersicum]
Solyc03g111010.2.1	BGI_novel_T006118,Solyc03g111010.2.1	344.35	439.96	110.81	451.1	234.36	326.79	176.32	169.79	225.85	171.92	134.89	140.11	NA	NA	NA	K00134//glyceraldehyde 3-phosphate dehydrogenase [EC:1.2.1.12]	gi|806776648|ref|NP_001234803.2|//glyceraldehyde 3-phosphate dehydrogenase [Solanum lycopersicum];gi|460381222|ref|XP_004236351.1|//PREDICTED: uncharacterized protein LOC101243879 [Solanum lycopersicum]
Solyc03g119150.2.1	BGI_novel_T006623,Solyc03g119150.2.1	344.13	254.8	258.84	191.86	224.35	215.53	83.96	43.99	78.08	89.58	97.27	128.59	NA	GO:0016853//isomerase activity	NA	K01802//peptidylprolyl isomerase [EC:5.2.1.8];K17413//small subunit ribosomal protein S35;K14826//FK506-binding nuclear protein [EC:5.2.1.8]	gi|460380096|ref|XP_004235794.1|//PREDICTED: peptidyl-prolyl cis-trans isomerase FKBP17-2, chloroplastic-like [Solanum lycopersicum]
Solyc10g078300.1.1	Solyc10g078300.1.1	343.96	344.22	302.27	326.22	381.24	287.06	355.29	261.93	308.24	225.42	260.51	283.73	NA	NA	NA	K02865//large subunit ribosomal protein L10Ae;K14771//U3 small nucleolar RNA-associated protein 19	gi|460407363|ref|XP_004249122.1|//PREDICTED: R3H domain-containing protein 2 [Solanum lycopersicum]
Solyc12g094630.1.1	Solyc12g094630.1.1	343.78	296.69	200.09	199.93	197.94	206.16	128.09	110.87	155.77	103.58	133.12	181.97	NA	NA	NA	NA	gi|460415554|ref|XP_004253123.1|//PREDICTED: uncharacterized protein LOC101249717 [Solanum lycopersicum]
Solyc07g051850.2.1	BGI_novel_T012415,BGI_novel_T012416,Solyc07g051850.2.1	342.8	366.62	246.72	537.35	336.85	364.81	299.14	258.42	273.41	425.72	311.54	328.01	NA	NA	NA	K08245//phytepsin [EC:3.4.23.40]	gi|460395832|ref|XP_004243484.1|//PREDICTED: cyprosin-like [Solanum lycopersicum]
Solyc01g099900.2.1	Solyc01g099900.2.1	341.5	401.6	388.03	346.3	349.57	623.6	512.26	379.09	457.06	366.8	373.7	506.86	GO:0030529//intracellular ribonucleoprotein complex	GO:0005198//structural molecule activity	GO:0010467//gene expression	K02883//large subunit ribosomal protein L18e	gi|723662958|ref|XP_010313195.1|//PREDICTED: 60S ribosomal protein L18-2-like [Solanum lycopersicum]
Solyc12g095910.1.1	Solyc12g095910.1.1	341.21	322.98	86.43	415.2	220.9	114.69	160.61	110.01	141.78	152.18	102.04	102.07	NA	GO:0004175//endopeptidase activity	GO:0019538//protein metabolic process	K01369//legumain [EC:3.4.22.34]	gi|460415504|ref|XP_004253098.1|//PREDICTED: vacuolar-processing enzyme [Solanum lycopersicum]
Solyc04g077970.2.1	Solyc04g077970.2.1	340.55	339.35	455.15	254.1	417.3	309.32	349.93	338.13	328.64	249.54	326.77	359.59	GO:0044424//intracellular part	GO:0016763//transferase activity, transferring pentosyl groups	GO:0043096//purine nucleobase salvage	K00759//adenine phosphoribosyltransferase [EC:2.4.2.7]	gi|970025065|ref|XP_015073845.1|//PREDICTED: adenine phosphoribosyltransferase 1-like [Solanum pennellii]
Solyc00g024150.2.1	Solyc00g024150.2.1	339.24	267.6	175.72	415.94	222.23	329.05	249.43	130.36	197.98	178.62	201.74	256.58	NA	NA	NA	K01724//4a-hydroxytetrahydrobiopterin dehydratase [EC:4.2.1.96]	gi|460415966|ref|XP_004253324.1|//PREDICTED: uncharacterized protein LOC101265812 [Solanum lycopersicum]
Solyc07g007760.2.1	Solyc07g007760.2.1	338.04	402.01	328.73	97.74	339.61	229.98	110.03	138.25	124.95	67.65	156.57	116.91	NA	NA	GO:0006950//response to stress	NA	gi|460394316|ref|XP_004242750.1|//PREDICTED: defensin-like protein P322 [Solanum lycopersicum]
Solyc05g006440.2.1	Solyc05g006440.2.1	337.39	255.04	183.3	334.92	245.5	300.04	157.05	95.3	136.46	110.33	111.9	174.51	NA	NA	NA	NA	gi|460386078|ref|XP_004238727.1|//PREDICTED: uncharacterized protein LOC101244581 [Solanum lycopersicum]
Solyc03g053110.2.1	Solyc03g053110.2.1	337.16	371.21	346.4	216.41	323.51	244.27	175.07	144.95	169.56	143.15	226.4	236.52	NA	NA	NA	NA	gi|460377975|ref|XP_004234761.1|//PREDICTED: rhodanese-like domain-containing protein 9, chloroplastic isoform X1 [Solanum lycopersicum]
Solyc09g072870.2.1	BGI_novel_T015593,Solyc09g072870.2.1	336.97	408.79	266.66	292.26	279.73	467.92	330.5	279.1	351.64	275.64	283.12	482	GO:0005730//nucleolus;GO:0030529//intracellular ribonucleoprotein complex;GO:0022625//cytosolic large ribosomal subunit	GO:0005198//structural molecule activity;GO:0003735//structural constituent of ribosome	GO:0010467//gene expression;GO:0006412//translation	K02894//large subunit ribosomal protein L23e	gi|629094248|gb|KCW60243.1|//hypothetical protein EUGRSUZ_H02959 [Eucalyptus grandis]
Solyc10g008740.2.1	Solyc10g008740.2.1	335.95	375.3	308.68	206.74	284.45	294.25	228.9	127.89	168.67	140.33	230.84	214.81	GO:0009532//plastid stroma	GO:0051003//ligase activity, forming nitrogen-metal bonds, forming coordination complexes;GO:0032559//adenyl ribonucleotide binding;GO:0016462//pyrophosphatase activity	GO:0006779//porphyrin-containing compound biosynthetic process	K03405//magnesium chelatase subunit I [EC:6.6.1.1]	gi|460405350|ref|XP_004248139.1|//PREDICTED: magnesium-chelatase subunit ChlI, chloroplastic [Solanum lycopersicum]
Solyc01g087730.2.1	Solyc01g087730.2.1	335.73	366.76	419.08	243.71	316.7	331.57	293.79	145.1	205.42	193.48	272.65	288.76	GO:0030529//intracellular ribonucleoprotein complex	GO:0005198//structural molecule activity;GO:0003676//nucleic acid binding	GO:0010467//gene expression	K02863//large subunit ribosomal protein L1	gi|460367599|ref|XP_004229660.1|//PREDICTED: 50S ribosomal protein L1, chloroplastic [Solanum lycopersicum]
BGI_novel_G002830	BGI_novel_T015532	334.25	422.88	438.22	270.37	374.77	459.66	252.61	192.8	225.26	196.97	260.87	324.84	NA	NA	NA	K11251//histone H2A	gi|460403453|ref|XP_004247205.1|//PREDICTED: probable histone H2A variant 1 [Solanum lycopersicum]
Solyc03g121880.2.1	BGI_novel_T006783,BGI_novel_T006784,Solyc03g121880.2.1	334.05	388.65	58.74	478.03	269.21	85.35	64.35	48.69	56.1	63.67	59.09	65.29	NA	GO:0004721//phosphoprotein phosphatase activity	NA	K14497//protein phosphatase 2C [EC:3.1.3.16]	gi|930588892|ref|NP_001234686.2|//protein phosphatase 2C ABI2 homolog [Solanum lycopersicum]
Solyc07g040960.1.1	Solyc07g040960.1.1	333.32	374.2	98.58	27.02	14.87	12.8	226.91	332.76	468.02	582.38	660.9	349.12	NA	NA	NA	K14861//nucleolar pre-ribosomal-associated protein 1;K07936//GTP-binding nuclear protein Ran	gi|914099008|ref|NP_001234228.2|//salt responsive protein 2 [Solanum lycopersicum]
Solyc03g115900.2.1	Solyc03g115900.2.1	333.31	488.59	91.3	52.46	361.18	64.1	45.44	46.8	60.06	38.64	137.01	51.83	GO:0009536//plastid	NA	GO:0006091//generation of precursor metabolites and energy	K08910//light-harvesting complex I chlorophyll a/b binding protein 4	gi|460380541|ref|XP_004236014.1|//PREDICTED: chlorophyll a-b binding protein 4, chloroplastic [Solanum lycopersicum]
Solyc11g008620.1.1	Solyc11g008620.1.1	330.72	309.42	227.81	338.06	305.26	299.16	219.33	180.26	199.48	247.13	287.46	301.03	NA	GO:0016791//phosphatase activity	GO:0006796//phosphate-containing compound metabolic process	K19269//phosphoglycolate phosphatase [EC:3.1.3.18 3.1.3.48]	gi|460409293|ref|XP_004250073.1|//PREDICTED: phosphoglycolate phosphatase 1B, chloroplastic [Solanum lycopersicum]
Solyc10g007350.2.1	Solyc10g007350.2.1	330.09	343.35	234.76	356.31	259.2	345.24	276.92	244.69	289.69	238.74	254.45	343.6	NA	GO:0003677//DNA binding	NA	K03627//putative transcription factor	gi|568215687|ref|NP_001275251.1|//multiprotein bridging factor 1 [Solanum tuberosum]
Solyc01g005440.2.1	BGI_novel_T000346,BGI_novel_T000347,BGI_novel_T000348,Solyc01g005440.2.1	329.75	314.19	350.25	296.39	479.54	395.81	585.83	762.06	592.22	434.46	686.92	459.93	NA	NA	NA	K13464//jasmonate ZIM domain-containing protein	gi|350539077|ref|NP_001234373.1|//jasmonate ZIM-domain protein 3 [Solanum lycopersicum];gi|723654202|ref|XP_010317740.1|//PREDICTED: jasmonate ZIM-domain protein 3 isoform X1 [Solanum lycopersicum]
Solyc09g089530.2.1	Solyc09g089530.2.1	329.35	321.11	4917.78	21.44	738.15	137.89	16.36	1266.65	271.75	46.25	357.24	88.45	NA	GO:0030414//peptidase inhibitor activity	NA	NA	gi|460404449|ref|XP_004247695.1|//PREDICTED: proteinase inhibitor 1-like [Solanum lycopersicum]
Solyc01g097460.2.1	BGI_novel_T001892,Solyc01g097460.2.1	327.9	305.87	239.69	203.09	219.78	269.82	200.72	126.71	158.87	147.02	209.57	213.52	NA	GO:0016861//intramolecular oxidoreductase activity, interconverting aldoses and ketoses	GO:0006098//pentose-phosphate shunt	K01807//ribose 5-phosphate isomerase A [EC:5.3.1.6]	gi|565362046|ref|XP_006347763.1|//PREDICTED: probable ribose-5-phosphate isomerase 3, chloroplastic [Solanum tuberosum];gi|460368501|ref|XP_004230104.1|//PREDICTED: probable ribose-5-phosphate isomerase 3, chloroplastic [Solanum lycopersicum]
Solyc08g078020.1.1	Solyc08g078020.1.1	327.3	346.02	559.64	172.47	347.85	470.21	96.68	79.04	79.22	89.5	163.96	60.5	NA	NA	NA	NA	gi|350534528|ref|NP_001234145.1|//methionine rich arabinogalactan precursor [Solanum lycopersicum]
Solyc07g062870.2.1	Solyc07g062870.2.1	327.28	331.77	313.2	282.88	290.52	412.1	268.63	135.14	198.94	169.63	236.51	253.42	NA	NA	NA	K02968//small subunit ribosomal protein S20	gi|460397388|ref|XP_004244249.1|//PREDICTED: 30S ribosomal protein S20, chloroplastic [Solanum lycopersicum]
Solyc07g056420.2.1	Solyc07g056420.2.1	327.25	260.35	103.04	476.45	524.32	195.29	312.59	206.25	244.09	370.45	225.24	382.63	NA	GO:0016765//transferase activity, transferring alkyl or aryl (other than methyl) groups	GO:0009755//hormone-mediated signaling pathway	K00799//glutathione S-transferase [EC:2.5.1.18]	gi|926657597|ref|NP_001234157.2|//glutathione S-transferase-like protein [Solanum lycopersicum]
Solyc01g068530.2.1	Solyc01g068530.2.1	327.12	490.86	469.6	339.37	367.76	595.27	482.33	310.11	380.14	382.03	360.19	506.34	GO:0030529//intracellular ribonucleoprotein complex	GO:0005198//structural molecule activity	GO:0010467//gene expression	K02960//small subunit ribosomal protein S16e	gi|460366574|ref|XP_004229156.1|//PREDICTED: 40S ribosomal protein S16-like [Solanum lycopersicum]
Solyc07g042170.2.1	Solyc07g042170.2.1	326.95	262.73	544.35	160.12	227.2	648.65	1977.47	2173.83	2331.95	1521.09	1941.42	2181.63	NA	NA	NA	K13464//jasmonate ZIM domain-containing protein	gi|460396263|ref|XP_004243696.1|//PREDICTED: protein TIFY 10A-like [Solanum lycopersicum]
Solyc07g043360.1.1	Solyc07g043360.1.1	326.48	497.14	476.85	290.49	368.01	741.21	311.39	236.55	318.04	291.88	279.67	387.69	NA	NA	NA	K02901//large subunit ribosomal protein L27e	gi|460396149|ref|XP_004243641.1|//PREDICTED: 60S ribosomal protein L27-3 [Solanum lycopersicum]
Solyc08g074750.2.1	Solyc08g074750.2.1	326.07	301.38	123.77	203.07	216.38	224.43	154.64	155.27	213.12	156.96	162.98	201.39	GO:0044464//cell part	GO:0046914//transition metal ion binding	NA	NA	gi|695077112|ref|XP_009385879.1|//PREDICTED: zinc finger protein 706-like [Musa acuminata subsp. malaccensis]
Solyc02g030170.2.1	BGI_novel_T003031,Solyc02g030170.2.1	326.02	371.24	375.13	205.1	321.1	126.12	172.76	120.54	138.05	116.65	190.28	145.12	NA	GO:0008762//UDP-N-acetylmuramate dehydrogenase activity;GO:0050660//flavin adenine dinucleotide binding;GO:0003824//catalytic activity;GO:0050662//coenzyme binding	GO:0055114//oxidation-reduction process	K09828//Delta24-sterol reductase [EC:1.3.1.72 1.3.1.-]	gi|350537457|ref|NP_001234550.1|//DWARF1/DIMINUTO [Solanum lycopersicum]
Solyc01g101240.2.1	BGI_novel_T002159,Solyc01g101240.2.1	324.68	277.87	284.38	392.32	322.02	334.2	296.8	248.97	288.39	268.5	228.35	229.28	NA	GO:0004175//endopeptidase activity;GO:0004190//aspartic-type endopeptidase activity	GO:0006508//proteolysis;GO:0019538//protein metabolic process;GO:0006629//lipid metabolic process	K08245//phytepsin [EC:3.4.23.40]	gi|350535356|ref|NP_001234702.1|//aspartic protease precursor [Solanum lycopersicum]
Solyc09g010440.2.1	BGI_novel_T014757,Solyc09g010440.2.1	324.37	239.15	152.78	258.9	200.14	218.08	228.55	175.48	270.72	159.05	140.53	187.12	GO:0044464//cell part	GO:0008092//cytoskeletal protein binding	NA	K05765//cofilin	gi|460401918|ref|XP_004246462.1|//PREDICTED: actin-depolymerizing factor 1 [Solanum lycopersicum]
Solyc12g009440.1.1	Solyc12g009440.1.1	324.21	319.51	325.81	285.45	310.11	377.26	203.64	162.06	183.99	150.91	221.47	347.11	NA	GO:0005515//protein binding	NA	NA	gi|460412661|ref|XP_004251716.1|//PREDICTED: uncharacterized protein LOC101257241 [Solanum lycopersicum]
Solyc01g086960.2.1	Solyc01g086960.2.1	320.03	346.77	428.62	213.03	164.02	259.07	1129.18	1310.08	1366.53	1085.48	1064.37	1106.58	NA	GO:0046872//metal ion binding	NA	K13523//lysophosphatidic acid acyltransferase / lysophosphatidylinositol acyltransferase [EC:2.3.1.51 2.3.1.-]	gi|992319588|ref|NP_001307079.1|//stress-associated protein 1 [Solanum lycopersicum]
Solyc12g042060.1.1	BGI_novel_T019593,Solyc12g042060.1.1	319.85	326.91	359.15	541.9	355.09	473.55	448.35	255.12	348.86	389.47	351.74	367.58	GO:0009536//plastid	GO:0032559//adenyl ribonucleotide binding;GO:0016462//pyrophosphatase activity;GO:0003676//nucleic acid binding;GO:0016788//hydrolase activity, acting on ester bonds	GO:0006281//DNA repair	K03696//ATP-dependent Clp protease ATP-binding subunit ClpC	gi|460413829|ref|XP_004252280.1|//PREDICTED: ATP-dependent Clp protease ATP-binding subunit clpA homolog CD4B, chloroplastic [Solanum lycopersicum]
Solyc12g100160.1.1	Solyc12g100160.1.1	317.47	413.56	365.2	289.52	289.12	413.85	261.01	155.35	203.69	152.53	300.44	291.19	GO:0030529//intracellular ribonucleoprotein complex;GO:0009532//plastid stroma;GO:0009526//plastid envelope	GO:0003723//RNA binding;GO:0005198//structural molecule activity	GO:0010467//gene expression;GO:0003006//developmental process involved in reproduction	K02933//large subunit ribosomal protein L6	gi|460415023|ref|XP_004252860.1|//PREDICTED: 50S ribosomal protein L6, chloroplastic [Solanum lycopersicum]
Solyc09g007560.2.1	Solyc09g007560.2.1	316.57	331.89	341.13	254.84	279.19	316.98	217.48	122.75	156.8	150.32	209.14	221.42	GO:0030529//intracellular ribonucleoprotein complex	GO:0005198//structural molecule activity	GO:0010467//gene expression	K02931//large subunit ribosomal protein L5	gi|460402337|ref|XP_004246669.1|//PREDICTED: 50S ribosomal protein L5, chloroplastic [Solanum lycopersicum]
Solyc11g017010.1.1	Solyc11g017010.1.1	316.05	327.24	251.11	695.14	496.27	534.62	572.12	422.6	502.72	924.19	447.21	465.67	GO:0016021//integral component of membrane	GO:0015154//disaccharide transmembrane transporter activity	GO:0015766//disaccharide transport	K15378//solute carrier family 45, member 1/2/4	gi|970062788|ref|XP_015058300.1|//PREDICTED: sucrose transport protein [Solanum pennellii]
Solyc01g096290.2.1	Solyc01g096290.2.1	315.57	396.38	351.76	240.32	277.64	557.89	342.7	267.15	317.21	257.38	302.06	380.76	GO:0043231//intracellular membrane-bounded organelle;GO:0030529//intracellular ribonucleoprotein complex	GO:0005198//structural molecule activity	GO:0010467//gene expression;GO:0032446//protein modification by small protein conjugation	K02927//large subunit ribosomal protein L40e	gi|720049975|ref|XP_010271616.1|//PREDICTED: ubiquitin-60S ribosomal protein L40-like [Nelumbo nucifera]
Solyc10g081190.1.1	Solyc10g081190.1.1	315.06	387.86	465.77	406.43	490.81	584.07	418.89	563.32	521.01	556.88	438.58	380.46	NA	NA	NA	K13418//somatic embryogenesis receptor kinase 1 [EC:2.7.10.1 2.7.11.1]	gi|970058578|ref|XP_015055994.1|//PREDICTED: BRASSINOSTEROID INSENSITIVE 1-associated receptor kinase 1-like [Solanum pennellii]
Solyc10g078620.1.1	BGI_novel_T016918,Solyc10g078620.1.1	313.97	382.82	437.19	367.44	376.24	472.42	450.67	357.03	415.6	447.16	396.53	382.73	NA	NA	NA	K02989//small subunit ribosomal protein S5e	gi|460407430|ref|XP_004249155.1|//PREDICTED: 40S ribosomal protein S5 [Solanum lycopersicum]
Solyc07g053280.2.1	Solyc07g053280.2.1	313.79	353.36	505.92	381.2	495.37	324.07	499.99	333.27	437.5	406.51	419.03	415.71	NA	NA	NA	K00053//ketol-acid reductoisomerase [EC:1.1.1.86]	gi|970041397|ref|XP_015082094.1|//PREDICTED: ketol-acid reductoisomerase, chloroplastic [Solanum pennellii]
Solyc01g103410.2.1	Solyc01g103410.2.1	313.14	258.02	407.26	455.98	560.71	246.57	367.05	340.05	411.84	355.48	417.69	593.24	NA	GO:0003676//nucleic acid binding	NA	K14945//protein quaking	gi|460369180|ref|XP_004230441.1|//PREDICTED: KH domain-containing protein At1g09660/At1g09670 [Solanum lycopersicum]
Solyc05g008010.2.1	Solyc05g008010.2.1	312.92	292.68	258.25	290.31	275.86	336.97	342.24	248.17	294.64	215.86	246.34	349.6	GO:0030529//intracellular ribonucleoprotein complex	GO:0005198//structural molecule activity	GO:0010467//gene expression	K02910//large subunit ribosomal protein L31e	gi|460386290|ref|XP_004238832.1|//PREDICTED: 60S ribosomal protein L31 [Solanum lycopersicum]
Solyc01g008950.2.1	Solyc01g008950.2.1	311.81	364.23	246.48	317.43	295.58	335.14	280.44	229.35	277.29	258.3	244.35	337.94	NA	GO:0046872//metal ion binding	NA	K02183//calmodulin	gi|723752736|ref|XP_004252866.2|//PREDICTED: LOW QUALITY PROTEIN: calmodulin [Solanum lycopersicum]
Solyc06g009970.2.1	Solyc06g009970.2.1	311.79	367.43	428.12	382.08	399.57	589.68	494.3	379.02	423.71	430.18	368.38	371.96	GO:0044424//intracellular part	GO:0008135//translation factor activity, RNA binding;GO:0032561//guanyl ribonucleotide binding;GO:0017111//nucleoside-triphosphatase activity	GO:0006412//translation;GO:0009207//purine ribonucleoside triphosphate catabolic process	K03231//elongation factor 1-alpha	gi|350537381|ref|NP_001234035.1|//elongation factor 1-alpha [Solanum lycopersicum]
Solyc11g011920.1.1	Solyc11g011920.1.1	311.5	296	157.39	432.74	283.36	349.56	380.33	338.28	336.92	505.56	239.45	335.05	NA	GO:0016831//carboxy-lyase activity;GO:0005515//protein binding;GO:0048037//cofactor binding	GO:0009064//glutamine family amino acid metabolic process	K01580//glutamate decarboxylase [EC:4.1.1.15]	gi|350539950|ref|NP_001233822.1|//glutamate decarboxylase isoform2 [Solanum lycopersicum]
Solyc02g089080.2.1	Solyc02g089080.2.1	309.64	212.52	207.91	132.52	161.17	170.55	69.4	54.9	67.17	61.6	100.75	130.73	NA	NA	NA	NA	gi|970007967|ref|XP_015064909.1|//PREDICTED: uncharacterized protein LOC107010182 [Solanum pennellii]
Solyc01g103450.2.1	Solyc01g103450.2.1	309.19	258.15	257.53	348.57	277.1	314.28	296.66	169.02	214.97	226.36	231.56	251.79	NA	GO:0005515//protein binding;GO:0032559//adenyl ribonucleotide binding;GO:0016628//oxidoreductase activity, acting on the CH-CH group of donors, NAD or NADP as acceptor	GO:0044267//cellular protein metabolic process;GO:0050896//response to stimulus	K06758;K03283//heat shock 70kDa protein 1/8	gi|460369188|ref|XP_004230445.1|//PREDICTED: stromal 70 kDa heat shock-related protein, chloroplastic [Solanum lycopersicum]
Solyc07g008720.2.1	BGI_novel_T011605,BGI_novel_T011606,Solyc07g008720.2.1	309.11	372.35	311.16	254.48	269.1	543.94	316.02	235.29	286.36	272.27	282.81	348.84	NA	NA	NA	K01527//nascent polypeptide-associated complex subunit beta	gi|83584406|gb|ABC24973.1|//BTF3-like transcription factor [Solanum lycopersicum];gi|927928752|ref|NP_001234229.2|//BTF3-like transcription factor [Solanum lycopersicum]
Solyc12g099010.1.1	BGI_novel_T020079,BGI_novel_T020080,BGI_novel_T020084,BGI_novel_T020085,BGI_novel_T020086,Solyc12g099010.1.1	308.83	342.48	304.82	311.36	343.26	528.54	396.61	270.74	353.21	298.06	309.64	425.43	NA	NA	NA	K02977//small subunit ribosomal protein S27Ae;K17601//WD repeat-containing protein 81	gi|723753008|ref|XP_010314727.1|//PREDICTED: probable inactive serine/threonine-protein kinase lvsG isoform X2 [Solanum lycopersicum];gi|723753014|ref|XP_010314729.1|//PREDICTED: probable inactive serine/threonine-protein kinase lvsG isoform X4 [Solanum lycopersicum];gi|723753011|ref|XP_010314728.1|//PREDICTED: probable inactive serine/threonine-protein kinase lvsG isoform X3 [Solanum lycopersicu…
Solyc03g007030.2.1	Solyc03g007030.2.1	308.49	259.54	162.6	153.87	210.98	229.67	72.11	64.53	60.52	62.46	135.66	129.96	GO:0043227//membrane-bounded organelle	GO:0051536//iron-sulfur cluster binding	NA	NA	gi|460376732|ref|XP_004234151.1|//PREDICTED: CDGSH iron-sulfur domain-containing protein NEET [Solanum lycopersicum]
Solyc03g083770.1.1	Solyc03g083770.1.1	308.04	345.88	294.41	284.21	389.7	137.86	382.81	309.73	379.39	366.33	331.45	404.77	NA	GO:0030234//enzyme regulator activity	NA	K01051//pectinesterase [EC:3.1.1.11]	gi|460378347|ref|XP_004234934.1|//PREDICTED: 21 kDa protein-like [Solanum lycopersicum]
Solyc06g009400.2.1	Solyc06g009400.2.1	307.6	262.52	188.06	303.4	307.73	239.75	165.85	158.76	232.83	154.72	180.99	183	NA	NA	GO:0019222//regulation of metabolic process;GO:0019740//nitrogen utilization	NA	gi|350539707|ref|NP_001234506.1|//PII-like protein [Solanum lycopersicum]
Solyc01g006900.2.1	Solyc01g006900.2.1	306.41	298.23	376.89	258.89	371.91	429.93	203.93	221.16	245.28	254.22	236.03	268.54	NA	NA	NA	NA	gi|723655646|ref|XP_004228716.2|//PREDICTED: putative phosphatidylglycerol/phosphatidylinositol transfer protein DDB_G0282179 [Solanum lycopersicum]
Solyc09g008780.2.1	Solyc09g008780.2.1	304.07	292.45	62.4	246.93	214.03	99.42	13.07	8.26	20.37	37.93	19.78	29.08	NA	NA	NA	NA	gi|460402164|ref|XP_004246584.1|//PREDICTED: uncharacterized protein LOC101249675 [Solanum lycopersicum]
Solyc01g103220.2.1	Solyc01g103220.2.1	304.04	329.61	186.02	265.52	240.37	426.41	268.59	286.1	298.61	287.35	303.43	386.07	GO:0043231//intracellular membrane-bounded organelle;GO:0044425//membrane part	GO:0005506//iron ion binding	GO:0006091//generation of precursor metabolites and energy;GO:0051234//establishment of localization	K08738//cytochrome c	gi|460369158|ref|XP_004230430.1|//PREDICTED: cytochrome c [Solanum lycopersicum]
Solyc09g098540.2.1	Solyc09g098540.2.1	303.73	295.29	222.23	187.86	226.88	184.41	136.16	192.77	165.82	111.4	157.07	86.52	NA	GO:0004553//hydrolase activity, hydrolyzing O-glycosyl compounds	GO:0006026//aminoglycan catabolic process	K00434//L-ascorbate peroxidase [EC:1.11.1.11];K01183//chitinase [EC:3.2.1.14]	gi|460405025|ref|XP_004247978.1|//PREDICTED: chitinase-like protein 1 [Solanum lycopersicum]
Solyc02g087230.2.1	Solyc02g087230.2.1	303.6	310.31	178.68	225.16	230.85	210.68	181.72	133.7	176.82	142.61	163.38	196.54	GO:0009536//plastid	GO:0043169//cation binding;GO:0016731//oxidoreductase activity, acting on iron-sulfur proteins as donors, NAD or NADP as acceptor;GO:0051536//iron-sulfur cluster binding	GO:0008152//metabolic process	K17892//ferredoxin-thioredoxin reductase catalytic chain [EC:1.8.7.2]	gi|460372917|ref|XP_004232269.1|//PREDICTED: ferredoxin-thioredoxin reductase catalytic chain, chloroplastic [Solanum lycopersicum]
Solyc01g100520.2.1	Solyc01g100520.2.1	302.87	289.59	223.97	487.79	278.64	403.46	432.14	257.05	326.58	318.19	312.07	399.69	GO:0009532//plastid stroma;GO:0031976//plastid thylakoid;GO:0009526//plastid envelope;GO:0009368//endopeptidase Clp complex	GO:0004175//endopeptidase activity	GO:0019538//protein metabolic process	K01358//ATP-dependent Clp protease, protease subunit [EC:3.4.21.92]	gi|460368913|ref|XP_004230309.1|//PREDICTED: ATP-dependent Clp protease proteolytic subunit 5, chloroplastic [Solanum lycopersicum]
Solyc01g111300.2.1	Solyc01g111300.2.1	302.75	261.73	255.5	277.12	259.38	342.76	200.11	170.94	235.21	163.48	172.57	212.07	NA	NA	NA	K09250//cellular nucleic acid-binding protein;K18754//protein lin-28	gi|970003814|ref|XP_015062683.1|//PREDICTED: glycine-rich protein 2-like [Solanum pennellii]
Solyc05g051750.2.1	BGI_novel_T009542,Solyc05g051750.2.1	302.53	220.61	407.6	176.52	293.84	234.15	167.91	241.87	258.93	217.06	275.32	211.11	GO:0044424//intracellular part;GO:0005737//cytoplasm	GO:0005102//receptor binding;GO:0005179//hormone activity	NA	K17046//protein DEK	gi|822476316|ref|NP_001296103.1|//systemin soform 1 [Solanum lycopersicum];gi|822606550|ref|NP_001296096.1|//systemin soform 2 [Solanum lycopersicum]
Solyc03g117890.2.1	Solyc03g117890.2.1	301.78	278.93	204.16	208.94	242.81	234.68	116.06	70.69	105.11	119.92	136.87	148.82	NA	NA	NA	NA	gi|820867009|ref|NP_001295218.1|//uncharacterized protein LOC101249904 [Solanum lycopersicum]
Solyc06g082980.2.1	BGI_novel_T011301,Solyc06g082980.2.1	300.71	238.73	155.35	108.2	293.27	112.28	158.4	153.87	166.02	95.7	136.03	110.14	GO:0043231//intracellular membrane-bounded organelle;GO:0031224//intrinsic component of membrane;GO:0005783//endoplasmic reticulum;GO:0016021//integral component of membrane	GO:0047750//cholestenol delta-isomerase activity;GO:0016863//intramolecular oxidoreductase activity, transposing C=C bonds	GO:0016125//sterol metabolic process;GO:0006066//alcohol metabolic process	K01824//cholestenol Delta-isomerase [EC:5.3.3.5]	gi|460393696|ref|XP_004242445.1|//PREDICTED: probable 3-beta-hydroxysteroid-Delta(8),Delta(7)-isomerase [Solanum lycopersicum]
Solyc08g083120.2.1	Solyc08g083120.2.1	300.7	428.58	320.2	244.39	292.12	460.54	299.14	269.27	282.87	244.44	319.19	354.55	GO:0043231//intracellular membrane-bounded organelle;GO:0030529//intracellular ribonucleoprotein complex	GO:0005198//structural molecule activity	GO:0010467//gene expression;GO:0032446//protein modification by small protein conjugation	K02927//large subunit ribosomal protein L40e	gi|224120992|ref|XP_002318470.1|//UBIQUITIN EXTENSION protein 1 [Populus trichocarpa]
Solyc01g091730.2.1	BGI_novel_T001641,Solyc01g091730.2.1	300.69	363.5	230.99	290.57	228.23	381.8	187.97	145.41	177.43	202.22	190.16	216.57	GO:0044439//peroxisomal part	NA	GO:0007031//peroxisome organization	K13352//peroxin-11B	gi|460367974|ref|XP_004229845.1|//PREDICTED: peroxisomal membrane protein 11D [Solanum lycopersicum]
Solyc05g053300.2.1	Solyc05g053300.2.1	300.58	272.83	152.34	170.89	204.86	174.71	142.5	98.91	114.32	140.47	145.08	146.94	GO:0044424//intracellular part	GO:0016668//oxidoreductase activity, acting on a sulfur group of donors, NAD(P) as acceptor;GO:0050662//coenzyme binding	GO:0019725//cellular homeostasis;GO:0008152//metabolic process	K00382//dihydrolipoamide dehydrogenase [EC:1.8.1.4]	gi|350536667|ref|NP_001234770.1|//dihydrolipoamide dehydrogenase precursor [Solanum lycopersicum]
Solyc05g023800.2.1	BGI_novel_T009248,Solyc05g023800.2.1	299.59	297.05	187.95	353.34	302.2	304.95	274.1	249.97	302.65	271.48	251.98	298.98	GO:0043231//intracellular membrane-bounded organelle;GO:0005634//nucleus	GO:0032561//guanyl ribonucleotide binding;GO:0017111//nucleoside-triphosphatase activity;GO:0005525//GTP binding;GO:0003924//GTPase activity	GO:0006886//intracellular protein transport;GO:0051169//nuclear transport;GO:0006913//nucleocytoplasmic transport;GO:0007264//small GTPase mediated signal transduction;GO:0023052//signaling;GO:0015031//protein transport;GO:0009207//purine ribonucleoside triphosphate catabolic process	K07936//GTP-binding nuclear protein Ran	gi|350539783|ref|NP_001234016.1|//GTP-binding nuclear protein Ran1 [Solanum lycopersicum]
Solyc06g050120.2.1	BGI_novel_T010363,Solyc06g050120.2.1	299.52	310.01	291.77	256.44	308.84	454.69	417.84	252.68	313.16	261.33	330.79	385.83	GO:0005840//ribosome;GO:0030529//intracellular ribonucleoprotein complex	NA	GO:0042254//ribosome biogenesis;GO:0022613//ribonucleoprotein complex biogenesis	K02936//large subunit ribosomal protein L7Ae	gi|460390502|ref|XP_004240870.1|//PREDICTED: 60S ribosomal protein L7a-1-like [Solanum lycopersicum]
Solyc07g062650.2.1	Solyc07g062650.2.1	299.51	352.89	246.95	251.02	267.11	355.75	186.21	163.23	165.78	191.9	170.34	169.04	NA	GO:0016615//malate dehydrogenase activity	GO:0043648//dicarboxylic acid metabolic process;GO:0005975//carbohydrate metabolic process;GO:0009060//aerobic respiration	K00026//malate dehydrogenase [EC:1.1.1.37]	gi|927442679|ref|NP_001234001.2|//mitochondrial malate dehydrogenase [Solanum lycopersicum]
Solyc01g108500.2.1	Solyc01g108500.2.1	299	234.82	299.24	444.16	456.42	236.73	648.92	476.77	578.26	440.42	459.95	648.97	NA	GO:0003676//nucleic acid binding	NA	K03231//elongation factor 1-alpha	gi|568214389|ref|NP_001275480.1|//DNA binding protein ACBF-like [Solanum tuberosum]
Solyc02g092270.2.1	Solyc02g092270.2.1	297.91	304.4	189.5	226.86	265.35	231.49	230.02	151.26	203.74	148.61	175.24	219.7	GO:0019866//organelle inner membrane	GO:0016491//oxidoreductase activity	GO:0006091//generation of precursor metabolites and energy	K03937//NADH dehydrogenase (ubiquinone) Fe-S protein 4	gi|460372225|ref|XP_004231932.1|//PREDICTED: NADH dehydrogenase [ubiquinone] iron-sulfur protein 4, mitochondrial [Solanum lycopersicum]
Solyc01g094950.2.1	Solyc01g094950.2.1	297.81	286.38	289.34	362.57	278.23	287.66	514.66	480.84	570.93	550.44	503.2	625.08	NA	NA	NA	NA	gi|460368130|ref|XP_004229922.1|//PREDICTED: protein BPS1, chloroplastic [Solanum lycopersicum]
Solyc01g008000.2.1	BGI_novel_T000495,Solyc01g008000.2.1	297.46	314.16	207.35	286.91	319.52	253.76	258.33	233.01	275.63	216.56	228.49	296.59	GO:0044464//cell part	GO:0032561//guanyl ribonucleotide binding	GO:0035556//intracellular signal transduction	K07937//ADP-ribosylation factor 1	gi|697151091|ref|XP_009629758.1|//PREDICTED: ADP-ribosylation factor 2 isoform X1 [Nicotiana tomentosiformis]
Solyc03g025850.2.1	Solyc03g025850.2.1	297.42	334.39	159.83	337.57	160.65	219.41	202.78	139.88	174.9	156.41	152.95	208.69	GO:0016020//membrane	GO:0043168//anion binding	NA	NA	gi|350536137|ref|NP_001234231.1|//remorin 1 [Solanum lycopersicum]
Solyc01g066840.2.1	BGI_novel_T001120,Solyc01g066840.2.1	295.99	376.1	250.18	242.46	256.76	538.83	277.14	223.79	255.92	259.79	270.2	353.94	GO:0030529//intracellular ribonucleoprotein complex	GO:0005198//structural molecule activity	GO:0010467//gene expression	K02971//small subunit ribosomal protein S21e	gi|460366748|ref|XP_004229241.1|//PREDICTED: 40S ribosomal protein S21-2 [Solanum lycopersicum]
Solyc03g118130.2.1	Solyc03g118130.2.1	295.79	277.44	244.39	221.33	234.37	196.65	281.83	267.11	354.31	215.69	286.91	207.36	NA	NA	NA	K03033//26S proteasome regulatory subunit N3;K00366//ferredoxin-nitrite reductase [EC:1.7.7.1]	gi|460380221|ref|XP_004235856.1|//PREDICTED: uncharacterized protein LOC101245339 [Solanum lycopersicum]
Solyc03g113270.2.1	Solyc03g113270.2.1	295.76	313.6	119.24	385.02	137.92	121.41	84.03	34.51	53.94	27.4	32.67	39.68	NA	NA	NA	K09338//homeobox-leucine zipper protein	gi|519327735|ref|NP_001234250.2|//homeobox-leucine zipper protein HAT5-like [Solanum lycopersicum]
Solyc06g049020.1.1	Solyc06g049020.1.1	295.7	276.98	47.45	63.8	65.56	78.83	355.63	452.02	506.24	586.95	749.97	791	NA	NA	NA	NA	gi|460390488|ref|XP_004240863.1|//PREDICTED: uncharacterized protein LOC101254906 [Solanum lycopersicum]
Solyc06g063310.1.1	BGI_novel_T010717,Solyc06g063310.1.1	294.98	308.61	194.75	222.26	237	294.53	224.4	203.79	235.92	199.18	203.74	260.2	NA	NA	NA	NA	gi|460392661|ref|XP_004241934.1|//PREDICTED: uncharacterized protein LOC101257274 [Solanum lycopersicum]
Solyc01g102290.2.1	Solyc01g102290.2.1	293.39	340.72	271.92	220.88	211.04	284.95	294.98	288.26	304.93	262.92	248.89	345.16	GO:0031224//intrinsic component of membrane;GO:0031410//cytoplasmic vesicle	NA	GO:0006970//response to osmotic stress;GO:0009725//response to hormone	NA	gi|460369029|ref|XP_004230367.1|//PREDICTED: hydrophobic protein LTI6A [Solanum lycopersicum]
Solyc07g061790.2.1	Solyc07g061790.2.1	293.19	248.08	199.34	188.34	303.01	264.77	55.39	58.51	56.27	69.76	93.39	102.45	NA	NA	NA	NA	gi|460397526|ref|XP_004244318.1|//PREDICTED: heme-binding protein 2 [Solanum lycopersicum]
Solyc02g063070.2.1	Solyc02g063070.2.1	292.73	348.98	231.76	335.6	264.85	350.08	308.15	228.43	280.8	280.43	230.25	305.89	NA	GO:0005515//protein binding	NA	K06630//14-3-3 protein epsilon	gi|350536755|ref|NP_001234007.1|//14-3-3 protein 4 [Solanum lycopersicum]
Solyc03g112900.2.1	Solyc03g112900.2.1	291.01	256.43	174.86	282.57	225.26	266.79	247.98	181.64	235.68	185.02	174.97	235.96	NA	NA	NA	K04488//nitrogen fixation protein NifU and related proteins	gi|460380941|ref|XP_004236211.1|//PREDICTED: iron-sulfur cluster assembly protein 1-like [Solanum lycopersicum]
Solyc08g008630.2.1	Solyc08g008630.2.1	290.82	183.61	152.67	270.68	169.3	196.5	199.59	110.68	169.34	139.96	128.74	198.8	NA	NA	NA	K17911//beta-carotene isomerase [EC:5.2.1.14]	gi|460398215|ref|XP_004244658.1|//PREDICTED: beta-carotene isomerase D27, chloroplastic [Solanum lycopersicum]
Solyc02g064770.2.1	Solyc02g064770.2.1	290.21	270.03	72.16	229.07	210.99	78.12	118.9	88.91	98.2	86.02	77.43	97.93	NA	NA	NA	K05605//3-hydroxyisobutyryl-CoA hydrolase [EC:3.1.2.4]	gi|460375309|ref|XP_004233449.1|//PREDICTED: probable esterase KAI2 [Solanum lycopersicum]
Solyc09g066430.2.1	BGI_novel_T015562,Solyc09g066430.2.1	289.52	303.3	324.74	240.9	313	501.99	394.4	261.83	331.69	270.18	308.6	498.97	GO:0005840//ribosome;GO:0030529//intracellular ribonucleoprotein complex	GO:0005198//structural molecule activity;GO:0003735//structural constituent of ribosome	GO:0010467//gene expression;GO:0006412//translation	K02875//large subunit ribosomal protein L14e	gi|460403518|ref|XP_004247237.1|//PREDICTED: probable 60S ribosomal protein L14 [Solanum lycopersicum];gi|565370083|ref|XP_006351658.1|//PREDICTED: probable 60S ribosomal protein L14 [Solanum tuberosum]
Solyc10g008410.1.1	BGI_novel_T016231,Solyc10g008410.1.1	288.79	243.97	65.84	75.85	290.42	86.49	156.65	186.94	171.15	80.77	150.67	134.42	NA	NA	NA	K10666//E3 ubiquitin-protein ligase RNF5 [EC:2.3.2.27]	gi|460405397|ref|XP_004248162.1|//PREDICTED: E3 ubiquitin-protein ligase RMA1H1-like [Solanum lycopersicum]
Solyc01g096240.2.1	Solyc01g096240.2.1	287.9	292.43	187.87	166.57	241.45	142.88	134.35	109.07	138.4	118.94	212.51	175.43	NA	NA	NA	NA	gi|460368308|ref|XP_004230009.1|//PREDICTED: uncharacterized protein LOC101260575 [Solanum lycopersicum]
Solyc05g026550.2.1	Solyc05g026550.2.1	285.73	197.61	149.34	227.54	175.59	273.14	202.71	97.62	160.6	119.1	149.86	218.6	NA	NA	NA	NA	gi|460387334|ref|XP_004239333.1|//PREDICTED: uncharacterized protein LOC101268280 [Solanum lycopersicum]
Solyc11g069430.1.1	Solyc11g069430.1.1	285.26	283.86	229.4	130.17	198.88	122.91	99.24	76.55	92.04	105.94	97.6	83.5	GO:0031224//intrinsic component of membrane	NA	GO:0006810//transport	K09872//aquaporin PIP	gi|970062901|ref|XP_015058362.1|//PREDICTED: probable aquaporin PIP2-1 [Solanum pennellii]
Solyc12g089110.1.1	BGI_novel_T019942,BGI_novel_T019943,Solyc12g089110.1.1	284.8	315.78	309.03	527.23	391.61	286.37	347.94	325.86	289.58	320.67	339.68	369.97	NA	NA	NA	NA	gi|2734887|gb|AAB93772.1|//SRE1b [Solanum tuberosum]
Solyc08g076290.2.1	BGI_novel_T014144,Solyc08g076290.2.1	284.59	269.48	115.04	187.66	183.27	111.35	142.98	91.51	103.84	95.47	126.46	110.63	GO:0044464//cell part	NA	NA	K01904//4-coumarate--CoA ligase [EC:6.2.1.12]	gi|460400824|ref|XP_004245932.1|//PREDICTED: plastidal glycolate/glycerate translocator 1, chloroplastic [Solanum lycopersicum];gi|460400834|ref|XP_004245937.1|//PREDICTED: 4-coumarate--CoA ligase-like 6 [Solanum lycopersicum]
Solyc12g089220.1.1	BGI_novel_T019952,BGI_novel_T019953,BGI_novel_T019954,Solyc12g089220.1.1	284.42	256.02	75.8	359.79	159.39	173.77	177.59	81.96	170.84	101.16	74.18	139.51	NA	NA	NA	K08999//uncharacterized protein	gi|723752519|ref|XP_004252794.2|//PREDICTED: bifunctional nuclease 1-like [Solanum lycopersicum]
Solyc04g005680.2.1	Solyc04g005680.2.1	283.99	324.75	222.03	178.31	219.9	329.96	268.98	233.69	287.73	174.4	213.86	316.88	GO:0030529//intracellular ribonucleoprotein complex	GO:0003723//RNA binding;GO:0005198//structural molecule activity	GO:0010467//gene expression	K02997//small subunit ribosomal protein S9e	gi|460386193|ref|XP_004238784.1|//PREDICTED: 40S ribosomal protein S9-2 [Solanum lycopersicum]
Solyc06g076970.2.1	Solyc06g076970.2.1	283.66	233.1	182.84	245.02	243.71	247.87	179.38	242.17	197.01	196.56	153.17	182.71	NA	GO:0016859//cis-trans isomerase activity	GO:0044267//cellular protein metabolic process	K01802//peptidylprolyl isomerase [EC:5.2.1.8]	gi|723706960|ref|XP_004241161.2|//PREDICTED: peptidyl-prolyl cis-trans isomerase CYP19-4 [Solanum lycopersicum]
Solyc06g072350.2.1	Solyc06g072350.2.1	282.73	250.21	260.95	236.37	211.83	104.04	186.32	94.89	49.69	129.32	219.96	111.81	NA	NA	NA	NA	gi|460391726|ref|XP_004241470.1|//PREDICTED: CASP-like protein 4D1 [Solanum lycopersicum]
Solyc10g075090.1.1	BGI_novel_T016835,BGI_novel_T016836,BGI_novel_T016837,BGI_novel_T016838,Solyc10g075090.1.1	281.29	247.72	393.91	276.13	413.66	374.31	41	45.35	52.31	28.3	13.32	9.76	NA	GO:0008289//lipid binding	GO:0006869//lipid transport;GO:0006950//response to stress;GO:0051234//establishment of localization	NA	gi|350535717|ref|NP_001233953.1|//non-specific lipid-transfer protein 2 precursor [Solanum lycopersicum]
Solyc04g082250.2.1	Solyc04g082250.2.1	281.17	264.98	136.86	330.71	206.88	231.95	149.3	88.89	123.35	111.43	125.69	130.03	GO:0031224//intrinsic component of membrane;GO:0009941//chloroplast envelope	GO:0004175//endopeptidase activity;GO:0043169//cation binding;GO:0032559//adenyl ribonucleotide binding;GO:0016462//pyrophosphatase activity	GO:0019538//protein metabolic process;GO:0009987//cellular process;GO:0009057//macromolecule catabolic process	K03798//cell division protease FtsH [EC:3.4.24.-]	gi|902967420|ref|NP_001234196.2|//FtsH-like protein precursor [Solanum lycopersicum]
Solyc12g005330.1.1	Solyc12g005330.1.1	280.58	386.46	359.72	274.71	297.82	497.58	359.7	271.94	318.65	324.57	302.76	382.16	GO:0030529//intracellular ribonucleoprotein complex	GO:0005198//structural molecule activity	GO:0010467//gene expression	K02938//large subunit ribosomal protein L8e	gi|565395769|ref|XP_006363509.1|//PREDICTED: 60S ribosomal protein L8-like [Solanum tuberosum]
Solyc06g082750.2.1	Solyc06g082750.2.1	279.99	302.04	310.31	218.81	245.19	349.73	218.67	105.39	162.62	123.69	200.46	227.49	GO:0030529//intracellular ribonucleoprotein complex;GO:0009536//plastid	GO:0003723//RNA binding;GO:0005198//structural molecule activity	GO:0010467//gene expression	K02879//large subunit ribosomal protein L17	gi|460393746|ref|XP_004242470.1|//PREDICTED: 50S ribosomal protein L17, chloroplastic-like [Solanum lycopersicum]
Solyc02g067050.2.1	Solyc02g067050.2.1	278.46	151.52	167.02	137.76	175.71	82.55	53.15	33.77	43.57	65.01	77.4	86.75	NA	NA	NA	K07735//putative transcriptional regulator	gi|460375168|ref|XP_004233379.1|//PREDICTED: uncharacterized protein LOC101247689 [Solanum lycopersicum]
Solyc04g007890.2.1	Solyc04g007890.2.1	277.15	215.32	258.23	194.41	176.48	149.35	154.66	118.08	148.15	121.6	177.04	216.38	GO:0043231//intracellular membrane-bounded organelle;GO:0000785//chromatin	GO:0003676//nucleic acid binding	GO:0034728//nucleosome organization;GO:0006351//transcription, DNA-templated	K11275//histone H1/5	gi|460382434|ref|XP_004236944.1|//PREDICTED: HMG-Y-related protein A [Solanum lycopersicum]
Solyc04g071340.2.1	BGI_novel_T007920,BGI_novel_T007921,Solyc04g071340.2.1	276.85	144.99	114.19	88.7	190.4	65.31	56.14	31.81	48.77	88.39	93.43	97.9	GO:0044424//intracellular part;GO:0005737//cytoplasm	GO:0043169//cation binding;GO:0046872//metal ion binding;GO:0019203//carbohydrate phosphatase activity;GO:0042132//fructose 1,6-bisphosphate 1-phosphatase activity	GO:0005975//carbohydrate metabolic process	K03841//fructose-1,6-bisphosphatase I [EC:3.1.3.11]	gi|460384171|ref|XP_004237787.1|//PREDICTED: fructose-1,6-bisphosphatase, cytosolic [Solanum lycopersicum]
Solyc03g025840.2.1	Solyc03g025840.2.1	276.6	207.07	170.51	351.58	246.97	234.53	224.61	166.07	210.43	219.42	181.59	253.74	NA	NA	NA	K08360//cytochrome b-561 [EC:1.16.5.1]	gi|460377216|ref|XP_004234390.1|//PREDICTED: transmembrane ascorbate ferrireductase 1 [Solanum lycopersicum]
Solyc10g011770.2.1	Solyc10g011770.2.1	276.4	303.41	272.33	196.51	204.04	301.39	202.98	128.69	156.55	128.41	223.75	185.77	NA	NA	NA	NA	gi|460405212|ref|XP_004248070.1|//PREDICTED: protein CURVATURE THYLAKOID 1A, chloroplastic-like [Solanum lycopersicum]
Solyc05g005190.2.1	BGI_novel_T008466,Solyc05g005190.2.1	276.4	331.15	223.01	200.79	245.08	221.84	209.21	214.62	231.45	199.29	230.52	241.75	GO:0043231//intracellular membrane-bounded organelle;GO:0005622//intracellular	GO:0032561//guanyl ribonucleotide binding;GO:0005525//GTP binding	GO:0006464//cellular protein modification process;GO:0007264//small GTPase mediated signal transduction;GO:0035556//intracellular signal transduction;GO:0015031//protein transport	K07937//ADP-ribosylation factor 1	gi|697151091|ref|XP_009629758.1|//PREDICTED: ADP-ribosylation factor 2 isoform X1 [Nicotiana tomentosiformis];gi|982900597|gb|AMB19679.1|//putative ADP-ribosylation factor A1F protein 2, partial [Taraxacum kok-saghyz]
Solyc09g005260.2.1	BGI_novel_T014503,Solyc09g005260.2.1	276.37	307.4	402.55	739.54	429.63	392.18	85.96	166.96	146.22	422.01	300.47	443.08	GO:0016020//membrane	NA	GO:0006810//transport	K07300//Ca2+:H+ antiporter	gi|723728843|ref|XP_010326090.1|//PREDICTED: LOW QUALITY PROTEIN: vacuolar cation/proton exchanger 3 [Solanum lycopersicum]
Solyc09g008230.2.1	Solyc09g008230.2.1	276.32	262.92	319.91	226.38	286.84	273.12	228.11	121.58	181.34	132.94	166.71	228.73	GO:0044464//cell part	GO:0046914//transition metal ion binding	NA	K14821//bud site selection protein 20	gi|460402247|ref|XP_004246625.1|//PREDICTED: zinc finger protein 593 [Solanum lycopersicum]
Solyc08g074630.1.1	Solyc08g074630.1.1	274.87	359.19	2413.87	21.16	35.54	192.99	13.52	1655.4	447.53	30.16	306.18	36.45	GO:0009534//chloroplast thylakoid	GO:0043169//cation binding;GO:0016682//oxidoreductase activity, acting on diphenols and related substances as donors, oxygen as acceptor	GO:0008152//metabolic process	K00422//polyphenol oxidase [EC:1.10.3.1]	gi|460401031|ref|XP_004246033.1|//PREDICTED: polyphenol oxidase F, chloroplastic [Solanum lycopersicum]
Solyc01g006020.2.1	Solyc01g006020.2.1	274.81	291.76	165.49	194.73	238.98	172.79	111.84	57.13	92.16	66.67	71.41	101.73	NA	NA	NA	NA	gi|460365586|ref|XP_004228682.1|//PREDICTED: uncharacterized protein LOC101264357 [Solanum lycopersicum]
Solyc01g056940.2.1	Solyc01g056940.2.1	274.52	365.43	360.99	268.54	295.97	607.47	352.14	330.62	307.18	279.14	340.37	360.72	GO:0043231//intracellular membrane-bounded organelle;GO:0030529//intracellular ribonucleoprotein complex	GO:0043169//cation binding;GO:0005198//structural molecule activity	GO:0010467//gene expression	K02977//small subunit ribosomal protein S27Ae;K08770//ubiquitin C	gi|117607067|gb|ABK42077.1|//ubiquitin extension protein [Capsicum annuum]
Solyc10g086570.2.1	Solyc10g086570.2.1	273.91	141.17	398.81	45.21	80.46	243.53	257.3	124.91	265.6	200.4	300.02	445.43	NA	GO:0005515//protein binding	NA	NA	gi|350537805|ref|NP_001234311.1|//uncharacterized protein LOC778362 [Solanum lycopersicum]
Solyc02g084240.2.1	Solyc02g084240.2.1	273.76	329.48	373.96	419.43	415.8	179.65	165.6	86.25	115.03	112.37	129.21	178.25	NA	NA	NA	K11275//histone H1/5	gi|970012436|ref|XP_015067158.1|//PREDICTED: histone H1 [Solanum pennellii]
Solyc03g025520.2.1	Solyc03g025520.2.1	273.61	323.87	313.24	236.55	268.02	566.14	316	261.52	287.92	269.03	297.85	397.2	NA	NA	NA	K02920//large subunit ribosomal protein L36e	gi|460377251|ref|XP_004234407.1|//PREDICTED: 60S ribosomal protein L36-2 [Solanum lycopersicum]
Solyc08g068180.2.1	Solyc08g068180.2.1	273.14	316.19	274.12	264.89	295.2	424.34	351.66	236.28	324.34	267.94	268.89	370.37	GO:0030529//intracellular ribonucleoprotein complex	GO:0003723//RNA binding;GO:0043169//cation binding;GO:0005198//structural molecule activity	GO:0010467//gene expression	K02922//large subunit ribosomal protein L37e	gi|823270893|ref|NP_001296237.1|//60S ribosomal protein L37 [Solanum lycopersicum]
Solyc06g008170.2.1	BGI_novel_T009944,Solyc06g008170.2.1	272.81	344.3	242.65	232.9	273.46	471.03	334.4	268.97	304.14	291.36	315.63	448.42	GO:0005730//nucleolus;GO:0030529//intracellular ribonucleoprotein complex;GO:0022625//cytosolic large ribosomal subunit	GO:0005198//structural molecule activity;GO:0003735//structural constituent of ribosome	GO:0010467//gene expression;GO:0006412//translation	K02894//large subunit ribosomal protein L23e	gi|568215140|ref|NP_001274965.1|//ribosomal protein L17-like protein [Solanum tuberosum];gi|937907289|dbj|BAS82209.1|//Os03g0139100, partial [Oryza sativa Japonica Group]
Solyc06g069520.2.1	BGI_novel_T010926,Solyc06g069520.2.1	272.51	342.16	219.29	321.29	266.87	320.6	319.11	248.45	311.14	232.69	228.54	382.93	NA	NA	NA	NA	gi|460391991|ref|XP_004241601.1|//PREDICTED: protein Asterix [Solanum lycopersicum]
Solyc01g080500.2.1	Solyc01g080500.2.1	271.2	302.07	356.04	301.92	277.4	257.15	390.76	463.86	425.27	546.93	564.49	620.99	NA	NA	NA	NA	gi|460367232|ref|XP_004229479.1|//PREDICTED: uncharacterized protein LOC101268511 [Solanum lycopersicum]
Solyc11g009080.1.1	Solyc11g009080.1.1	270.99	331.97	756.49	216.79	572.85	188.89	130.93	141.39	127.36	131.74	260.31	148.42	GO:0009536//plastid	GO:0016765//transferase activity, transferring alkyl or aryl (other than methyl) groups	GO:0008652//cellular amino acid biosynthetic process	K01626//3-deoxy-7-phosphoheptulonate synthase [EC:2.5.1.54]	gi|806776491|ref|NP_001234415.2|//phospho-2-dehydro-3-deoxyheptonate aldolase 1, chloroplastic [Solanum lycopersicum]
Solyc06g006080.2.1	BGI_novel_T009880,Solyc06g006080.2.1	270.13	265.98	128.8	377.05	308.86	98.04	90.12	60.43	85.22	85.29	79.45	84.38	NA	GO:0003824//catalytic activity;GO:0051536//iron-sulfur cluster binding	GO:0009228//thiamine biosynthetic process;GO:0006772//thiamine metabolic process	K03147//phosphomethylpyrimidine synthase [EC:4.1.99.17]	gi|959092479|ref|NP_001304334.1|//phosphomethylpyrimidine synthase, chloroplastic [Solanum lycopersicum]
Solyc11g007990.1.1	Solyc11g007990.1.1	269.79	240.21	161.48	210.41	192.72	185.36	147.71	136.01	151.34	159.35	154.37	166.2	NA	GO:0016615//malate dehydrogenase activity	GO:0043648//dicarboxylic acid metabolic process;GO:0044238//primary metabolic process	K00051//malate dehydrogenase (NADP+) [EC:1.1.1.82]	gi|350537825|ref|NP_001234056.1|//malate dehydrogenase [Solanum lycopersicum]
Solyc04g081330.2.1	Solyc04g081330.2.1	269.67	212.8	149.1	196.64	176.03	182.86	153.11	104.58	152.09	112.88	120.05	190.6	NA	NA	NA	NA	gi|460385314|ref|XP_004238349.1|//PREDICTED: uncharacterized protein LOC101260226 [Solanum lycopersicum]
Solyc09g076050.2.1	Solyc09g076050.2.1	269.38	351.27	420.14	243.23	329.46	214.5	193.77	158.31	196.69	204.12	244.6	160.95	NA	NA	NA	K10352//myosin heavy chain;K12619//5'-3' exoribonuclease 2 [EC:3.1.13.-];K13946//auxin influx carrier (AUX1 LAX family)	gi|460403757|ref|XP_004247354.1|//PREDICTED: FRIGIDA-like protein 4a [Solanum lycopersicum]
Solyc01g086970.2.1	BGI_novel_T001412,Solyc01g086970.2.1	269.15	261.71	128.28	330.42	207.69	186.93	139.28	96.52	132.69	103.49	97.75	156.93	NA	GO:0046914//transition metal ion binding;GO:0003676//nucleic acid binding	NA	K13523//lysophosphatidic acid acyltransferase / lysophosphatidylinositol acyltransferase [EC:2.3.1.51 2.3.1.-]	gi|460367505|ref|XP_004229614.1|//PREDICTED: zinc finger A20 and AN1 domain-containing stress-associated protein 8 [Solanum lycopersicum]
Solyc03g080160.2.1	Solyc03g080160.2.1	269.08	322.38	298.66	217	244.72	364.68	242.9	135.82	184.21	148.68	203.9	242.06	NA	NA	NA	K03626//nascent polypeptide-associated complex subunit alpha	gi|460378547|ref|XP_004235032.1|//PREDICTED: nascent polypeptide-associated complex subunit alpha-like protein 2 [Solanum lycopersicum]
Solyc12g019740.1.1	Solyc12g019740.1.1	268.5	230.45	52.12	149.6	163.33	39.32	21.7	13.97	15.52	16.69	11.32	23.98	NA	NA	NA	K03671//thioredoxin 1	gi|460413245|ref|XP_004252003.1|//PREDICTED: thioredoxin-like 1-1, chloroplastic [Solanum lycopersicum]
Solyc03g117800.2.1	BGI_novel_T006550,BGI_novel_T006551,Solyc03g117800.2.1	267.49	334.41	17.22	388.2	90.09	67.82	13.25	10.32	10.17	3.11	4.01	3.39	GO:0031224//intrinsic component of membrane	GO:0046914//transition metal ion binding;GO:0003824//catalytic activity	GO:0006631//fatty acid metabolic process	K15404//aldehyde decarbonylase [EC:4.1.99.5]	gi|460380260|ref|XP_004235875.1|//PREDICTED: protein ECERIFERUM 3 isoform X1 [Solanum lycopersicum];gi|723686134|ref|XP_010318688.1|//PREDICTED: protein ECERIFERUM 3 isoform X2 [Solanum lycopersicum]
Solyc08g079240.2.1	BGI_novel_T014284,Solyc08g079240.2.1	267.38	194.46	217.98	199.63	177.61	207.25	237.08	113.92	173.09	164.37	194.38	266.01	NA	NA	NA	NA	gi|970047282|ref|XP_015085163.1|//PREDICTED: uncharacterized protein LOC107028567 [Solanum pennellii];gi|840084892|ref|NP_001296943.1|//uncharacterized protein LOC101243917 [Solanum lycopersicum]
Solyc05g014470.2.1	BGI_novel_T008970,Solyc05g014470.2.1	267.36	298.87	161.59	299.79	248.88	337.2	269.72	263.36	269.32	332.08	285.5	297.76	GO:0044424//intracellular part	GO:0050661//NADP binding;GO:0000166//nucleotide binding;GO:0051287//NAD binding;GO:0004365//glyceraldehyde-3-phosphate dehydrogenase (NAD+) (phosphorylating) activity	GO:0006006//glucose metabolic process;GO:0006007//glucose catabolic process;GO:0055114//oxidation-reduction process	K00134//glyceraldehyde 3-phosphate dehydrogenase [EC:1.2.1.12]	gi|806776532|ref|NP_001266254.2|//glyceraldehyde-3-phosphate dehydrogenase [Solanum lycopersicum]
Solyc08g014340.2.1	Solyc08g014340.2.1	267.15	226.45	224.78	234.8	210.47	246.13	253.62	143.67	185.66	163.45	192.55	174.82	GO:0009532//plastid stroma	GO:0048037//cofactor binding;GO:0016835//carbon-oxygen lyase activity	GO:0000097//sulfur amino acid biosynthetic process;GO:0006563//L-serine metabolic process	K01738//cysteine synthase A [EC:2.5.1.47]	gi|460398434|ref|XP_004244764.1|//PREDICTED: cysteine synthase, chloroplastic/chromoplastic [Solanum lycopersicum]
Solyc12g042080.1.1	Solyc12g042080.1.1	266.81	370.13	368.79	281.66	312.27	412.15	359.57	255.49	298.94	269.23	283.06	394.48	NA	NA	NA	K02949//small subunit ribosomal protein S11e	gi|460413833|ref|XP_004252282.1|//PREDICTED: 40S ribosomal protein S11 [Solanum lycopersicum]
Solyc04g010250.2.1	BGI_novel_T007150,Solyc04g010250.2.1	265.89	124.65	94.23	232.79	225.54	146.16	198.97	157.99	183.82	194.39	180.52	202.72	NA	NA	NA	K01054//acylglycerol lipase [EC:3.1.1.23];K18368//caffeoylshikimate esterase [EC:3.1.1.-]	gi|460382077|ref|XP_004236766.1|//PREDICTED: caffeoylshikimate esterase [Solanum lycopersicum]
Solyc03g062890.2.1	Solyc03g062890.2.1	265.51	268.28	188.66	227.71	199.78	375.08	180.28	131.61	171.52	144.58	163.12	239.07	NA	GO:0016209//antioxidant activity;GO:0043169//cation binding;GO:0003824//catalytic activity	GO:0072593//reactive oxygen species metabolic process	K04565//superoxide dismutase, Cu-Zn family [EC:1.15.1.1]	gi|460378085|ref|XP_004234809.1|//PREDICTED: superoxide dismutase [Cu-Zn] 2 isoform X1 [Solanum lycopersicum]
Solyc12g009200.1.1	Solyc12g009200.1.1	265.35	229.18	174.12	188.51	182.75	166.5	78.88	66.54	56.17	70.15	103.42	113.92	GO:0009536//plastid	NA	GO:0006091//generation of precursor metabolites and energy	K08908//light-harvesting complex I chlorophyll a/b binding protein 2	gi|460412625|ref|XP_004251698.1|//PREDICTED: chlorophyll a-b binding protein, chloroplastic [Solanum lycopersicum]
Solyc04g056580.2.1	Solyc04g056580.2.1	264.92	221.09	146.2	210.83	197.48	150.71	131.54	77.01	109.18	109.39	105.79	186.14	NA	NA	NA	NA	gi|460383319|ref|XP_004237375.1|//PREDICTED: uncharacterized protein LOC101253079 [Solanum lycopersicum]
Solyc01g099830.2.1	Solyc01g099830.2.1	264.71	334.69	329.11	209.07	269.62	411.94	323.95	236.92	279.59	242.74	278.62	401.38	GO:0030529//intracellular ribonucleoprotein complex	GO:0005198//structural molecule activity	GO:0010467//gene expression	K02891//large subunit ribosomal protein L22e	gi|460368799|ref|XP_004230252.1|//PREDICTED: 60S ribosomal protein L22-3 [Solanum lycopersicum]
Solyc02g081170.2.1	Solyc02g081170.2.1	263	247.85	73.42	358.59	179.73	342.29	69.62	58.25	76.89	101.68	63.78	71.96	GO:0009534//chloroplast thylakoid	GO:0016628//oxidoreductase activity, acting on the CH-CH group of donors, NAD or NADP as acceptor	GO:0008152//metabolic process;GO:0050896//response to stimulus	NA	gi|350539549|ref|NP_001234183.1|//plastid lipid associated protein CHRC [Solanum lycopersicum]
Solyc03g113730.2.1	Solyc03g113730.2.1	262.92	249.96	266.82	220.67	255.95	299.19	218.5	118.54	184.41	159.14	196.81	236.99	NA	NA	NA	NA	gi|460380826|ref|XP_004236155.1|//PREDICTED: uncharacterized protein LOC101260417 [Solanum lycopersicum]
Solyc05g055310.2.1	Solyc05g055310.2.1	262.64	180.79	94.54	150.23	209.49	189.78	128.71	98.51	159.86	131.76	112.57	186.81	NA	GO:0043169//cation binding	GO:0006812//cation transport	K07213//copper chaperone	gi|350538525|ref|NP_001234347.1|//copper chaperone [Solanum lycopersicum]
Solyc06g007210.2.1	Solyc06g007210.2.1	262.6	262.87	294.69	223.44	246.54	622.45	440.92	249.14	315.22	362.85	383.02	484.36	NA	NA	NA	NA	NA
Solyc01g007690.2.1	BGI_novel_T000476,Solyc01g007690.2.1	262.04	207.04	162.33	129.18	119.58	795.24	89.22	109.52	219.17	78.53	100.6	138.47	GO:0009536//plastid	NA	NA	K02435//aspartyl-tRNA(Asn)/glutamyl-tRNA(Gln) amidotransferase subunit C [EC:6.3.5.6 6.3.5.7];K02132//F-type H+-transporting ATPase subunit alpha;K02946//small subunit ribosomal protein S10;K01859//chalcone isomerase [EC:5.5.1.6]	gi|674887138|emb|CDY45547.1|//BnaCnng13060D [Brassica napus];gi|674913486|emb|CDY19671.1|//BnaC09g29270D [Brassica napus]
Solyc01g009020.2.1	BGI_novel_T000561,Solyc01g009020.2.1	262.04	169.25	110.94	225.37	195.92	267.81	250.78	233.11	318.62	170.23	170.63	269.63	NA	GO:0004866//endopeptidase inhibitor activity	GO:0051346//negative regulation of hydrolase activity	K13899//cystatin-C;K13902//cystatin-M	gi|460365176|ref|XP_004228480.1|//PREDICTED: cysteine proteinase inhibitor A [Solanum lycopersicum]
Solyc05g006850.2.1	Solyc05g006850.2.1	261.42	148.53	86.19	228.52	169.48	190.22	169.21	145.05	204.65	102.19	134.78	176.63	NA	NA	NA	K03671//thioredoxin 1	gi|460386131|ref|XP_004238753.1|//PREDICTED: thioredoxin H4 [Solanum lycopersicum]
Solyc09g064500.2.1	Solyc09g064500.2.1	260.56	247.82	179.43	153.64	179.54	226.55	114.5	62.23	85.92	82.93	123.69	164.84	GO:0009523//photosystem II	NA	GO:0044237//cellular metabolic process	K08903//photosystem II 13kDa protein	gi|460403300|ref|XP_004247130.1|//PREDICTED: photosystem II reaction center Psb28 protein [Solanum lycopersicum]
Solyc08g077890.2.1	Solyc08g077890.2.1	260.17	240.05	168.88	314.74	212.98	273.1	253.2	169.05	230.31	196.82	220.29	265.8	NA	GO:0004175//endopeptidase activity	GO:0019538//protein metabolic process	K01358//ATP-dependent Clp protease, protease subunit [EC:3.4.21.92]	gi|460400599|ref|XP_004245821.1|//PREDICTED: ATP-dependent Clp protease proteolytic subunit-related protein 4, chloroplastic [Solanum lycopersicum]
Solyc06g074200.2.1	Solyc06g074200.2.1	260.02	449.11	200.28	46.16	302.48	70.42	49.41	63.51	60.65	45.59	225.46	65.21	NA	NA	NA	K14332//photosystem I subunit PsaO	gi|460391443|ref|XP_004241330.1|//PREDICTED: photosystem I subunit O [Solanum lycopersicum]
Solyc03g007230.2.1	Solyc03g007230.2.1	259.49	349.66	120.7	103.46	170.38	87.63	15.58	25.97	25.53	13.58	17	13.09	NA	GO:0003824//catalytic activity	NA	K14497//protein phosphatase 2C [EC:3.1.3.16]	gi|723679098|ref|XP_010317471.1|//PREDICTED: probable protein phosphatase 2C 51 [Solanum lycopersicum]
Solyc04g057980.2.1	Solyc04g057980.2.1	259.43	200.54	225.12	168.94	197.01	242.19	113.02	79.49	118.44	114.14	133.75	170.61	GO:0009579//thylakoid;GO:0009507//chloroplast	GO:0016491//oxidoreductase activity	NA	NA	gi|460383290|ref|XP_004237361.1|//PREDICTED: NAD(P)H-quinone oxidoreductase subunit M, chloroplastic [Solanum lycopersicum]
Solyc07g006000.2.1	Solyc07g006000.2.1	259.24	279.04	263.75	202.5	246.03	373.26	199.03	128.95	164.67	157.26	227.96	251.15	GO:0030529//intracellular ribonucleoprotein complex;GO:0009536//plastid	GO:0005198//structural molecule activity	GO:0010467//gene expression	K02916//large subunit ribosomal protein L35	gi|460394059|ref|XP_004242623.1|//PREDICTED: 50S ribosomal protein L35, chloroplastic [Solanum lycopersicum]
Solyc02g081880.2.1	Solyc02g081880.2.1	259.18	220.99	145.09	219.11	206.06	161.31	131.5	113.56	158.69	128.92	126.98	156.44	NA	GO:0046914//transition metal ion binding;GO:0048037//cofactor binding	NA	K15631//molybdenum cofactor sulfurtransferase [EC:2.8.1.9]	gi|460373645|ref|XP_004232625.1|//PREDICTED: mitochondrial amidoxime reducing component 2-like [Solanum lycopersicum]
Solyc12g008720.1.1	Solyc12g008720.1.1	259.12	277.72	277.96	156.5	232.39	486.45	233.4	225.92	230.99	234.97	226.91	344.01	GO:0030529//intracellular ribonucleoprotein complex	GO:0005198//structural molecule activity	GO:0010467//gene expression	K02910//large subunit ribosomal protein L31e	gi|460412540|ref|XP_004251656.1|//PREDICTED: 60S ribosomal protein L31 [Solanum lycopersicum]
Solyc07g063430.2.1	Solyc07g063430.2.1	258.2	147.65	72.58	348.86	226.71	92.34	348.85	149.17	349.38	244	178.73	300.41	GO:0044464//cell part	NA	NA	K13348//protein Mpv17	gi|460397292|ref|XP_004244201.1|//PREDICTED: uncharacterized protein LOC101247444 [Solanum lycopersicum]
Solyc05g050200.2.1	Solyc05g050200.2.1	256.29	252.86	166.54	207.98	205.62	234.66	201.12	163.44	192.49	176.21	173.66	234.39	NA	GO:0008135//translation factor activity, RNA binding	GO:0006412//translation	K03236//translation initiation factor 1A	gi|460388875|ref|XP_004240089.1|//PREDICTED: eukaryotic translation initiation factor 1A [Solanum lycopersicum]
Solyc08g082090.1.1	Solyc08g082090.1.1	256.14	284.59	64.09	78.97	64.84	110.98	133.02	221.84	200.71	302.18	270.52	264.53	NA	NA	NA	NA	gi|460400017|ref|XP_004245532.1|//PREDICTED: uncharacterized protein LOC101261732 [Solanum lycopersicum]
Solyc07g007120.2.1	Solyc07g007120.2.1	254.99	334.95	160.83	325.94	273.08	163.42	210.58	140.27	150.25	193.39	184.38	166.74	GO:0043231//intracellular membrane-bounded organelle	GO:0003677//DNA binding;GO:0001071//nucleic acid binding transcription factor activity	GO:0006351//transcription, DNA-templated	K16670//homeobox protein Meis2;K15613//homeobox protein Meis1	gi|798954394|ref|NP_001233945.2|//homeobox protein knotted-1-like LET12 [Solanum lycopersicum]
Solyc01g008080.2.1	BGI_novel_T000497,BGI_novel_T000498,Solyc01g008080.2.1	254.56	259.85	238.38	222.09	259.79	362.77	264.26	178.06	236.41	183.8	203.38	328.48	GO:0030529//intracellular ribonucleoprotein complex	GO:0043169//cation binding;GO:0005198//structural molecule activity	GO:0010467//gene expression	K02978//small subunit ribosomal protein S27e	gi|460365302|ref|XP_004228542.1|//PREDICTED: 40S ribosomal protein S27-2 [Solanum lycopersicum]
Solyc08g066110.2.1	Solyc08g066110.2.1	254.23	235.2	120.18	226.34	204.9	226.17	164.59	147.18	191.57	165.32	158.82	224.93	GO:0005856//cytoskeleton	GO:0008092//cytoskeletal protein binding	GO:0007010//cytoskeleton organization	K05759//profilin	gi|350536091|ref|NP_001233973.1|//profilin-2 [Solanum lycopersicum]
Solyc07g053260.2.1	Solyc07g053260.2.1	253.57	282.33	186.88	314.91	248.87	232.77	286.34	181.48	257.72	217.53	199.52	253.71	NA	GO:0005515//protein binding	NA	K06630//14-3-3 protein epsilon	gi|565364284|ref|XP_006348856.1|//PREDICTED: 14-3-3 protein 9 [Solanum tuberosum]
Solyc01g098640.2.1	Solyc01g098640.2.1	253.37	217.72	237.55	164.62	209.15	217.2	164.81	90.43	137.53	128.23	157.93	171.93	NA	NA	NA	NA	gi|460368630|ref|XP_004230168.1|//PREDICTED: UPF0603 protein At1g54780, chloroplastic [Solanum lycopersicum]
Solyc10g047650.1.1	Solyc10g047650.1.1	253.07	421.89	119.44	219.36	223.86	640.49	117.22	164.65	171.52	173.76	136.37	158.65	NA	NA	NA	NA	gi|970059343|ref|XP_015056403.1|//PREDICTED: uncharacterized protein C6C3.02c [Solanum pennellii]
Solyc10g006470.2.1	BGI_novel_T016106,Solyc10g006470.2.1	252.16	296.06	199.07	264.52	186.18	405.31	253.05	191.13	244.93	216.75	228.21	326.83	NA	NA	NA	K03113//translation initiation factor 1	gi|460405814|ref|XP_004248369.1|//PREDICTED: protein translation factor SUI1 homolog [Solanum lycopersicum]
Solyc09g018750.2.1	BGI_novel_T014977,BGI_novel_T014978,Solyc09g018750.2.1	251.16	256.5	234.71	193.75	235.39	278.61	131.11	109.85	131.25	140.11	172.71	195.05	NA	NA	NA	NA	gi|808175925|ref|NP_001294932.1|//CBS domain-containing protein CBSX3, mitochondrial isoform 1 [Solanum lycopersicum]
Solyc04g074300.2.1	Solyc04g074300.2.1	251	318.23	324.31	250.82	264.64	418.41	355.95	233.57	295.48	285.47	269.08	323.59	NA	NA	NA	K02981//small subunit ribosomal protein S2e	gi|565379864|ref|XP_006356337.1|//PREDICTED: 40S ribosomal protein S2-4-like [Solanum tuberosum]
Solyc01g059930.2.1	Solyc01g059930.2.1	250.53	268.69	103.11	222.26	159.06	208.9	168.84	122.81	159.41	199.4	147.87	215.08	NA	NA	GO:0050896//response to stimulus	NA	gi|460366260|ref|XP_004229006.1|//PREDICTED: uncharacterized protein C167.05 [Solanum lycopersicum]
Solyc06g073310.2.1	BGI_novel_T011065,Solyc06g073310.2.1	250.35	338.74	322.27	255.71	265.01	534.01	389.66	286.62	334.43	313.05	334.11	445.51	GO:0005840//ribosome;GO:0030529//intracellular ribonucleoprotein complex	GO:0003723//RNA binding;GO:0005198//structural molecule activity;GO:0003735//structural constituent of ribosome;GO:0019843//rRNA binding	GO:0010467//gene expression;GO:0006412//translation	K02940//large subunit ribosomal protein L9e	gi|460391597|ref|XP_004241407.1|//PREDICTED: 60S ribosomal protein L9-1-like [Solanum lycopersicum]
Solyc01g011000.2.1	Solyc01g011000.2.1	250.32	242.74	171.55	273.51	228.29	362.81	275.82	214.32	266.89	261.54	212.3	322.42	NA	GO:0008135//translation factor activity, RNA binding;GO:0043021//ribonucleoprotein complex binding	GO:0018205//peptidyl-lysine modification;GO:0006449//regulation of translational termination;GO:0006448//regulation of translational elongation	K03263//translation initiation factor 5A	gi|350536527|ref|NP_001234507.1|//eukaryotic translation initiation factor 5A-3 [Solanum lycopersicum]
Solyc02g091280.2.1	Solyc02g091280.2.1	249.46	199.74	171.19	284.66	191.99	273.81	213.21	124.94	163.24	141.79	158.71	212.54	NA	GO:0004175//endopeptidase activity	GO:0019538//protein metabolic process	K01358//ATP-dependent Clp protease, protease subunit [EC:3.4.21.92]	gi|460372377|ref|XP_004232007.1|//PREDICTED: ATP-dependent Clp protease proteolytic subunit 3, chloroplastic [Solanum lycopersicum]
Solyc09g082060.2.1	BGI_novel_T015708,Solyc09g082060.2.1	249.39	347.98	312.11	312	233.05	324.88	330.92	254.24	262.48	295.35	309.68	287.04	GO:0044424//intracellular part	GO:0004124//cysteine synthase activity;GO:0048037//cofactor binding;GO:0016835//carbon-oxygen lyase activity	GO:0000097//sulfur amino acid biosynthetic process;GO:0006535//cysteine biosynthetic process from serine;GO:0006563//L-serine metabolic process	K01738//cysteine synthase A [EC:2.5.1.47]	gi|460404180|ref|XP_004247562.1|//PREDICTED: cysteine synthase [Solanum lycopersicum]
Solyc06g065180.2.1	Solyc06g065180.2.1	248.97	254.92	194.18	167.83	181.3	355.1	160.88	162.02	177.9	173.04	170.61	236.94	NA	NA	NA	NA	gi|460392471|ref|XP_004241839.1|//PREDICTED: uncharacterized protein LOC101255306 [Solanum lycopersicum]
Solyc01g096660.2.1	Solyc01g096660.2.1	248.93	236.84	145.76	168.96	176.14	203.33	103.67	62.17	87.92	83.47	117.98	121.76	NA	NA	NA	NA	gi|350536853|ref|NP_001234524.1|//uncharacterized protein LOC543930 [Solanum lycopersicum]
Solyc01g111650.2.1	Solyc01g111650.2.1	248.73	338.52	243.15	272.29	251.74	370.72	197.82	167.84	214.26	194.58	198.67	241.73	NA	NA	GO:0019941//modification-dependent protein catabolic process	K03094//S-phase kinase-associated protein 1	gi|985567368|ref|NP_001306580.1|//S-phase kinase-associated protein 1 [Solanum lycopersicum]
Solyc02g093110.2.1	Solyc02g093110.2.1	248.72	303.97	184.86	246.4	239.82	323.52	262.21	291.81	288.78	220.79	240.55	276.75	NA	GO:0016879//ligase activity, forming carbon-nitrogen bonds	GO:0006464//cellular protein modification process	K10577//ubiquitin-conjugating enzyme E2 I	gi|460372092|ref|XP_004231867.1|//PREDICTED: SUMO-conjugating enzyme SCE1 [Solanum lycopersicum]
Solyc10g006030.2.1	Solyc10g006030.2.1	248.56	285.29	288.65	220.58	223.12	405.98	230.23	120.39	181.14	150.66	227.22	212.22	GO:0030529//intracellular ribonucleoprotein complex;GO:0009536//plastid	GO:0003723//RNA binding;GO:0005198//structural molecule activity	GO:0010467//gene expression	K02946//small subunit ribosomal protein S10	gi|460405820|ref|XP_004248372.1|//PREDICTED: 30S ribosomal protein S10, chloroplastic [Solanum lycopersicum]
Solyc01g096090.2.1	Solyc01g096090.2.1	247.67	235.68	145.74	155.04	175.44	252.97	190.4	141.73	174.3	153.85	169.33	268.54	NA	NA	NA	NA	gi|460368279|ref|XP_004229995.1|//PREDICTED: uncharacterized protein LOC101255923 [Solanum lycopersicum]
Solyc12g009250.1.1	BGI_novel_T018911,BGI_novel_T018912,Solyc12g009250.1.1	245.91	267.43	262.4	243.34	217.31	389.71	255.18	163.84	230.45	196.99	264.14	307.85	GO:0044424//intracellular part	GO:0032559//adenyl ribonucleotide binding	GO:0044267//cellular protein metabolic process	K04078//chaperonin GroES	gi|460412635|ref|XP_004251703.1|//PREDICTED: 20 kDa chaperonin, chloroplastic [Solanum lycopersicum]
Solyc01g008250.2.1	Solyc01g008250.2.1	245.54	169.59	73.73	202.93	130.92	127.67	118.37	68.09	103.12	91.02	108.75	157.3	NA	NA	NA	K03671//thioredoxin 1	gi|460365282|ref|XP_004228532.1|//PREDICTED: thioredoxin X, chloroplastic [Solanum lycopersicum]
Solyc03g112200.1.1	Solyc03g112200.1.1	245.22	206.3	53.97	347.51	245.07	113.5	178.58	183.11	266.26	151.6	146.22	127.67	NA	NA	NA	NA	gi|224133686|ref|XP_002321636.1|//hypothetical protein POPTR_0015s09570g [Populus trichocarpa]
Solyc06g082140.2.1	Solyc06g082140.2.1	245.01	284.37	297.37	171.47	273.75	487.26	325.55	193.84	255.36	263.61	269.96	450.12	NA	NA	NA	NA	gi|238008600|gb|ACR35335.1|//unknown [Zea mays]
Solyc08g068150.2.1	Solyc08g068150.2.1	244.89	249.63	62.14	397.85	205.12	246.55	116.96	89.33	81.03	86.09	70.27	52.51	NA	NA	NA	K06699//proteasome activator subunit 4;K12472//epidermal growth factor receptor substrate 15	gi|350540638|ref|NP_001234521.1|//BURP domain-containing protein precursor [Solanum lycopersicum]
Solyc01g111120.2.1	BGI_novel_T002738,BGI_novel_T002739,Solyc01g111120.2.1	244.7	225.96	206.41	158.33	157.82	209.73	164.06	121.04	136.36	129.33	160.56	172.35	GO:0009536//plastid	GO:0016861//intramolecular oxidoreductase activity, interconverting aldoses and ketoses	GO:0015977//carbon fixation	K01803//triosephosphate isomerase (TIM) [EC:5.3.1.1]	gi|460370086|ref|XP_004230885.1|//PREDICTED: triosephosphate isomerase, chloroplastic [Solanum lycopersicum]
Solyc08g082690.2.1	Solyc08g082690.2.1	244.16	257.59	283.52	180.47	208.09	310.3	150.04	95.71	123.28	105.71	177.86	199.55	GO:0030529//intracellular ribonucleoprotein complex	GO:0003723//RNA binding;GO:0005198//structural molecule activity	GO:0010467//gene expression	K02990//small subunit ribosomal protein S6	gi|460399940|ref|XP_004245494.1|//PREDICTED: 30S ribosomal protein S6 alpha, chloroplastic [Solanum lycopersicum]
Solyc05g015390.2.1	Solyc05g015390.2.1	243.22	281.5	76.87	225.1	174.62	105.33	119.75	79.47	130.37	132.87	118.44	139.19	NA	NA	NA	K17616//CTD small phosphatase-like protein 2 [EC:3.1.3.-];K01228//mannosyl-oligosaccharide glucosidase [EC:3.2.1.106]	gi|460387063|ref|XP_004239210.1|//PREDICTED: REF/SRPP-like protein At1g67360 [Solanum lycopersicum]
Solyc02g069850.2.1	BGI_novel_T003474,Solyc02g069850.2.1	243.08	294.99	267.19	202.8	262.18	411.85	353.08	254.18	300.61	273.34	288.45	339.69	GO:0005840//ribosome;GO:0031090//organelle membrane;GO:0015935//small ribosomal subunit	NA	GO:0010467//gene expression	K02975//small subunit ribosomal protein S25e	gi|460374741|ref|XP_004233168.1|//PREDICTED: 40S ribosomal protein S25-2 [Solanum lycopersicum]
Solyc03g044000.1.1	Solyc03g044000.1.1	242.96	292.61	242.55	208.83	245.53	415.28	283.3	237.96	236.51	247.8	217.19	351.38	NA	NA	NA	K02898//large subunit ribosomal protein L26e	gi|460377743|ref|XP_004234648.1|//PREDICTED: 60S ribosomal protein L26-1 [Solanum lycopersicum]
Solyc04g054810.2.1	Solyc04g054810.2.1	242.71	278.81	523.43	194.03	267.13	342.28	465.91	510.15	553.35	409.86	465.39	443.17	NA	NA	NA	K03036//26S proteasome regulatory subunit N6	gi|460383404|ref|XP_004237415.1|//PREDICTED: pollen-specific protein C13 [Solanum lycopersicum]
Solyc12g036790.1.1	BGI_novel_T019690,Solyc12g036790.1.1	242.55	259.22	162.62	175.83	200.21	286.29	226.88	171.08	211.86	175.95	192.13	292.38	NA	NA	NA	K03966//NADH dehydrogenase (ubiquinone) 1 beta subcomplex subunit 10	gi|460413739|ref|XP_004252238.1|//PREDICTED: NADH dehydrogenase [ubiquinone] 1 beta subcomplex subunit 10-A [Solanum lycopersicum]
Solyc04g081090.2.1	BGI_novel_T008340,Solyc04g081090.2.1	242.53	269.41	154.97	207.36	188.09	245.19	199.51	154.06	182.51	193.73	165.92	220.88	GO:0005774//vacuolar membrane;GO:0000220//vacuolar proton-transporting V-type ATPase, V0 domain;GO:0033176//proton-transporting V-type ATPase complex;GO:0016021//integral component of membrane;GO:0005886//plasma membrane;GO:0009507//chloroplast	GO:0015078//hydrogen ion transmembrane transporter activity;GO:0016887//ATPase activity	GO:0006810//transport;GO:0015991//ATP hydrolysis coupled proton transport	K02155//V-type H+-transporting ATPase 16kDa proteolipid subunit	gi|460373322|ref|XP_004232469.1|//PREDICTED: V-type proton ATPase subunit c2 [Solanum lycopersicum]
Solyc01g105050.2.1	Solyc01g105050.2.1	242.47	419.36	121.05	84.5	393.31	63.7	31.83	32.28	36.96	27.44	111.26	29.67	GO:0031224//intrinsic component of membrane;GO:0009521//photosystem;GO:0009534//chloroplast thylakoid	GO:0046906//tetrapyrrole binding	GO:0006464//cellular protein modification process;GO:0006091//generation of precursor metabolites and energy	K08917//light-harvesting complex II chlorophyll a/b binding protein 6	gi|823630978|ref|NP_001296291.1|//chlorophyll a-b binding protein CP24 10B, chloroplastic [Solanum lycopersicum]
Solyc05g052550.1.1	Solyc05g052550.1.1	242.3	231.87	178.64	82.55	66.23	97.59	301.49	490.58	638.99	873.37	1094.6	566.96	NA	NA	NA	NA	gi|460388576|ref|XP_004239943.1|//PREDICTED: zinc finger CCCH domain-containing protein 29-like [Solanum lycopersicum]
Solyc01g104710.2.1	Solyc01g104710.2.1	242.19	281.55	216.21	94.19	203.93	145.54	65.52	20.7	0	23.76	48.75	55.43	NA	NA	NA	NA	gi|971558255|ref|XP_015166147.1|//PREDICTED: uncharacterized protein LOC107061424 [Solanum tuberosum]
Solyc08g080050.2.1	BGI_novel_T014312,Solyc08g080050.2.1	241.96	189.14	104.2	218.81	197.92	125.99	121.54	80.38	109.61	122.45	115.95	117.27	NA	NA	NA	NA	gi|460400289|ref|XP_004245668.1|//PREDICTED: PGR5-like protein 1A, chloroplastic [Solanum lycopersicum]
Solyc07g007600.2.1	Solyc07g007600.2.1	241.75	255.66	323.4	191.66	244.24	271.43	213.21	158.8	180.09	220.04	209.98	137.38	GO:0016021//integral component of membrane	GO:0046872//metal ion binding;GO:0015405//P-P-bond-hydrolysis-driven transmembrane transporter activity;GO:0016462//pyrophosphatase activity	GO:0006818//hydrogen transport	K01507//inorganic pyrophosphatase [EC:3.6.1.1]	gi|807066294|ref|NP_001265905.2|//vacuolar-type H+-pyrophosphatase [Solanum lycopersicum]
Solyc02g076690.2.1	BGI_novel_T003669,Solyc02g076690.2.1	241.24	181.35	111.69	249.27	237.22	123.94	109.46	91.1	112.28	126.15	113.83	129.88	NA	NA	NA	K16290//xylem cysteine proteinase [EC:3.4.22.-];K16292//KDEL-tailed cysteine endopeptidase [EC:3.4.22.-]	gi|460374489|ref|XP_004233043.1|//PREDICTED: low-temperature-induced cysteine proteinase-like [Solanum lycopersicum]
Solyc07g007330.1.1	Solyc07g007330.1.1	241.12	306.88	182.41	321.79	354.02	193.08	61.26	65.78	51.43	84.6	52.25	125.14	NA	NA	NA	NA	gi|723712604|ref|XP_010323270.1|//PREDICTED: uncharacterized protein LOC101254911 [Solanum lycopersicum]
Solyc12g099030.1.1	BGI_novel_T020087,BGI_novel_T020088,Solyc12g099030.1.1	240.99	256.33	237.35	244.47	273.71	344.8	245.5	188.58	229.82	223.62	220.29	304.02	GO:0030529//intracellular ribonucleoprotein complex	GO:0005198//structural molecule activity	GO:0010467//gene expression	K02977//small subunit ribosomal protein S27Ae	gi|743918324|ref|XP_011003162.1|//PREDICTED: ubiquitin-40S ribosomal protein S27a-like [Populus euphratica]
Solyc02g087150.2.1	Solyc02g087150.2.1	240.99	263.61	273	161.93	207.44	275.97	162.47	81.16	119.32	86.34	157.95	146.01	NA	NA	NA	K01609//indole-3-glycerol phosphate synthase [EC:4.1.1.48]	gi|460372931|ref|XP_004232276.1|//PREDICTED: uncharacterized protein LOC101245116 [Solanum lycopersicum]
Solyc12g100060.1.1	Solyc12g100060.1.1	240.84	258.54	233.8	172.6	227.37	219.87	214.18	212.36	235.37	186.87	165.41	267.72	NA	GO:0046914//transition metal ion binding	NA	K13523//lysophosphatidic acid acyltransferase / lysophosphatidylinositol acyltransferase [EC:2.3.1.51 2.3.1.-]	gi|460415039|ref|XP_004252868.1|//PREDICTED: zinc finger A20 and AN1 domain-containing stress-associated protein 5-like [Solanum lycopersicum]
Solyc10g006130.1.1	BGI_novel_T016062,Solyc10g006130.1.1	240.66	288.99	139.35	53.14	55.15	48.06	261.81	324.53	408.97	384.47	435.48	232.41	GO:0005634//nucleus	GO:0003677//DNA binding;GO:0003700//transcription factor activity, sequence-specific DNA binding	GO:0006355//regulation of transcription, DNA-templated;GO:0009987//cellular process	K09286//EREBP-like factor	gi|460405824|ref|XP_004248374.1|//PREDICTED: ethylene-responsive transcription factor 3-like [Solanum lycopersicum]
Solyc01g095410.2.1	BGI_novel_T001755,Solyc01g095410.2.1	239.51	289.73	184.44	270.67	234.25	318.71	169.21	172.31	176.24	188.3	152.97	226.26	NA	GO:0008135//translation factor activity, RNA binding;GO:0003743//translation initiation factor activity	GO:0006413//translational initiation;GO:0006412//translation	K03236//translation initiation factor 1A	gi|225454422|ref|XP_002279938.1|//PREDICTED: eukaryotic translation initiation factor 1A [Vitis vinifera]
Solyc01g104720.2.1	BGI_novel_T002378,BGI_novel_T002379,Solyc01g104720.2.1	238.87	194.38	301.17	166.53	312.72	460.43	144.81	273.66	326.45	187.08	216.68	237.04	NA	NA	NA	NA	gi|969999589|ref|XP_015083809.1|//PREDICTED: uncharacterized protein LOC107027143 [Solanum pennellii]
Solyc05g053080.2.1	Solyc05g053080.2.1	238.79	168.46	201.96	143.6	146.08	304.37	647.7	810.03	747.6	559.05	520.69	774.66	NA	NA	NA	NA	NA
Solyc03g115360.2.1	Solyc03g115360.2.1	238.56	298.78	350.92	207.2	265.85	422.3	355.95	275.07	306.41	249.67	300.3	355.29	GO:0030529//intracellular ribonucleoprotein complex	GO:0005198//structural molecule activity	GO:0010467//gene expression	K02966//small subunit ribosomal protein S19e	gi|460380586|ref|XP_004236036.1|//PREDICTED: 40S ribosomal protein S19-3 [Solanum lycopersicum]
Solyc00g007270.2.1	Solyc00g007270.2.1	238.45	392.24	145.02	193.61	182.9	396.88	268.96	151.56	225.61	213.11	178.22	261.07	NA	GO:0008135//translation factor activity, RNA binding;GO:0043021//ribonucleoprotein complex binding	GO:0006412//translation;GO:0042255//ribosome assembly	K03264//translation initiation factor 6	gi|460415811|ref|XP_004253247.1|//PREDICTED: eukaryotic translation initiation factor 6-2 [Solanum lycopersicum]
BGI_novel_G000183	BGI_novel_T000246	238.45	206.99	1236.09	164.75	561.21	305.13	48.66	2181.49	905.88	165.81	640.33	78.64	GO:0009507//chloroplast	GO:0004177//aminopeptidase activity;GO:0008235//metalloexopeptidase activity;GO:0030145//manganese ion binding	GO:0006508//proteolysis	K01255//leucyl aminopeptidase [EC:3.4.11.1]	gi|941355906|ref|NP_001233862.2|//leucine aminopeptidase 1, chloroplastic [Solanum lycopersicum]
Solyc03g114150.2.1	Solyc03g114150.2.1	238.19	221.82	224.41	281.95	210.87	293.38	300.07	180	263.09	298.45	221.81	216.14	NA	GO:0016620//oxidoreductase activity, acting on the aldehyde or oxo group of donors, NAD or NADP as acceptor	GO:0008152//metabolic process	K00128//aldehyde dehydrogenase (NAD+) [EC:1.2.1.3]	gi|460380754|ref|XP_004236119.1|//PREDICTED: aldehyde dehydrogenase family 2 member B7, mitochondrial [Solanum lycopersicum]
Solyc01g095340.2.1	Solyc01g095340.2.1	238.13	77.19	405.32	173.12	418.97	367.62	230.32	369.84	451.25	342.21	706.3	1507.86	NA	NA	NA	NA	gi|460368215|ref|XP_004229963.1|//PREDICTED: BAG family molecular chaperone regulator 6 [Solanum lycopersicum]
Solyc11g005680.1.1	BGI_novel_T017332,Solyc11g005680.1.1	237.99	270.05	234.87	209.79	224.61	329.56	300.97	214.87	250.53	202.38	235.97	322.65	GO:0030529//intracellular ribonucleoprotein complex	GO:0005198//structural molecule activity;GO:0003676//nucleic acid binding	GO:0010467//gene expression	K02964//small subunit ribosomal protein S18e	gi|697159836|ref|XP_009588684.1|//PREDICTED: 40S ribosomal protein S18-like [Nicotiana tomentosiformis];gi|460408917|ref|XP_004249887.1|//PREDICTED: 40S ribosomal protein S18-like [Solanum lycopersicum]
Solyc05g054580.2.1	Solyc05g054580.2.1	237.61	347.13	322.02	277.21	289.99	668.92	225.25	223.55	229.05	247.19	232.06	230.48	GO:0030529//intracellular ribonucleoprotein complex	GO:0005198//structural molecule activity	GO:0022613//ribonucleoprotein complex biogenesis;GO:0006412//translation	K02941//large subunit ribosomal protein LP0	gi|460388250|ref|XP_004239781.1|//PREDICTED: 60S acidic ribosomal protein P0 [Solanum lycopersicum]
Solyc11g010480.1.1	Solyc11g010480.1.1	237.45	179.6	94.14	121.54	134.91	100.54	97.47	67.31	80.95	82	84.14	65.17	NA	NA	NA	K17046//protein DEK;K11294//nucleolin	gi|460409423|ref|XP_004250138.1|//PREDICTED: probable serine/threonine-protein kinase kinX [Solanum lycopersicum]
Solyc01g090190.2.1	Solyc01g090190.2.1	237.4	236.19	155.72	250.35	204.47	219.61	216.73	172.95	206.8	193.41	188.5	224.99	NA	NA	NA	K13199//plasminogen activator inhibitor 1 RNA-binding protein	gi|460367766|ref|XP_004229741.1|//PREDICTED: plasminogen activator inhibitor 1 RNA-binding protein-like [Solanum lycopersicum]
Solyc01g104590.2.1	BGI_novel_T002371,BGI_novel_T002372,Solyc01g104590.2.1	237.15	301.07	308.28	224.22	242.86	350.89	397.81	245.48	296.73	260.01	274.85	278.25	GO:0005840//ribosome;GO:0030529//intracellular ribonucleoprotein complex	GO:0005198//structural molecule activity;GO:0003735//structural constituent of ribosome	GO:0010467//gene expression;GO:0006412//translation	K02925//large subunit ribosomal protein L3e	gi|350539715|ref|NP_001233997.1|//ribosomal protein L3 [Solanum lycopersicum]
Solyc09g005720.2.1	Solyc09g005720.2.1	236.57	282.07	268.56	224.23	216.74	379.22	307.25	217.83	250.33	244.61	270.2	322.8	GO:0030529//intracellular ribonucleoprotein complex	GO:0003723//RNA binding;GO:0005198//structural molecule activity	GO:0010467//gene expression	K02893//large subunit ribosomal protein L23Ae	gi|568214545|ref|NP_001275353.1|//60S ribosomal protein L23a-like [Solanum tuberosum]
Solyc06g005420.1.1	Solyc06g005420.1.1	236.27	229.53	312.01	190.67	356.5	204.94	62.25	52.95	52.14	51.76	71.41	96.13	GO:0043231//intracellular membrane-bounded organelle;GO:0000785//chromatin	GO:0003676//nucleic acid binding	GO:0034728//nucleosome organization	K11254//histone H4	gi|971575188|ref|XP_006361210.2|//PREDICTED: uncharacterized protein LOC102591967 [Solanum tuberosum]
Solyc01g056780.2.1	Solyc01g056780.2.1	236.25	281.92	389.9	206.94	235.69	399.66	225.41	118.15	177.56	121.85	233.92	216.4	GO:0030529//intracellular ribonucleoprotein complex;GO:0009536//plastid	GO:0005198//structural molecule activity	GO:0022613//ribonucleoprotein complex biogenesis;GO:0010467//gene expression	K02914//large subunit ribosomal protein L34	gi|460366365|ref|XP_004229053.1|//PREDICTED: 50S ribosomal protein L34, chloroplastic [Solanum lycopersicum]
Solyc12g096540.1.1	BGI_novel_T020020,Solyc12g096540.1.1	234.59	284.24	184.97	233.57	199.96	341.25	238.68	182.18	223.72	191.27	213.26	235.09	GO:0005840//ribosome	NA	NA	K02947//small subunit ribosomal protein S10e	gi|460415407|ref|XP_004253050.1|//PREDICTED: 40S ribosomal protein S10 [Solanum lycopersicum]
Solyc06g051680.1.1	Solyc06g051680.1.1	234.45	325.05	125.55	312.31	356.33	169.83	68.12	69.27	90.77	60.76	66.62	109.59	NA	NA	NA	NA	gi|697151459|ref|XP_009629950.1|//PREDICTED: protein EARLY FLOWERING 4-like [Nicotiana tomentosiformis]
Solyc08g075700.2.1	Solyc08g075700.2.1	233.62	275.91	290.82	173.38	224.92	407.21	323.73	246.8	253.18	250.13	283.17	335.24	GO:0030529//intracellular ribonucleoprotein complex	GO:0005198//structural molecule activity	GO:0010467//gene expression	K02873//large subunit ribosomal protein L13e	gi|460400892|ref|XP_004245965.1|//PREDICTED: 60S ribosomal protein L13-1-like [Solanum lycopersicum]
Solyc12g010020.1.1	BGI_novel_T018942,Solyc12g010020.1.1	233.46	92.96	804.12	90.47	363.14	210.2	28.87	883.48	400.45	76.07	286.12	61.99	GO:0009536//plastid;GO:0009507//chloroplast	GO:0008237//metallopeptidase activity;GO:0008238//exopeptidase activity;GO:0004177//aminopeptidase activity;GO:0046914//transition metal ion binding;GO:0008235//metalloexopeptidase activity;GO:0030145//manganese ion binding	GO:0006508//proteolysis;GO:0019538//protein metabolic process;GO:0050896//response to stimulus	K01255//leucyl aminopeptidase [EC:3.4.11.1]	gi|941355906|ref|NP_001233862.2|//leucine aminopeptidase 1, chloroplastic [Solanum lycopersicum]
Solyc04g074040.2.1	Solyc04g074040.2.1	233.35	229.8	254.16	280.85	244.44	227.21	262.41	183.23	225.62	183.6	218.04	265.69	NA	NA	NA	K12891//splicing factor, arginine/serine-rich 2	gi|460384407|ref|XP_004237903.1|//PREDICTED: serine/arginine-rich splicing factor SC35-like isoform X1 [Solanum lycopersicum]
Solyc06g073300.1.1	Solyc06g073300.1.1	232.75	287.55	318.55	247.62	279.53	553.59	287.17	259.73	265.92	261.19	242.99	357.94	NA	NA	NA	K02901//large subunit ribosomal protein L27e	gi|460391599|ref|XP_004241408.1|//PREDICTED: 60S ribosomal protein L27 [Solanum lycopersicum]
Solyc01g095150.2.1	BGI_novel_T001744,BGI_novel_T001745,BGI_novel_T001746,Solyc01g095150.2.1	232.5	200.02	188.47	127.09	120.1	229.9	1821.46	2369.85	2487.41	2147.11	2326.98	2371.14	NA	NA	GO:0009414//response to water deprivation	K03452//magnesium/proton exchanger;K11000//callose synthase [EC:2.4.1.-]	gi|350535092|ref|NP_001234431.1|//late embryogenesis (Lea)-like protein [Solanum lycopersicum];gi|460368101|ref|XP_004229908.1|//PREDICTED: pentatricopeptide repeat-containing protein At4g37170 [Solanum lycopersicum]
Solyc10g086150.1.1	BGI_novel_T017273,Solyc10g086150.1.1	232.37	254.16	314.58	291.06	296.22	459.12	295.73	111	179.19	152.78	216.51	256.25	GO:0009536//plastid	GO:0003676//nucleic acid binding	NA	K11294//nucleolin	gi|723739866|ref|XP_010312344.1|//PREDICTED: 29 kDa ribonucleoprotein B, chloroplastic-like [Solanum lycopersicum]
Solyc11g039840.1.1	Solyc11g039840.1.1	232.34	270.59	144.56	252.14	218.86	248.42	243.04	194.68	231.39	218.81	173.41	211.4	GO:0031224//intrinsic component of membrane;GO:0043231//intracellular membrane-bounded organelle;GO:0019866//organelle inner membrane	GO:0043169//cation binding;GO:0015078//hydrogen ion transmembrane transporter activity;GO:0051536//iron-sulfur cluster binding;GO:0016491//oxidoreductase activity	GO:0006091//generation of precursor metabolites and energy;GO:0051234//establishment of localization	K00411//ubiquinol-cytochrome c reductase iron-sulfur subunit [EC:1.10.2.2]	gi|568815709|ref|NP_001275627.1|//cytochrome b-c1 complex subunit Rieske, mitochondrial [Solanum tuberosum]
Solyc09g065270.2.1	Solyc09g065270.2.1	232.22	215.72	206.43	198.08	174.63	281.83	217.76	122.83	164.33	144.53	198.57	243.05	NA	NA	NA	K02838//ribosome recycling factor	gi|460403382|ref|XP_004247170.1|//PREDICTED: ribosome-recycling factor, chloroplastic [Solanum lycopersicum]
Solyc11g005330.1.1	BGI_novel_T017316,Solyc11g005330.1.1	232.15	334.08	321.29	324.24	242.05	308.35	273.98	242.44	250.01	265.2	217.83	214.91	GO:0043232//intracellular non-membrane-bounded organelle	GO:0032559//adenyl ribonucleotide binding	NA	K10355//actin, other eukaryote	gi|460408874|ref|XP_004249866.1|//PREDICTED: actin-7-like [Solanum lycopersicum]
Solyc04g077980.1.1	Solyc04g077980.1.1	232.1	319.28	87.13	63.21	58.83	69.75	701.27	876.56	1018.48	1103.73	1072.64	984.56	NA	GO:0005488//binding	NA	K05747//Wiskott-Aldrich syndrome protein	gi|350535661|ref|NP_001234718.1|//C2H2-type zinc finger protein [Solanum lycopersicum]
Solyc10g017850.2.1	Solyc10g017850.2.1	231.95	255.72	182.68	259	203.88	203.05	111.08	114.14	121.78	120.38	137.94	145.87	GO:0031231//intrinsic component of peroxisomal membrane	GO:0005515//protein binding	GO:0007031//peroxisome organization	K13352//peroxin-11B	gi|350535683|ref|NP_001234463.1|//uncharacterized protein LOC543655 [Solanum lycopersicum]
Solyc08g077880.2.1	Solyc08g077880.2.1	230.73	268.41	227.68	141.3	263.27	175.49	146.3	93.92	128.88	134.22	197.35	201.95	NA	NA	NA	NA	gi|460400607|ref|XP_004245825.1|//PREDICTED: uncharacterized protein LOC101248227 [Solanum lycopersicum]
Solyc01g099680.2.1	Solyc01g099680.2.1	230.45	305.16	202.67	305.09	205.81	489.94	783.22	962.48	1128.34	1026.53	890.64	824.78	NA	NA	NA	K17616//CTD small phosphatase-like protein 2 [EC:3.1.3.-];K01228//mannosyl-oligosaccharide glucosidase [EC:3.2.1.106]	gi|460368765|ref|XP_004230235.1|//PREDICTED: REF/SRPP-like protein At3g05500 [Solanum lycopersicum]
Solyc12g008590.1.1	BGI_novel_T018855,Solyc12g008590.1.1	229.81	261.95	136.34	296.74	181.27	244	221.61	195.55	215.32	212.35	172.99	255.75	GO:0005856//cytoskeleton;GO:0005737//cytoplasm	GO:0003779//actin binding;GO:0008092//cytoskeletal protein binding	GO:0030036//actin cytoskeleton organization;GO:0007010//cytoskeleton organization	K05759//profilin	gi|460412518|ref|XP_004251645.1|//PREDICTED: profilin-1 [Solanum lycopersicum];gi|970068141|ref|XP_015061195.1|//PREDICTED: profilin-1-like [Solanum pennellii]
Solyc03g031950.1.1	Solyc03g031950.1.1	229.53	242.38	225.42	272.96	229.52	276.44	252.7	253.32	241.05	284.52	213.2	190.23	NA	NA	NA	NA	gi|460377434|ref|XP_004234498.1|//PREDICTED: uncharacterized protein LOC101259916 [Solanum lycopersicum]
Solyc01g096340.2.1	Solyc01g096340.2.1	229.32	265.17	26.45	199.23	142.58	49.59	21.01	14.43	15.75	12.95	16.52	20.93	NA	NA	NA	K14488//SAUR family protein	gi|460368326|ref|XP_004230018.1|//PREDICTED: auxin-induced protein 15A [Solanum lycopersicum]
Solyc06g006000.2.1	Solyc06g006000.2.1	229.11	271.8	245.15	310.44	322.99	263.13	202.84	210.07	211.3	218.29	227.76	251.64	NA	NA	NA	NA	gi|460389514|ref|XP_004240397.1|//PREDICTED: uncharacterized protein LOC101264428 [Solanum lycopersicum]
Solyc08g083350.2.1	Solyc08g083350.2.1	228.81	270.96	295.65	196.55	197.24	323.73	175.95	104.7	154.1	104.57	213.12	160.6	NA	NA	NA	K02867//large subunit ribosomal protein L11	gi|460399833|ref|XP_004245441.1|//PREDICTED: 50S ribosomal protein L11, chloroplastic [Solanum lycopersicum]
Solyc02g077410.2.1	Solyc02g077410.2.1	228.65	210.28	145.49	212.62	197.43	226.49	182.51	157.22	178.44	158.46	151.86	211.99	NA	NA	NA	NA	gi|723674948|ref|XP_010316790.1|//PREDICTED: 28 kDa heat- and acid-stable phosphoprotein [Solanum lycopersicum]
Solyc04g010240.2.1	Solyc04g010240.2.1	228.61	271.79	259.79	202.37	218.53	441.19	242.42	194.34	213.44	204.42	232.39	285.94	GO:0030529//intracellular ribonucleoprotein complex	GO:0005198//structural molecule activity	GO:0010467//gene expression	K02918//large subunit ribosomal protein L35e	gi|460382083|ref|XP_004236769.1|//PREDICTED: 60S ribosomal protein L35-like [Solanum lycopersicum]
Solyc07g064680.2.1	Solyc07g064680.2.1	228.15	265.85	95.34	203.24	184.21	153.01	106.89	75.78	107.03	79.89	94.03	100.68	NA	NA	NA	K08341//GABA(A) receptor-associated protein	gi|350540060|ref|NP_001234630.1|//autophagy 8a [Solanum lycopersicum]
Solyc05g055440.1.1	Solyc05g055440.1.1	227.7	305.52	232.13	203.73	280.42	170.95	202.48	187.54	217.06	214.13	251.45	272.73	GO:0043231//intracellular membrane-bounded organelle;GO:0000785//chromatin	GO:0003676//nucleic acid binding	GO:0034728//nucleosome organization	K11252//histone H2B	gi|1000940412|ref|XP_002532620.2|//PREDICTED: probable histone H2B.3 [Ricinus communis]
Solyc00g009760.2.1	Solyc00g009760.2.1	227.18	207.63	125.35	86.85	151.1	399.98	128.87	106.54	205.65	91.74	71.46	183.92	NA	NA	NA	K01191//alpha-mannosidase [EC:3.2.1.24]	gi|920705181|gb|KOM48406.1|//hypothetical protein LR48_Vigan07g211000 [Vigna angularis]
Solyc05g053440.2.1	Solyc05g053440.2.1	227.09	265.29	328.99	165.75	245.66	498.96	281.95	196.28	256.8	239.05	243.69	372.68	GO:0030529//intracellular ribonucleoprotein complex	GO:0005198//structural molecule activity	GO:0010467//gene expression	K02905//large subunit ribosomal protein L29e	gi|460388442|ref|XP_004239876.1|//PREDICTED: 60S ribosomal protein L29-2-like [Solanum lycopersicum]
Solyc05g051700.2.1	BGI_novel_T009539,Solyc05g051700.2.1	227.06	176.88	111.45	258.86	187.93	191.13	127.51	99.09	127.83	142.64	98.62	157.22	NA	GO:0051540//metal cluster binding	GO:0031163//metallo-sulfur cluster assembly	K13628//iron-sulfur cluster assembly protein	gi|723702243|ref|XP_010321474.1|//PREDICTED: iron-sulfur assembly protein IscA, chloroplastic isoform X2 [Solanum lycopersicum];gi|460388712|ref|XP_004240009.1|//PREDICTED: iron-sulfur assembly protein IscA, chloroplastic isoform X1 [Solanum lycopersicum]
Solyc11g069100.1.1	BGI_novel_T018482,Solyc11g069100.1.1	226.58	111.01	148.28	241.34	280.1	145.37	191.44	112.64	169.45	119.32	135.16	189.6	NA	NA	NA	K11593//eukaryotic translation initiation factor 2C	gi|970017088|ref|XP_015069669.1|//PREDICTED: protein argonaute 1-like [Solanum pennellii]
Solyc08g061960.2.1	Solyc08g061960.2.1	226.33	319.91	294.29	262.92	254.58	422.73	297.56	277.61	307.62	294.05	287.44	308.73	GO:0030529//intracellular ribonucleoprotein complex	GO:0005198//structural molecule activity;GO:0003676//nucleic acid binding	GO:0010467//gene expression	K02985//small subunit ribosomal protein S3e	gi|460399041|ref|XP_004245053.1|//PREDICTED: 40S ribosomal protein S3-3-like [Solanum lycopersicum]
Solyc03g098000.2.1	BGI_novel_T006032,Solyc03g098000.2.1	226.28	235.24	151.3	348.37	315.29	218.21	186.33	208.39	196.26	195.38	175.9	213.52	NA	NA	NA	K08900//mitochondrial chaperone BCS1	gi|460379230|ref|XP_004235367.1|//PREDICTED: uncharacterized protein LOC101248757 [Solanum lycopersicum]
Solyc07g047850.2.1	BGI_novel_T012363,Solyc07g047850.2.1	226.23	405.22	102.54	47.56	428.52	44.94	20.76	31.18	28.61	45.14	192.09	43.34	GO:0031224//intrinsic component of membrane;GO:0009521//photosystem;GO:0009535//chloroplast thylakoid membrane;GO:0009523//photosystem II;GO:0016021//integral component of membrane;GO:0009534//chloroplast thylakoid;GO:0009522//photosystem I	GO:0043169//cation binding;GO:0046872//metal ion binding;GO:0046906//tetrapyrrole binding;GO:0016168//chlorophyll binding	GO:0009765//photosynthesis, light harvesting;GO:0006464//cellular protein modification process;GO:0006091//generation of precursor metabolites and energy;GO:0018298//protein-chromophore linkage	K08913//light-harvesting complex II chlorophyll a/b binding protein 2	gi|407970998|ref|NP_001234739.1|//chlorophyll a-b binding protein 4, chloroplastic [Solanum lycopersicum]
Solyc05g005260.1.1	Solyc05g005260.1.1	225.82	259.96	77.67	75.56	78.85	79.51	146.11	268.26	238.56	334.1	380.64	308.03	NA	NA	NA	NA	gi|460385936|ref|XP_004238656.1|//PREDICTED: uncharacterized protein LOC101248673 [Solanum lycopersicum]
Solyc09g010400.2.1	Solyc09g010400.2.1	225.26	302.3	249.69	267.28	466.3	145.08	158	133.34	177.02	268.96	279.51	329.75	GO:0043231//intracellular membrane-bounded organelle;GO:0000785//chromatin	GO:0003676//nucleic acid binding	GO:0034728//nucleosome organization	K11251//histone H2A	gi|460401924|ref|XP_004246465.1|//PREDICTED: histone H2A-like [Solanum lycopersicum]
Solyc02g014870.2.1	Solyc02g014870.2.1	224.7	216.66	141.2	199.86	186.31	263.72	196.96	124.63	182.29	160.72	157.22	247.18	GO:0030529//intracellular ribonucleoprotein complex	NA	GO:0000087//mitotic M phase	K12859//U5 snRNP protein, DIM1 family	gi|593693776|ref|XP_007147409.1|//hypothetical protein PHAVU_006G122000g [Phaseolus vulgaris]
Solyc03g093550.1.1	Solyc03g093550.1.1	224.53	169.33	42.86	39.6	24.65	11.93	9.01	6.9	11.35	10.72	30.65	24.29	NA	NA	NA	K09286//EREBP-like factor	gi|460378858|ref|XP_004235185.1|//PREDICTED: ethylene-responsive transcription factor 5-like [Solanum lycopersicum]
Solyc06g074430.2.1	Solyc06g074430.2.1	224.04	278.51	225.61	179.44	211.09	480.19	309.09	202	228.8	226.41	261.36	361.86	GO:0030529//intracellular ribonucleoprotein complex	GO:0005198//structural molecule activity	GO:0006412//translation	K02943//large subunit ribosomal protein LP2	gi|568214637|ref|NP_001275119.1|//uncharacterized protein LOC102577788 [Solanum tuberosum]
Solyc06g060400.2.1	Solyc06g060400.2.1	223.45	243.55	241.3	169.88	203.3	362.21	311.45	193.03	274.15	207.27	244.44	300.61	GO:0030529//intracellular ribonucleoprotein complex	GO:0005198//structural molecule activity	GO:0010467//gene expression	K02877//large subunit ribosomal protein L15e	gi|460392842|ref|XP_004242022.1|//PREDICTED: 60S ribosomal protein L15 [Solanum lycopersicum]
Solyc09g082630.2.1	Solyc09g082630.2.1	222.54	158.58	48.71	163.94	180.89	71.33	49.98	44.13	65.1	60.18	56.88	67.35	NA	GO:0043169//cation binding;GO:0016701//oxidoreductase activity, acting on single donors with incorporation of molecular oxygen	GO:0043102//amino acid salvage	K08967//1,2-dihydroxy-3-keto-5-methylthiopentene dioxygenase [EC:1.13.11.53 1.13.11.54]	gi|723732022|ref|XP_010326692.1|//PREDICTED: 1,2-dihydroxy-3-keto-5-methylthiopentene dioxygenase 1 isoform X1 [Solanum lycopersicum]
Solyc03g083530.2.1	Solyc03g083530.2.1	222.31	243.24	226.09	200.99	249.15	287.35	350.83	204.37	260.88	212.29	231.56	356.8	GO:0030529//intracellular ribonucleoprotein complex	GO:0005198//structural molecule activity	GO:0010467//gene expression	K02953//small subunit ribosomal protein S13e	gi|568214822|ref|NP_001275221.1|//40S ribosomal protein S13-like [Solanum tuberosum]
Solyc06g067880.2.1	BGI_novel_T010823,Solyc06g067880.2.1	221.85	260.66	195.92	195.69	231.29	212.46	201.57	155.16	190.83	172.18	174.41	224.56	GO:0031224//intrinsic component of membrane;GO:0033176//proton-transporting V-type ATPase complex	GO:0015077//monovalent inorganic cation transmembrane transporter activity	GO:0015988//energy coupled proton transmembrane transport, against electrochemical gradient	K03661//V-type H+-transporting ATPase 21kDa proteolipid subunit	gi|565341956|ref|XP_006338130.1|//PREDICTED: V-type proton ATPase subunit c''1-like [Solanum tuberosum];gi|460392220|ref|XP_004241715.1|//PREDICTED: V-type proton ATPase subunit c''1 [Solanum lycopersicum]
Solyc07g009330.2.1	Solyc07g009330.2.1	221.61	312.21	311.46	235.84	267.85	543.54	324.39	255.36	285.37	277.25	281.97	359.84	NA	NA	NA	K02942//large subunit ribosomal protein LP1	gi|460394533|ref|XP_004242857.1|//PREDICTED: 60S acidic ribosomal protein P3-like [Solanum lycopersicum]
Solyc06g036050.2.1	BGI_novel_T010246,BGI_novel_T010247,Solyc06g036050.2.1	221.6	205.32	152.31	152.42	170.35	261.22	140.83	125.07	157.34	134.12	146.28	220.97	GO:0030529//intracellular ribonucleoprotein complex	GO:0005198//structural molecule activity	GO:0010467//gene expression	K02920//large subunit ribosomal protein L36e	gi|460390205|ref|XP_004240729.1|//PREDICTED: 60S ribosomal protein L36-2 [Solanum lycopersicum]
Solyc06g064630.2.1	Solyc06g064630.2.1	221.56	291.13	248.56	206.12	212.9	443.24	317.45	215.85	258.62	214.05	251.25	295.41	GO:0030529//intracellular ribonucleoprotein complex	GO:0005198//structural molecule activity	GO:0010467//gene expression	K02877//large subunit ribosomal protein L15e	gi|460392627|ref|XP_004241917.1|//PREDICTED: 60S ribosomal protein L15 [Solanum lycopersicum]
Solyc01g110430.2.1	Solyc01g110430.2.1	221.42	302.64	441.76	163.83	410.38	234.42	763.49	1157.26	1189.73	765.06	1011.97	622.35	NA	GO:0016831//carboxy-lyase activity	GO:0006525//arginine metabolic process;GO:0006596//polyamine biosynthetic process	K01583//arginine decarboxylase [EC:4.1.1.19]	gi|808154184|ref|NP_001234649.2|//arginine decarboxylase [Solanum lycopersicum]
Solyc06g066660.2.1	Solyc06g066660.2.1	220.66	225.71	243.31	185.35	204.92	323.01	306.98	176.96	249.17	176.3	220.87	317.51	GO:0005840//ribosome	GO:0003723//RNA binding;GO:0043169//cation binding;GO:0005198//structural molecule activity	GO:0022613//ribonucleoprotein complex biogenesis;GO:0010467//gene expression	K02922//large subunit ribosomal protein L37e	gi|460392252|ref|XP_004241731.1|//PREDICTED: 60S ribosomal protein L37-2 [Solanum lycopersicum]
Solyc08g041860.1.1	BGI_novel_T013481,BGI_novel_T013482,BGI_novel_T013483,Solyc08g041860.1.1	220.08	326.06	155.57	88.39	55.25	80.59	154.68	227.92	231.93	216.87	217.43	216.78	NA	NA	NA	NA	gi|460398805|ref|XP_004244942.1|//PREDICTED: uncharacterized protein LOC101261347 [Solanum lycopersicum]
Solyc06g068140.2.1	Solyc06g068140.2.1	219.97	275.26	218.8	221.13	262.4	176.78	152.17	134.02	148.51	157.3	185.47	193.48	NA	NA	NA	NA	gi|460392178|ref|XP_004241694.1|//PREDICTED: methyl-CpG-binding domain-containing protein 11 [Solanum lycopersicum]
Solyc01g096320.2.1	Solyc01g096320.2.1	219.8	396.48	3.41	197.5	104.46	3.61	2.71	3.48	2.68	2.23	1.55	1.45	NA	NA	NA	K09338//homeobox-leucine zipper protein	gi|460368324|ref|XP_004230017.1|//PREDICTED: homeobox-leucine zipper protein ATHB-12 [Solanum lycopersicum]
Solyc01g099690.2.1	Solyc01g099690.2.1	219.69	195.42	158.21	303.79	196.21	279.86	250.41	155.26	202.79	194.78	178.89	207.89	NA	GO:0004175//endopeptidase activity	GO:0019538//protein metabolic process	K01358//ATP-dependent Clp protease, protease subunit [EC:3.4.21.92]	gi|460368769|ref|XP_004230237.1|//PREDICTED: ATP-dependent Clp protease proteolytic subunit-related protein 3, chloroplastic [Solanum lycopersicum]
Solyc01g068060.2.1	Solyc01g068060.2.1	219.61	193.55	69.86	172.66	129.13	139.23	105.63	82.6	101.06	86.95	75.01	122.46	NA	NA	NA	K08341//GABA(A) receptor-associated protein	gi|350540094|ref|NP_001234639.1|//autophagy 8h [Solanum lycopersicum]
Solyc11g073250.1.1	Solyc11g073250.1.1	219.39	245.57	191	173.12	182.91	194.69	96.32	84.48	96.42	89.98	139.68	138.78	GO:0043231//intracellular membrane-bounded organelle;GO:0000785//chromatin	GO:0003676//nucleic acid binding	GO:0034728//nucleosome organization	K11251//histone H2A	gi|723746660|ref|XP_004251321.2|//PREDICTED: histone H2A isoform X2 [Solanum lycopersicum]
Solyc09g010100.2.1	Solyc09g010100.2.1	219.32	301.14	230.24	198.28	215.15	352.33	230.89	178.25	203.44	203.04	223.69	276.22	GO:0030529//intracellular ribonucleoprotein complex	GO:0005198//structural molecule activity	GO:0010467//gene expression	K02955//small subunit ribosomal protein S14e	gi|460401974|ref|XP_004246490.1|//PREDICTED: 40S ribosomal protein S14-2-like [Solanum lycopersicum]
Solyc07g005830.2.1	Solyc07g005830.2.1	218.8	192.73	197.99	190.37	174.61	224.69	191.85	85.9	131.01	105.37	134.88	168.72	NA	NA	NA	K02520//translation initiation factor IF-3	gi|460394039|ref|XP_004242613.1|//PREDICTED: translation initiation factor IF-3, chloroplastic [Solanum lycopersicum]
Solyc11g069790.1.1	Solyc11g069790.1.1	218.33	265.11	297.93	240.63	211.4	322.53	262.9	100.15	144.8	147.29	244.08	188.21	GO:0044424//intracellular part	GO:0005515//protein binding;GO:0032559//adenyl ribonucleotide binding	GO:0006457//protein folding	K04077//chaperonin GroEL	gi|460411525|ref|XP_004251160.1|//PREDICTED: ruBisCO large subunit-binding protein subunit alpha [Solanum lycopersicum]
Solyc03g121330.2.1	Solyc03g121330.2.1	218.06	245.48	236.55	195.63	185	411.69	293.25	219.2	239.37	197.09	230.93	287.72	GO:0030529//intracellular ribonucleoprotein complex	GO:0005198//structural molecule activity	GO:0010467//gene expression	K02903//large subunit ribosomal protein L28e	gi|460379740|ref|XP_004235619.1|//PREDICTED: 60S ribosomal protein L28-1 [Solanum lycopersicum]
Solyc03g118810.1.1	Solyc03g118810.1.1	217.98	259.16	134.77	131.66	89.47	120.25	256.83	241.68	290.89	213	305	360.16	NA	NA	NA	K13448//calcium-binding protein CML	gi|460380152|ref|XP_004235822.1|//PREDICTED: calcium-binding allergen Ole e 8-like [Solanum lycopersicum]
Solyc09g090430.2.1	BGI_novel_T015834,Solyc09g090430.2.1	217.54	154.05	152.02	175.74	158.15	199.16	273.83	187.93	265.36	263.6	201.83	337.5	NA	GO:0003677//DNA binding;GO:0016840//carbon-nitrogen lyase activity;GO:0043565//sequence-specific DNA binding;GO:0008824//cyanate hydratase activity;GO:0016835//carbon-oxygen lyase activity	GO:0006082//organic acid metabolic process;GO:0009439//cyanate metabolic process	K01725//cyanate lyase [EC:4.2.1.104]	gi|460404570|ref|XP_004247754.1|//PREDICTED: cyanate hydratase [Solanum lycopersicum]
Solyc06g075810.2.1	Solyc06g075810.2.1	217.36	181.95	114.83	130.51	155.69	199.1	128.03	98.02	118.85	95.21	110.26	165.24	NA	NA	NA	K03946//NADH dehydrogenase (ubiquinone) 1 alpha subcomplex subunit 2	gi|460391260|ref|XP_004241241.1|//PREDICTED: NADH dehydrogenase [ubiquinone] 1 alpha subcomplex subunit 2 [Solanum lycopersicum]
Solyc01g105970.2.1	BGI_novel_T002449,BGI_novel_T002450,Solyc01g105970.2.1	217.28	179.89	164.32	229.38	174.02	236.57	285.99	162.72	232.5	179.43	181.32	265.16	NA	GO:0004721//phosphoprotein phosphatase activity	NA	K17619//magnesium-dependent phosphatase 1 [EC:3.1.3.48 3.1.3.-]	gi|460369554|ref|XP_004230627.1|//PREDICTED: magnesium-dependent phosphatase 1 [Solanum lycopersicum]
Solyc04g054990.2.1	Solyc04g054990.2.1	216.94	252.89	275.86	49.71	130.64	207.66	9.09	56.73	34.45	7.42	26.75	9.02	NA	NA	NA	NA	gi|460383377|ref|XP_004237402.1|//PREDICTED: lipoxygenase homology domain-containing protein 1-like [Solanum lycopersicum]
Solyc02g069150.2.1	Solyc02g069150.2.1	216.61	245.74	158.05	183.55	179.15	186.35	167.41	148.95	163.61	149.13	156.91	196.55	GO:0031224//intrinsic component of membrane	NA	GO:0006810//transport	K08511//vesicle-associated membrane protein 72	gi|460374853|ref|XP_004233223.1|//PREDICTED: vesicle-associated membrane protein 722-like [Solanum lycopersicum]
Solyc01g105030.2.1	BGI_novel_T002396,Solyc01g105030.2.1	216.18	328.94	89.07	92.95	300.23	72.1	42.74	33.68	47.62	30.63	47.96	27.47	GO:0031224//intrinsic component of membrane;GO:0009521//photosystem;GO:0009535//chloroplast thylakoid membrane;GO:0009523//photosystem II;GO:0016021//integral component of membrane;GO:0009534//chloroplast thylakoid	GO:0046906//tetrapyrrole binding;GO:0016168//chlorophyll binding	GO:0009765//photosynthesis, light harvesting;GO:0006464//cellular protein modification process;GO:0006091//generation of precursor metabolites and energy;GO:0018298//protein-chromophore linkage	K08917//light-harvesting complex II chlorophyll a/b binding protein 6	gi|824556529|ref|NP_001296324.1|//chlorophyll a-b binding protein CP24 10A, chloroplastic [Solanum lycopersicum]
Solyc01g028810.2.1	Solyc01g028810.2.1	215.96	297.8	371.48	323.61	265.62	538.66	341.2	188.42	236.23	265.22	354.4	284.79	GO:0044424//intracellular part	GO:0005515//protein binding;GO:0032559//adenyl ribonucleotide binding	GO:0006457//protein folding	K04077//chaperonin GroEL	gi|460366131|ref|XP_004228946.1|//PREDICTED: ruBisCO large subunit-binding protein subunit beta, chloroplastic [Solanum lycopersicum]
Solyc12g006320.1.1	Solyc12g006320.1.1	215.95	242.98	305.41	259.01	317	258.09	376.25	125.04	223.83	191.77	267.1	239.88	NA	NA	NA	K16911//ATP-dependent RNA helicase DDX21 [EC:3.6.4.13]	gi|460412331|ref|XP_004251555.1|//PREDICTED: DEAD-box ATP-dependent RNA helicase 53 [Solanum lycopersicum]
Solyc09g008800.2.1	BGI_novel_T014665,Solyc09g008800.2.1	215.83	223.77	264.21	216.28	232.6	350.31	280.24	192.31	229.81	216.35	238.55	280.4	GO:0030529//intracellular ribonucleoprotein complex	GO:0005198//structural molecule activity	GO:0010467//gene expression	K02896//large subunit ribosomal protein L24e	gi|568215441|ref|NP_001275204.1|//ribosomal protein L24-like protein [Solanum tuberosum];gi|460402160|ref|XP_004246582.1|//PREDICTED: 60S ribosomal protein L24 [Solanum lycopersicum]
Solyc03g118240.2.1	Solyc03g118240.2.1	215.45	220.36	190.62	191.22	232.32	176.91	176.11	81.86	124.91	118.73	157.16	153.96	GO:0009536//plastid	GO:0008171//O-methyltransferase activity	GO:0006730//one-carbon metabolic process;GO:0006779//porphyrin-containing compound biosynthetic process	K03428//magnesium-protoporphyrin O-methyltransferase [EC:2.1.1.11]	gi|460380199|ref|XP_004235845.1|//PREDICTED: magnesium protoporphyrin IX methyltransferase, chloroplastic [Solanum lycopersicum]
Solyc03g097900.2.1	Solyc03g097900.2.1	215.35	237.1	244.61	188.24	218.97	262.16	258.01	194.42	219.7	196.07	216.23	249.49	GO:0030529//intracellular ribonucleoprotein complex	GO:0005198//structural molecule activity	GO:0010467//gene expression	K02984//small subunit ribosomal protein S3Ae	gi|460379144|ref|XP_004235324.1|//PREDICTED: 40S ribosomal protein S3a [Solanum lycopersicum]
Solyc09g090140.2.1	Solyc09g090140.2.1	215.18	197.52	187	165.68	179.54	233.63	356.44	326.57	370.71	345.52	275.8	290.51	NA	GO:0016615//malate dehydrogenase activity	GO:0043648//dicarboxylic acid metabolic process;GO:0005975//carbohydrate metabolic process;GO:0009060//aerobic respiration	K00025//malate dehydrogenase [EC:1.1.1.37]	gi|460404529|ref|XP_004247734.1|//PREDICTED: malate dehydrogenase [Solanum lycopersicum]
Solyc01g105710.2.1	Solyc01g105710.2.1	214.5	190.84	126.1	195.49	241.71	186.58	161.08	135.8	189.88	143.3	129.09	191.8	GO:0044424//intracellular part	GO:0016859//cis-trans isomerase activity	GO:0044267//cellular protein metabolic process	K01802//peptidylprolyl isomerase [EC:5.2.1.8]	gi|350538313|ref|NP_001233825.1|//CONSTANS interacting protein 3 [Solanum lycopersicum]
Solyc01g100660.2.1	Solyc01g100660.2.1	214.23	196.03	64.24	298.09	290.37	115.5	101.15	68.03	60.42	51.17	49.93	62.49	NA	NA	NA	NA	gi|723663220|ref|XP_010313623.1|//PREDICTED: transcription factor bHLH149 [Solanum lycopersicum]
Solyc03g112360.1.1	Solyc03g112360.1.1	213.95	285.25	294.23	216.95	255.11	437.02	307.93	259.18	272.31	237.45	239.31	297.5	GO:0030529//intracellular ribonucleoprotein complex	GO:0005198//structural molecule activity	GO:0010467//gene expression	K02900//large subunit ribosomal protein L27Ae	gi|460381027|ref|XP_004236254.1|//PREDICTED: 60S ribosomal protein L27a-3 [Solanum lycopersicum]
Solyc05g025570.1.1	Solyc05g025570.1.1	213.91	199.49	113.63	96.4	165.09	302.42	115.74	104.33	187.72	104.94	94.34	143.69	NA	NA	NA	NA	gi|970034121|ref|XP_015078370.1|//PREDICTED: protein TAR1-like [Solanum pennellii]
Solyc12g014290.1.1	Solyc12g014290.1.1	213.83	240.44	146.45	254.77	191.93	213.08	153.39	135.1	150.14	152.96	128.76	200.73	NA	GO:0003677//DNA binding	NA	K03627//putative transcription factor	gi|460413025|ref|XP_004251896.1|//PREDICTED: multiprotein-bridging factor 1b [Solanum lycopersicum]
Solyc02g068030.1.1	Solyc02g068030.1.1	213.72	234.7	196.34	220.42	200.14	95.05	55.73	56.01	58.34	37.7	46.82	40.85	NA	NA	NA	NA	gi|723676655|ref|XP_010317064.1|//PREDICTED: uncharacterized protein LOC101250767 [Solanum lycopersicum]
Solyc07g005730.2.1	Solyc07g005730.2.1	213.71	235.37	224.88	215.32	270.87	253.44	299.65	240.32	264.49	245.71	256.09	322.96	NA	NA	NA	NA	gi|460394027|ref|XP_004242607.1|//PREDICTED: UPF0057 membrane protein At4g30660-like [Solanum lycopersicum]
Solyc02g064950.2.1	Solyc02g064950.2.1	213.51	255.42	144.8	304.39	176.92	225.4	178.58	132.16	160.81	134.98	164.68	202.32	NA	NA	NA	NA	gi|460375297|ref|XP_004233443.1|//PREDICTED: CBS domain-containing protein CBSX1, chloroplastic-like [Solanum lycopersicum]
Solyc04g018110.1.1	Solyc04g018110.1.1	213.14	236.89	253.45	240.47	98.93	220.71	101	105.27	132.43	148.53	144.16	253.79	NA	NA	NA	K13448//calcium-binding protein CML	gi|525314049|ref|NP_001265939.1|//Hop-interacting protein THI026 [Solanum lycopersicum]
Solyc08g080940.2.1	Solyc08g080940.2.1	213.08	293.81	128.32	320.25	200.35	263.91	518.85	642.86	597.33	662.86	444.61	620.96	GO:0044424//intracellular part	GO:0016705//oxidoreductase activity, acting on paired donors, with incorporation or reduction of molecular oxygen;GO:0004601//peroxidase activity	GO:0008152//metabolic process;GO:0006950//response to stress	K00432//glutathione peroxidase [EC:1.11.1.9]	gi|970047486|ref|XP_015085272.1|//PREDICTED: probable phospholipid hydroperoxide glutathione peroxidase [Solanum pennellii]
Solyc05g051500.2.1	BGI_novel_T009527,BGI_novel_T009528,Solyc05g051500.2.1	212.98	345.68	469.57	216.91	383.71	304.44	177.22	135.84	142.63	152.78	216.56	248.25	GO:0043231//intracellular membrane-bounded organelle;GO:0000785//chromatin	GO:0003676//nucleic acid binding	GO:0034728//nucleosome organization	K11253//histone H3	gi|723702299|ref|XP_004240249.2|//PREDICTED: WEB family protein At5g16730, chloroplastic-like [Solanum lycopersicum];gi|414867092|tpg|DAA45649.1|//TPA: histone H3 [Zea mays]
Solyc03g113620.2.1	Solyc03g113620.2.1	212.8	190.9	108.56	158.79	202.25	70.65	44.49	38.57	48.56	34.93	34.66	32.38	NA	NA	NA	K08869//aarF domain-containing kinase;K17613//calcineurin-binding protein cabin-1	gi|460380839|ref|XP_004236161.1|//PREDICTED: transcription factor MYB1R1-like [Solanum lycopersicum]
Solyc02g085540.1.1	Solyc02g085540.1.1	212.68	244.95	141.27	196.47	162.44	287.14	224.76	185.64	256.49	155.71	186.68	175.58	NA	NA	NA	NA	gi|9858777|gb|AAG01124.1|AF273333_9//BAC19.9 [Solanum lycopersicum]
Solyc01g100870.2.1	BGI_novel_T002132,Solyc01g100870.2.1	212.56	228.97	133.38	187.93	161.29	204.27	206.43	154.41	182.58	136.89	135.05	165.89	GO:0044464//cell part;GO:0005622//intracellular	GO:0032561//guanyl ribonucleotide binding;GO:0005525//GTP binding	GO:0007264//small GTPase mediated signal transduction;GO:0035556//intracellular signal transduction	K07937//ADP-ribosylation factor 1	gi|568214929|ref|NP_001274834.1|//ARF-like small GTPase-like protein [Solanum tuberosum]
Solyc06g076850.2.1	Solyc06g076850.2.1	212.17	217.99	144.69	230.93	217.1	139.44	106.45	59.57	53.17	40.01	53.68	84.65	NA	NA	NA	NA	gi|460391124|ref|XP_004241173.1|//PREDICTED: uncharacterized protein LOC101258865 [Solanum lycopersicum]
Solyc10g047930.1.1	Solyc10g047930.1.1	211.94	225.48	184.87	200.73	146.63	234.46	142	116.55	129.55	106.56	133.53	160.56	NA	GO:0016671//oxidoreductase activity, acting on a sulfur group of donors, disulfide as acceptor	GO:0008152//metabolic process	K07305//peptide-methionine (R)-S-oxide reductase [EC:1.8.4.12]	gi|460406678|ref|XP_004248788.1|//PREDICTED: peptide methionine sulfoxide reductase B5 isoform X2 [Solanum lycopersicum]
Solyc11g072450.1.1	Solyc11g072450.1.1	211.77	261.48	131.14	205.43	148.4	236.71	178.96	188.62	222.2	189.13	175.48	189.5	GO:0005753//mitochondrial proton-transporting ATP synthase complex	GO:0015077//monovalent inorganic cation transmembrane transporter activity;GO:0003824//catalytic activity	GO:0006754//ATP biosynthetic process	K02138//F-type H+-transporting ATPase subunit d	gi|460411739|ref|XP_004251263.1|//PREDICTED: ATP synthase subunit d, mitochondrial-like [Solanum lycopersicum]
Solyc04g072780.2.1	Solyc04g072780.2.1	211.51	193.57	181.52	260.08	209.48	137.78	50.71	34.34	51.47	45.89	32.57	63.31	NA	NA	NA	NA	gi|460384369|ref|XP_004237884.1|//PREDICTED: uncharacterized protein LOC101246821 [Solanum lycopersicum]
Solyc05g008530.2.1	Solyc05g008530.2.1	211.45	236.59	172.78	264.38	186.95	280.27	162.5	128.21	160.53	155.09	130.15	175.67	NA	NA	NA	K03118//sec-independent protein translocase protein TatC	gi|460386376|ref|XP_004238874.1|//PREDICTED: sec-independent protein translocase protein TATC, chloroplastic [Solanum lycopersicum]
Solyc09g065330.2.1	BGI_novel_T015492,Solyc09g065330.2.1	211.21	276.94	269.91	200.88	196.95	403.21	243.5	201.08	214.92	214.92	246.52	319.12	GO:0030529//intracellular ribonucleoprotein complex	GO:0005198//structural molecule activity;GO:0005488//binding	GO:0010467//gene expression	K02974//small subunit ribosomal protein S24e	gi|460403392|ref|XP_004247175.1|//PREDICTED: 40S ribosomal protein S24-1 [Solanum lycopersicum]
Solyc02g085870.2.1	Solyc02g085870.2.1	210.84	221.17	51.38	228.69	102.13	111.82	40.27	27.44	26.07	25.55	22.2	26.6	GO:0044464//cell part	GO:0016747//transferase activity, transferring acyl groups other than amino-acyl groups	GO:0006631//fatty acid metabolic process	K15397//3-ketoacyl-CoA synthase [EC:2.3.1.199]	gi|961349578|ref|NP_001304751.1|//3-ketoacyl-CoA synthase 6 [Solanum lycopersicum]
Solyc12g021360.1.1	BGI_novel_T019231,BGI_novel_T019232,Solyc12g021360.1.1	210.63	195.19	86.12	177.15	117.25	176.41	136.61	98.22	132.07	104.51	113.99	160.45	NA	NA	NA	K06195//ApaG protein	gi|460413284|ref|XP_004252020.1|//PREDICTED: uncharacterized protein LOC101252057 isoform X1 [Solanum lycopersicum];gi|460413288|ref|XP_004252022.1|//PREDICTED: uncharacterized protein LOC101252057 isoform X3 [Solanum lycopersicum]
Solyc07g064890.1.1	Solyc07g064890.1.1	210.61	263.6	215.46	243.92	241.46	203.47	145.41	170.2	150.61	127.82	145.76	169.92	NA	NA	NA	K09286//EREBP-like factor	gi|356460905|ref|NP_001239044.1|//ethylene responsive factor [Solanum lycopersicum]
Solyc08g078010.2.1	Solyc08g078010.2.1	210.44	255.26	238.77	203.38	203.6	291.62	225.09	130.22	175.66	149.02	224.74	259.95	NA	NA	NA	K02884//large subunit ribosomal protein L19	gi|460400589|ref|XP_004245816.1|//PREDICTED: 50S ribosomal protein L19-2, chloroplastic-like [Solanum lycopersicum]
Solyc09g008160.2.1	Solyc09g008160.2.1	210.42	222.77	158.43	161.42	179.2	256.27	157.21	111.64	167.03	121.38	154.05	252.03	NA	NA	NA	NA	gi|460402263|ref|XP_004246633.1|//PREDICTED: uncharacterized protein LOC101263743 [Solanum lycopersicum]
Solyc07g061900.2.1	Solyc07g061900.2.1	209.99	253.95	247	193.63	185.22	270.99	169	89.2	118.48	111.2	174.32	161.44	GO:0030529//intracellular ribonucleoprotein complex;GO:0009536//plastid	GO:0003723//RNA binding;GO:0005198//structural molecule activity	GO:0010467//gene expression	K02926//large subunit ribosomal protein L4	gi|460397518|ref|XP_004244314.1|//PREDICTED: 50S ribosomal protein L4, chloroplastic [Solanum lycopersicum]
Solyc03g118410.2.1	Solyc03g118410.2.1	209.82	257.41	315.68	76.38	187.67	185.27	141.62	92.71	112.44	104.52	276.76	276.6	NA	GO:0022892//substrate-specific transporter activity;GO:0019842//vitamin binding	GO:0006631//fatty acid metabolic process	K03955//NADH dehydrogenase (ubiquinone) 1 alpha/beta subcomplex 1	gi|350536815|ref|NP_001234522.1|//acyl carrier protein [Solanum lycopersicum]
Solyc02g091880.2.1	Solyc02g091880.2.1	209.74	281.79	160.51	230.19	195.87	348.05	240.07	243.28	236.89	236.81	219.54	256.97	GO:0005746//mitochondrial respiratory chain	GO:0015002//heme-copper terminal oxidase activity	NA	K02266//cytochrome c oxidase subunit 6a	gi|460372281|ref|XP_004231959.1|//PREDICTED: cytochrome c oxidase subunit 6a, mitochondrial [Solanum lycopersicum]
Solyc06g005940.2.1	BGI_novel_T009873,Solyc06g005940.2.1	208.56	130.44	197.26	152.48	283.43	89.43	68.28	276.87	104.57	74.78	89.53	51.82	NA	GO:0003824//catalytic activity	NA	K09580//protein disulfide-isomerase A1 [EC:5.3.4.1]	gi|460389504|ref|XP_004240392.1|//PREDICTED: protein disulfide-isomerase-like [Solanum lycopersicum]
Solyc08g007140.2.1	BGI_novel_T013148,BGI_novel_T013149,Solyc08g007140.2.1	208.37	242.38	287.09	163.38	229.21	378.64	288.44	189.67	229.05	185.88	242.23	382.45	GO:0030529//intracellular ribonucleoprotein complex	GO:0005198//structural molecule activity	GO:0010467//gene expression	K02921//large subunit ribosomal protein L37Ae	gi|641866750|gb|KDO85434.1|//hypothetical protein CISIN_1g045338mg [Citrus sinensis];gi|595849622|ref|XP_007209764.1|//hypothetical protein PRUPE_ppa013350mg [Prunus persica]
Solyc05g007780.2.1	BGI_novel_T008605,Solyc05g007780.2.1	208.24	202.89	202.28	158.43	215.4	171.82	107.39	69.85	88.61	111.43	146.23	179.03	GO:0009523//photosystem II	GO:0046872//metal ion binding	GO:0044237//cellular metabolic process	K08901//photosystem II oxygen-evolving enhancer protein 3	gi|460386251|ref|XP_004238813.1|//PREDICTED: psbQ-like protein 1, chloroplastic isoform X2 [Solanum lycopersicum];gi|723697494|ref|XP_010320690.1|//PREDICTED: psbQ-like protein 1, chloroplastic isoform X1 [Solanum lycopersicum]
Solyc01g096700.2.1	Solyc01g096700.2.1	207.74	147.18	215.05	223.28	302.02	213.26	142.53	127.95	141.51	133.37	149.05	168.01	NA	NA	NA	K09522//DnaJ homolog subfamily C member 2	gi|297738059|emb|CBI27260.3|//unnamed protein product [Vitis vinifera]
Solyc08g076860.2.1	Solyc08g076860.2.1	206.67	264.63	118.82	295.44	220.34	329.66	512.33	532.64	491.29	277.27	375.3	470.07	NA	NA	NA	NA	gi|970043583|ref|XP_015083190.1|//PREDICTED: uncharacterized protein LOC107026660 [Solanum pennellii]
Solyc06g068670.2.1	Solyc06g068670.2.1	206.57	207.02	129.63	114.05	128.87	181.08	118.07	82.92	110.56	104.12	137.67	169.41	NA	NA	NA	NA	gi|815890988|ref|NP_001295110.1|//ACT domain-containing protein isoform 2 [Solanum lycopersicum]
Solyc01g100380.2.1	Solyc01g100380.2.1	206.55	177.59	220.92	169.47	235.21	140.16	137.74	229.36	132.83	119.51	155.45	85.96	GO:0044432//endoplasmic reticulum part	GO:0030246//carbohydrate binding;GO:0046872//metal ion binding;GO:0005515//protein binding	GO:0044267//cellular protein metabolic process	K08057//calreticulin	gi|460368893|ref|XP_004230299.1|//PREDICTED: calreticulin [Solanum lycopersicum]
Solyc03g116870.2.1	Solyc03g116870.2.1	206.35	162.96	102.77	169.21	138.37	136.78	175.62	88.03	131.8	119.4	143.41	139.76	NA	NA	NA	NA	gi|460380397|ref|XP_004235943.1|//PREDICTED: uncharacterized protein LOC101247416 [Solanum lycopersicum]
Solyc01g008550.2.1	Solyc01g008550.2.1	206.29	216.38	155.14	223.71	192.36	207.83	226.67	194.18	227.12	290.69	206.77	291.63	NA	GO:0048037//cofactor binding	GO:0008152//metabolic process	K09753//cinnamoyl-CoA reductase [EC:1.2.1.44]	gi|350537935|ref|NP_001234830.1|//phenylacetaldehyde reductase [Solanum lycopersicum]
Solyc10g078590.1.1	Solyc10g078590.1.1	206.28	208.94	87.01	319.51	182.24	236.48	89.95	105.55	102.07	123.55	91	132.4	NA	NA	NA	NA	gi|460407422|ref|XP_004249151.1|//PREDICTED: uncharacterized protein LOC101247272 [Solanum lycopersicum]
Solyc01g099670.2.1	Solyc01g099670.2.1	206.12	256.91	313.72	223.47	231.43	389.79	279.68	226.17	241.17	257.47	241.43	306.52	GO:0030529//intracellular ribonucleoprotein complex	NA	NA	K02947//small subunit ribosomal protein S10e	gi|697136548|ref|XP_009622354.1|//PREDICTED: 40S ribosomal protein S10-1-like [Nicotiana tomentosiformis]
Solyc06g073430.2.1	Solyc06g073430.2.1	205.85	200.77	243.05	168.76	258.08	347.95	284.23	200.88	248.69	243.76	241.75	332.49	GO:0030529//intracellular ribonucleoprotein complex	GO:0005198//structural molecule activity	GO:0010467//gene expression	K02980//small subunit ribosomal protein S29e	gi|808163404|ref|NP_001294917.1|//uncharacterized protein LOC544138 [Solanum lycopersicum]
Solyc08g081570.2.1	Solyc08g081570.2.1	205.06	231.11	184.67	178.91	189.41	207.53	143.17	167.04	146.48	118.6	121.73	147.62	GO:0009536//plastid	GO:0016829//lyase activity	GO:0006720//isoprenoid metabolic process	K01770//2-C-methyl-D-erythritol 2,4-cyclodiphosphate synthase [EC:4.6.1.12]	gi|460400085|ref|XP_004245566.1|//PREDICTED: 2-C-methyl-D-erythritol 2,4-cyclodiphosphate synthase, chloroplastic [Solanum lycopersicum]
Solyc11g072190.1.1	Solyc11g072190.1.1	204.94	240.54	234.81	190.64	223.1	305.35	262.79	200.42	259.02	229.39	213.11	271.67	NA	NA	GO:0006412//translation	K03232//elongation factor 1-beta	gi|970063407|ref|XP_015058632.1|//PREDICTED: elongation factor 1-beta 2 [Solanum pennellii]
Solyc07g005050.2.1	Solyc07g005050.2.1	204.68	228.27	204.39	143.44	193.34	375.88	231.32	172.71	200.61	183.13	196.14	305.42	NA	NA	NA	K02924//large subunit ribosomal protein L39e	gi|629122004|gb|KCW86494.1|//hypothetical protein EUGRSUZ_B03153 [Eucalyptus grandis]
Solyc07g017780.2.1	BGI_novel_T011721,Solyc07g017780.2.1	204.56	193.11	82.9	236.47	178.21	145.69	204.94	165.46	195.62	197.62	132.21	124.07	GO:0031224//intrinsic component of membrane;GO:0016021//integral component of membrane	GO:0043169//cation binding;GO:0046872//metal ion binding;GO:0015662//ATPase activity, coupled to transmembrane movement of ions, phosphorylative mechanism;GO:0005524//ATP binding;GO:0032559//adenyl ribonucleotide binding;GO:0019829//cation-transporting ATPase activity	GO:0006754//ATP biosynthetic process;GO:0009206//purine ribonucleoside triphosphate biosynthetic process;GO:0006812//cation transport;GO:0006811//ion transport;GO:0006818//hydrogen transport;GO:0009207//purine ribonucleoside triphosphate catabolic process	K01535//H+-transporting ATPase [EC:3.6.3.6]	gi|1621440|gb|AAB17186.1|//plasma membrane H+-ATPase [Solanum lycopersicum];gi|460394639|ref|XP_004242908.1|//PREDICTED: plasma membrane ATPase 4 [Solanum lycopersicum]
Solyc05g054920.2.1	BGI_novel_T009703,BGI_novel_T009704,BGI_novel_T009705,Solyc05g054920.2.1	204.34	218.15	151.25	240.62	221.54	177.63	250.81	203.2	247.26	164.57	181.95	256.66	NA	NA	NA	K12896//splicing factor, arginine/serine-rich 7	gi|460388198|ref|XP_004239756.1|//PREDICTED: serine/arginine-rich splicing factor RS2Z32-like isoform X1 [Solanum lycopersicum]
Solyc03g005770.1.1	Solyc03g005770.1.1	203.69	306.19	16.52	15.6	122.26	20.3	13.01	12.76	23.03	12.45	24	19.38	GO:0031224//intrinsic component of membrane;GO:0009521//photosystem;GO:0009534//chloroplast thylakoid	GO:0043169//cation binding;GO:0046906//tetrapyrrole binding	GO:0006464//cellular protein modification process;GO:0006091//generation of precursor metabolites and energy	K08912//light-harvesting complex II chlorophyll a/b binding protein 1	gi|460376914|ref|XP_004234241.1|//PREDICTED: uncharacterized protein LOC101245729 [Solanum lycopersicum]
Solyc02g090100.1.1	Solyc02g090100.1.1	203.54	195.19	156.59	141.35	162.22	165.05	72.96	66.33	85.96	79.65	109.64	150.85	NA	NA	NA	NA	gi|460372514|ref|XP_004232074.1|//PREDICTED: uncharacterized protein LOC101257421 [Solanum lycopersicum]
Solyc04g049670.2.1	BGI_novel_T007591,Solyc04g049670.2.1	203.45	173.84	140.61	216.24	193.93	156.14	187.2	149.34	160.32	148.41	181.87	164.6	NA	NA	NA	K12129//pseudo-response regulator 7	gi|460383652|ref|XP_004237533.1|//PREDICTED: two-component response regulator-like PRR37 [Solanum lycopersicum]
Solyc10g085480.1.1	BGI_novel_T017241,Solyc10g085480.1.1	202.98	242.76	208.55	144.25	148.88	401.71	249.32	175.69	200.25	179.7	209.12	268.09	GO:0030529//intracellular ribonucleoprotein complex	GO:0005198//structural molecule activity	GO:0010467//gene expression	K02896//large subunit ribosomal protein L24e	gi|460408485|ref|XP_004249675.1|//PREDICTED: 60S ribosomal protein L24 [Solanum lycopersicum]
Solyc07g054820.2.1	BGI_novel_T012574,BGI_novel_T012575,BGI_novel_T012576,Solyc07g054820.2.1	202.8	182.58	172.25	147.86	168.89	192.64	139.98	82.52	116.36	132.36	146.24	164.75	GO:0009523//photosystem II;GO:0009534//chloroplast thylakoid;GO:0019866//organelle inner membrane;GO:0031224//intrinsic component of membrane;GO:0009527//plastid outer membrane;GO:0009532//plastid stroma;GO:0016021//integral component of membrane;GO:0009707//chloroplast outer membrane;GO:0009570//chloroplast stroma	GO:0005488//binding	GO:0006612//protein targeting to membrane;GO:0019684//photosynthesis, light reaction;GO:0009756//carbohydrate mediated signaling;GO:0009668//plastid membrane organization;GO:0007166//cell surface receptor signaling pathway;GO:0017038//protein import;GO:0015979//photosynthesis;GO:0010027//thylakoid membrane organization	NA	gi|460395468|ref|XP_004243305.1|//PREDICTED: protein THYLAKOID FORMATION1, chloroplastic [Solanum lycopersicum]
Solyc06g083360.2.1	Solyc06g083360.2.1	202.78	264.06	173.32	189.83	205.25	300.09	148.63	96.2	145.81	136.95	146.51	241.92	GO:0055029//nuclear DNA-directed RNA polymerase complex;GO:0016591//DNA-directed RNA polymerase II, holoenzyme	GO:0034062//RNA polymerase activity;GO:0046914//transition metal ion binding;GO:0003676//nucleic acid binding	GO:0006351//transcription, DNA-templated	K03007//DNA-directed RNA polymerases I, II, and III subunit RPABC5	gi|460393638|ref|XP_004242416.1|//PREDICTED: DNA-directed RNA polymerases I, II, and III subunit RPABC5 [Solanum lycopersicum]
Solyc05g054350.2.1	Solyc05g054350.2.1	202.64	199.56	247.08	150.99	202.51	164.58	136.08	58.05	84.61	75.83	103.92	88.68	NA	GO:0003824//catalytic activity	NA	K08726//soluble epoxide hydrolase / lipid-phosphate phosphatase [EC:3.3.2.10 3.1.3.76]	gi|460388300|ref|XP_004239806.1|//PREDICTED: bifunctional epoxide hydrolase 2-like [Solanum lycopersicum]
Solyc01g095330.2.1	Solyc01g095330.2.1	202.63	69.93	340.32	177.09	435.9	311.78	366.97	494.47	544.3	570.49	710	1654.57	NA	NA	NA	K17046//protein DEK	gi|460368215|ref|XP_004229963.1|//PREDICTED: BAG family molecular chaperone regulator 6 [Solanum lycopersicum]
Solyc03g120780.2.1	Solyc03g120780.2.1	202.57	246.31	235.77	145.78	178.59	416.74	220.36	169.17	184.99	155.39	200.71	297.76	GO:0030529//intracellular ribonucleoprotein complex	GO:0003723//RNA binding;GO:0043169//cation binding;GO:0005198//structural molecule activity	GO:0010467//gene expression	K02922//large subunit ribosomal protein L37e	gi|460379824|ref|XP_004235660.1|//PREDICTED: 60S ribosomal protein L37-3 [Solanum lycopersicum]
Solyc08g083130.2.1	Solyc08g083130.2.1	202.34	267.1	8.18	102.91	57.52	22.17	5.3	5.6	4.55	3.3	3.58	2.91	NA	NA	NA	K09338//homeobox-leucine zipper protein	gi|723723763|ref|XP_004245456.2|//PREDICTED: homeobox-leucine zipper protein ATHB-7-like [Solanum lycopersicum]
Solyc03g120850.2.1	Solyc03g120850.2.1	202.31	191.32	250.54	164.9	164.5	234.53	206.56	97.89	134.85	127.67	192.55	151.36	GO:0044424//intracellular part	GO:0005515//protein binding;GO:0032559//adenyl ribonucleotide binding	GO:0006457//protein folding	K04077//chaperonin GroEL	gi|460379814|ref|XP_004235655.1|//PREDICTED: ruBisCO large subunit-binding protein subunit beta, chloroplastic-like [Solanum lycopersicum]
Solyc02g067460.2.1	Solyc02g067460.2.1	201.21	222.22	148.98	150	159.37	264.19	135.47	115.15	135.44	142.59	147.51	168.33	GO:0016021//integral component of membrane;GO:0031966//mitochondrial membrane	GO:0005244//voltage-gated ion channel activity;GO:0022829//wide pore channel activity	GO:0043269//regulation of ion transport	K15040//voltage-dependent anion channel protein 2	gi|460375108|ref|XP_004233349.1|//PREDICTED: mitochondrial outer membrane protein porin of 34 kDa [Solanum lycopersicum]
Solyc04g007980.2.1	Solyc04g007980.2.1	200.73	195.6	51.08	201.14	96.6	132.21	67.09	145.42	100.3	112.43	73.24	87.98	NA	NA	NA	K06892//feruloyl-CoA ortho-hydroxylase [EC:1.14.11.-];K13229//2,4-dihydroxy-1,4-benzoxazin-3-one-glucoside dioxygenase [EC:1.14.20.2]	gi|460382410|ref|XP_004236932.1|//PREDICTED: 1-aminocyclopropane-1-carboxylate oxidase homolog 4-like [Solanum lycopersicum]
Solyc09g091170.2.1	Solyc09g091170.2.1	200.63	177.95	98.94	133.39	155.52	144.45	119.67	122.92	128.81	112.79	120.35	155.88	GO:0030964//NADH dehydrogenase complex;GO:0005746//mitochondrial respiratory chain	NA	GO:0043094//cellular metabolic compound salvage	K11353//NADH dehydrogenase (ubiquinone) 1 alpha subcomplex subunit 13	gi|460404680|ref|XP_004247809.1|//PREDICTED: NADH dehydrogenase [ubiquinone] 1 alpha subcomplex subunit 13-B [Solanum lycopersicum]
Solyc01g105420.2.1	Solyc01g105420.2.1	200.44	168.8	212.66	292.12	233.47	304.78	196.81	120.17	186.53	170.15	172.51	232.21	NA	NA	NA	K01626//3-deoxy-7-phosphoheptulonate synthase [EC:2.5.1.54]	gi|970003426|ref|XP_015062485.1|//PREDICTED: phospho-2-dehydro-3-deoxyheptonate aldolase 2, chloroplastic-like [Solanum pennellii]
Solyc02g069490.2.1	BGI_novel_T003443,Solyc02g069490.2.1	199.88	214.33	25.83	73.56	212.68	41.73	52.19	29.8	32.4	9.84	44.77	13.77	NA	GO:0003824//catalytic activity;GO:0050662//coenzyme binding	NA	K09828//Delta24-sterol reductase [EC:1.3.1.72 1.3.1.-]	gi|970009887|ref|XP_015065843.1|//PREDICTED: delta(24)-sterol reductase-like [Solanum pennellii]
Solyc02g071150.2.1	Solyc02g071150.2.1	199.68	173.27	92.45	178.6	152.53	140.16	141.85	118.85	152.69	109.17	118.41	189.54	NA	NA	NA	K06875//programmed cell death protein 5	gi|460374443|ref|XP_004233020.1|//PREDICTED: DNA-binding protein DDB_G0278111 [Solanum lycopersicum]
Solyc05g008460.2.1	BGI_novel_T008657,Solyc05g008460.2.1	199.63	221.13	142.58	197.85	183.55	213.12	212.71	199.65	201.66	228.05	177.82	169.65	GO:0033178//proton-transporting two-sector ATPase complex, catalytic domain;GO:0005753//mitochondrial proton-transporting ATP synthase complex;GO:0000275//mitochondrial proton-transporting ATP synthase complex, catalytic core F(1)	GO:0015662//ATPase activity, coupled to transmembrane movement of ions, phosphorylative mechanism;GO:0005524//ATP binding;GO:0032559//adenyl ribonucleotide binding;GO:0019829//cation-transporting ATPase activity;GO:0015078//hydrogen ion transmembrane transporter activity;GO:0046933//proton-transporting ATP synthase activity, rotational mechanism	GO:0015988//energy coupled proton transmembrane transport, against electrochemical gradient;GO:0015986//ATP synthesis coupled proton transport;GO:0015991//ATP hydrolysis coupled proton transport;GO:0009207//purine ribonucleoside triphosphate catabolic process	K02133//F-type H+-transporting ATPase subunit beta [EC:3.6.3.14]	gi|460386362|ref|XP_004238867.1|//PREDICTED: ATP synthase subunit beta, mitochondrial-like [Solanum lycopersicum]
Solyc03g025910.2.1	Solyc03g025910.2.1	199.55	179.39	123.92	147.04	150.68	203.63	140.05	133.28	136.09	122.92	124.93	143.6	NA	NA	NA	NA	gi|460377206|ref|XP_004234385.1|//PREDICTED: uncharacterized protein LOC101248174 [Solanum lycopersicum]
Solyc08g081950.2.1	BGI_novel_T014414,Solyc08g081950.2.1	199.52	197.77	161.03	176.24	141.05	120.61	188.1	112.78	171.58	95.39	111.05	130.99	NA	GO:0016879//ligase activity, forming carbon-nitrogen bonds;GO:0032559//adenyl ribonucleotide binding	GO:0006464//cellular protein modification process	K06689//ubiquitin-conjugating enzyme E2 D [EC:2.3.2.23]	gi|460400039|ref|XP_004245543.1|//PREDICTED: ubiquitin-conjugating enzyme E2 10 [Solanum lycopersicum]
Solyc11g011380.1.1	Solyc11g011380.1.1	199.46	199.01	110.62	264.08	134.23	132.29	138.42	136.24	143.02	219.29	119.54	124.3	GO:0044424//intracellular part	GO:0016211//ammonia ligase activity;GO:0032559//adenyl ribonucleotide binding	GO:0006541//glutamine metabolic process;GO:0071941//nitrogen cycle metabolic process	K01915//glutamine synthetase [EC:6.3.1.2]	gi|1000232033|ref|NP_001306784.1|//glutamine synthetase [Solanum lycopersicum]
Solyc03g123630.2.1	Solyc03g123630.2.1	199.31	239.04	508.45	133.68	320.8	338.87	322.57	257.22	247	317.46	312.52	293.92	GO:0030312//external encapsulating structure	GO:0030234//enzyme regulator activity	GO:0045229//external encapsulating structure organization;GO:0071555//cell wall organization	K01051//pectinesterase [EC:3.1.1.11]	gi|795881070|ref|NP_001233857.2|//pectinesterase/pectinesterase inhibitor U1 precursor [Solanum lycopersicum]
Solyc11g065740.1.1	Solyc11g065740.1.1	199.15	267.96	83.2	144.09	122.39	114.2	58.14	61.06	62.13	69.13	73.08	90.31	NA	NA	NA	NA	gi|460411077|ref|XP_004250941.1|//PREDICTED: uncharacterized protein LOC101249788 [Solanum lycopersicum]
Solyc06g073090.2.1	Solyc06g073090.2.1	199.13	150.49	207.93	146.73	176.73	229.98	268.55	144.71	216.14	178.85	195.9	231.67	GO:0030529//intracellular ribonucleoprotein complex	NA	GO:0008152//metabolic process	NA	gi|350539988|ref|NP_001233834.1|//chloroplast-specific ribosomal protein [Solanum lycopersicum]
Solyc09g075130.2.1	BGI_novel_T015661,Solyc09g075130.2.1	198.93	190.57	225.69	161.13	222.71	263.36	205.22	147.59	174.28	161.75	179.71	274.14	GO:0031981//nuclear lumen;GO:0030529//intracellular ribonucleoprotein complex	NA	NA	K11096//small nuclear ribonucleoprotein D2	gi|460403886|ref|XP_004247417.1|//PREDICTED: small nuclear ribonucleoprotein Sm D2 [Solanum lycopersicum]
Solyc01g096590.2.1	BGI_novel_T001834,BGI_novel_T001835,BGI_novel_T001836,Solyc01g096590.2.1	198.65	211.9	194.26	173.09	189.67	313.85	206.14	173.02	177.86	173.98	191.76	267.24	GO:0030529//intracellular ribonucleoprotein complex	GO:0005198//structural molecule activity;GO:0003676//nucleic acid binding	GO:0010467//gene expression	K02969//small subunit ribosomal protein S20e	gi|460368376|ref|XP_004230043.1|//PREDICTED: 40S ribosomal protein S20-2 [Solanum lycopersicum];gi|460368374|ref|XP_004230042.1|//PREDICTED: 40S ribosomal protein S20-2 [Solanum lycopersicum]
Solyc01g100860.2.1	BGI_novel_T002131,Solyc01g100860.2.1	198.35	221.27	144.14	182	144.18	254.22	206.2	192.87	203.39	181.62	164.65	204.8	GO:0044464//cell part;GO:0005622//intracellular	GO:0032561//guanyl ribonucleotide binding;GO:0005525//GTP binding	GO:0007264//small GTPase mediated signal transduction;GO:0035556//intracellular signal transduction	K07937//ADP-ribosylation factor 1	gi|747080533|ref|XP_011087519.1|//PREDICTED: ADP-ribosylation factor 1 isoform X1 [Sesamum indicum]
Solyc09g009430.2.1	BGI_novel_T014693,BGI_novel_T014694,BGI_novel_T014695,Solyc09g009430.2.1	198.34	202.49	128.96	271.06	171.76	161.95	163.26	124.51	162.13	151.48	142.78	163.58	GO:0032991//macromolecular complex;GO:0043234//protein complex;GO:0009536//plastid;GO:0009507//chloroplast	GO:0032561//guanyl ribonucleotide binding;GO:0017111//nucleoside-triphosphatase activity;GO:0005525//GTP binding;GO:0003924//GTPase activity	GO:0051258//protein polymerization;GO:0009207//purine ribonucleoside triphosphate catabolic process;GO:0043623//cellular protein complex assembly	K03531//cell division protein FtsZ	gi|723727895|ref|XP_010325922.1|//PREDICTED: cell division protein FtsZ homolog 2-1, chloroplastic-like [Solanum lycopersicum]
Solyc03g098050.2.1	Solyc03g098050.2.1	197.98	240.87	227.29	183.4	200.52	247.09	433.62	437.7	533.27	439.81	663.76	656.95	NA	GO:0046872//metal ion binding	NA	K02183//calmodulin	gi|350536977|ref|NP_001234786.1|//calmodulin [Solanum lycopersicum]
Solyc01g087520.2.1	Solyc01g087520.2.1	197.74	177.97	175.61	121.71	170.42	173.67	71.15	72.44	83.05	96.54	120.21	129.27	GO:0043231//intracellular membrane-bounded organelle	GO:0016731//oxidoreductase activity, acting on iron-sulfur proteins as donors, NAD or NADP as acceptor	GO:0044237//cellular metabolic process	K19674//WD repeat-containing protein 35;K03644//lipoyl synthase [EC:2.8.1.8]	gi|460367570|ref|XP_004229646.1|//PREDICTED: ferredoxin-thioredoxin reductase, variable chain-like [Solanum lycopersicum]
Solyc05g013910.2.1	Solyc05g013910.2.1	197.29	181.89	134.24	131.52	174.69	203.58	127.76	98.25	113.79	108.87	115.94	182.18	GO:0043231//intracellular membrane-bounded organelle;GO:0030964//NADH dehydrogenase complex	NA	NA	NA	gi|565367527|ref|XP_006350415.1|//PREDICTED: uncharacterized protein LOC102582643 [Solanum tuberosum]
Solyc09g082730.2.1	Solyc09g082730.2.1	197.02	178.97	74.95	224.24	168.14	143.77	120.68	141.39	165.07	124.29	112.21	127.94	NA	GO:0004033//aldo-keto reductase (NADP) activity	GO:0008152//metabolic process	K05275//pyridoxine 4-dehydrogenase [EC:1.1.1.65];K09338//homeobox-leucine zipper protein	gi|460404273|ref|XP_004247608.1|//PREDICTED: perakine reductase [Solanum lycopersicum]
Solyc09g083150.2.1	Solyc09g083150.2.1	196.87	204.09	161.63	124.8	121.24	184.95	65.36	53.06	66.77	82.31	90.45	96	NA	NA	NA	NA	gi|460404323|ref|XP_004247632.1|//PREDICTED: uncharacterized protein LOC101265478 [Solanum lycopersicum]
Solyc04g014720.2.1	BGI_novel_T007198,BGI_novel_T007199,Solyc04g014720.2.1	196.38	201.32	169.45	179.65	189.71	273.65	208.9	170.46	173.43	176.55	179.25	236.5	NA	NA	NA	K02934//large subunit ribosomal protein L6e	gi|460381880|ref|XP_004236669.1|//PREDICTED: 60S ribosomal protein L6-like [Solanum lycopersicum]
Solyc02g080630.2.1	BGI_novel_T003886,BGI_novel_T003887,Solyc02g080630.2.1	195.94	188.39	174.16	157.54	224.57	155.25	134.45	160.54	189.56	160.12	166.95	170.93	NA	NA	NA	K01759//lactoylglutathione lyase [EC:4.4.1.5]	gi|460373807|ref|XP_004232705.1|//PREDICTED: putative lactoylglutathione lyase [Solanum lycopersicum]
Solyc03g097270.2.1	BGI_novel_T005984,Solyc03g097270.2.1	195.72	238.58	108.48	191.97	161.67	229.58	409.31	427.9	419.49	400.74	409.11	449.57	NA	GO:0004866//endopeptidase inhibitor activity	GO:0051346//negative regulation of hydrolase activity	K13899//cystatin-C	gi|926459549|ref|NP_001300820.1|//cystatin isoform 2 precursor [Solanum lycopersicum];gi|926459521|ref|NP_001234391.2|//cystatin isoform 1 precursor [Solanum lycopersicum]
Solyc04g056350.1.1	Solyc04g056350.1.1	195.66	172.84	121.35	196.6	188.1	227.15	132.81	122.44	123.45	143.21	99.1	148.16	GO:0044464//cell part	GO:0046914//transition metal ion binding	NA	NA	gi|460383337|ref|XP_004237382.1|//PREDICTED: uncharacterized protein LOC101256581 [Solanum lycopersicum]
Solyc02g082200.2.1	Solyc02g082200.2.1	195.62	185.93	131.27	179.54	147.78	211.05	164.91	98.95	142.06	112.87	123.5	175.8	NA	NA	NA	K07390//monothiol glutaredoxin	gi|460373591|ref|XP_004232599.1|//PREDICTED: monothiol glutaredoxin-S7, chloroplastic [Solanum lycopersicum]
Solyc03g111230.2.1	BGI_novel_T006127,Solyc03g111230.2.1	195.49	242.82	249.8	227.42	228.74	370.97	319.2	254.49	282.88	278.71	272.2	340.68	GO:0015934//large ribosomal subunit;GO:0030529//intracellular ribonucleoprotein complex	GO:0005198//structural molecule activity;GO:0003735//structural constituent of ribosome	GO:0010467//gene expression;GO:0006412//translation	K02880//large subunit ribosomal protein L17e	gi|568215015|ref|NP_001274819.1|//ribosomal protein PETRP-like [Solanum tuberosum]
Solyc01g007700.2.1	Solyc01g007700.2.1	195.36	139.16	125.98	72.26	95.11	577.74	62.28	86.48	157.9	54.3	65.99	97.13	NA	NA	NA	K02132//F-type H+-transporting ATPase subunit alpha;K02946//small subunit ribosomal protein S10	gi|674961882|emb|CDX71650.1|//BnaC09g26910D [Brassica napus]
Solyc05g009370.2.1	Solyc05g009370.2.1	195.31	182.68	181.69	158.56	163.68	232.74	153.45	94.65	131.41	104.88	162.9	143.28	GO:0030529//intracellular ribonucleoprotein complex	GO:0005198//structural molecule activity	GO:0010467//gene expression	K02876//large subunit ribosomal protein L15	gi|460386490|ref|XP_004238931.1|//PREDICTED: 50S ribosomal protein L15, chloroplastic [Solanum lycopersicum]
Solyc02g005210.2.1	Solyc02g005210.2.1	194.85	202.26	126.58	146.92	130.94	147.39	116.75	66.61	95.95	82.04	95.85	125.55	NA	NA	NA	NA	gi|723667244|ref|XP_010315530.1|//PREDICTED: uncharacterized protein LOC101248341 [Solanum lycopersicum]
Solyc09g082780.2.1	Solyc09g082780.2.1	194.49	162.84	125.13	131.17	159.21	148.03	115.92	87.56	110.65	109.19	93.69	98.59	NA	NA	NA	K07904//Ras-related protein Rab-11A;K01953//asparagine synthase (glutamine-hydrolysing) [EC:6.3.5.4]	gi|460404279|ref|XP_004247611.1|//PREDICTED: stem-specific protein TSJT1 [Solanum lycopersicum]
Solyc05g053670.2.1	Solyc05g053670.2.1	194.28	227.86	197.13	159.93	181.42	293.17	218.64	172.08	192.7	166.87	185.95	260.51	GO:0030529//intracellular ribonucleoprotein complex	GO:0005198//structural molecule activity	GO:0010467//gene expression	K02872//large subunit ribosomal protein L13Ae	gi|460388412|ref|XP_004239861.1|//PREDICTED: 60S ribosomal protein L13a-4-like [Solanum lycopersicum]
Solyc02g086240.2.1	BGI_novel_T004276,Solyc02g086240.2.1	194.05	225.65	206.32	164.62	199.24	324.01	238.97	158.9	203.74	175.86	179.34	220.09	GO:0031981//nuclear lumen;GO:0005840//ribosome;GO:0015934//large ribosomal subunit;GO:0009536//plastid	GO:0005198//structural molecule activity;GO:0003735//structural constituent of ribosome	GO:0010467//gene expression;GO:0006412//translation	K02868//large subunit ribosomal protein L11e	gi|568214671|ref|NP_001274979.1|//60S ribosomal protein L11-2-like [Solanum tuberosum]
Solyc07g043460.2.1	Solyc07g043460.2.1	193.63	174.12	33.78	70.57	185.34	57.35	27.01	19.47	19.87	12.05	28.55	14.64	NA	GO:0005506//iron ion binding;GO:0016491//oxidoreductase activity	NA	K07426//cytochrome P450, family 4, subfamily B, polypeptide 1 [EC:1.14.14.1];K15639//PHYB activation tagged suppressor 1 [EC:1.14.-.-];K07424	gi|460396143|ref|XP_004243638.1|//PREDICTED: cytochrome P450 CYP72A219-like [Solanum lycopersicum]
Solyc00g012440.1.1	Solyc00g012440.1.1	193.44	191.67	123.05	107.02	134.19	299.39	105.28	89.82	137.59	95.48	64.54	138.52	NA	NA	NA	NA	gi|970066912|ref|XP_015060514.1|//PREDICTED: uncharacterized protein LOC107006481 [Solanum pennellii]
Solyc12g039120.1.1	Solyc12g039120.1.1	193.33	220.93	184.64	202.76	187.93	328.26	195.94	178.95	179.32	195.41	184.81	266.08	GO:0030529//intracellular ribonucleoprotein complex	GO:0005198//structural molecule activity	GO:0010467//gene expression	K02966//small subunit ribosomal protein S19e	gi|460413795|ref|XP_004252264.1|//PREDICTED: 40S ribosomal protein S19-3 [Solanum lycopersicum]
Solyc12g009400.1.1	BGI_novel_T018917,BGI_novel_T018918,Solyc12g009400.1.1	192.8	224.55	163.68	246.57	175.36	264.19	168.93	128.56	160.44	168.23	168.33	216.87	GO:0043227//membrane-bounded organelle	GO:0004738//pyruvate dehydrogenase activity	GO:0006007//glucose catabolic process	K00161//pyruvate dehydrogenase E1 component alpha subunit [EC:1.2.4.1]	gi|460412655|ref|XP_004251713.1|//PREDICTED: pyruvate dehydrogenase E1 component subunit alpha-3, chloroplastic-like [Solanum lycopersicum]
Solyc02g070940.1.1	Solyc02g070940.1.1	192.53	602.58	61.74	78.13	334.52	125.03	126.51	92.05	123.04	66.34	180.2	109.77	GO:0031224//intrinsic component of membrane;GO:0009521//photosystem;GO:0009534//chloroplast thylakoid	GO:0043169//cation binding;GO:0046906//tetrapyrrole binding	GO:0006464//cellular protein modification process;GO:0006091//generation of precursor metabolites and energy	K08912//light-harvesting complex II chlorophyll a/b binding protein 1	gi|970007787|ref|XP_015064801.1|//PREDICTED: chlorophyll a-b binding protein 1B, chloroplastic-like [Solanum pennellii]
Solyc07g007050.1.1	Solyc07g007050.1.1	192.39	202.17	101.13	72.88	105.54	63.09	30.01	41.17	43.97	38.01	62.67	72.77	NA	NA	NA	K03768//peptidyl-prolyl cis-trans isomerase B (cyclophilin B) [EC:5.2.1.8]	gi|723712537|ref|XP_010323260.1|//PREDICTED: uncharacterized protein LOC104648148 [Solanum lycopersicum]
Solyc08g081030.1.1	Solyc08g081030.1.1	192.24	210.36	50.65	302.69	178.62	108.96	213.38	262.93	217.28	151.71	139.94	166.06	NA	NA	NA	K00861//riboflavin kinase [EC:2.7.1.26]	gi|460400167|ref|XP_004245607.1|//PREDICTED: uncharacterized protein LOC101258773 [Solanum lycopersicum]
Solyc10g079420.1.1	Solyc10g079420.1.1	191.65	225.79	233.39	580.22	195.8	313.55	119.44	146.02	142.99	241.65	192.53	431.79	NA	NA	NA	K13448//calcium-binding protein CML	gi|460407618|ref|XP_004249249.1|//PREDICTED: probable calcium-binding protein CML36 [Solanum lycopersicum]
Solyc11g066390.1.1	Solyc11g066390.1.1	191.3	394.97	215.96	175.91	139.28	564.28	228.49	138.62	82.65	160.51	298.63	295.89	GO:0009536//plastid	GO:0016209//antioxidant activity;GO:0043169//cation binding;GO:0003824//catalytic activity	GO:0072593//reactive oxygen species metabolic process	K04565//superoxide dismutase, Cu-Zn family [EC:1.15.1.1]	gi|915409259|ref|NP_001234769.2|//superoxide dismutase [Cu-Zn], chloroplastic [Solanum lycopersicum]
Solyc01g109090.2.1	Solyc01g109090.2.1	190.98	162.97	122.65	143.7	174.76	141.2	60.46	99.64	70.85	99.88	78.79	160.66	NA	NA	NA	NA	gi|698430805|ref|XP_009793543.1|//PREDICTED: uncharacterized protein LOC104240402 [Nicotiana sylvestris]
Solyc09g010120.2.1	Solyc09g010120.2.1	190.59	265.46	118.18	146.55	150.8	224.61	65.53	50.95	70.11	58.4	70.47	70.6	NA	NA	NA	NA	gi|460401970|ref|XP_004246488.1|//PREDICTED: uncharacterized protein LOC101246952 [Solanum lycopersicum]
Solyc04g079790.2.1	BGI_novel_T008263,BGI_novel_T008264,Solyc04g079790.2.1	190.39	235.21	267.05	219.6	235.39	294.63	241.33	113.55	156.43	138.58	206.27	239.9	GO:0030529//intracellular ribonucleoprotein complex;GO:0009536//plastid	GO:0003723//RNA binding;GO:0005198//structural molecule activity	GO:0010467//gene expression	K02996//small subunit ribosomal protein S9	gi|460385039|ref|XP_004238213.1|//PREDICTED: 30S ribosomal protein S9, chloroplastic [Solanum lycopersicum]
Solyc10g049710.1.1	Solyc10g049710.1.1	190.11	195.27	136.44	288.84	164.9	213.51	213.72	136.41	171.24	198.88	163.33	159.19	NA	NA	NA	K01358//ATP-dependent Clp protease, protease subunit [EC:3.4.21.92]	gi|460406631|ref|XP_004248765.1|//PREDICTED: ATP-dependent Clp protease proteolytic subunit-related protein 1, chloroplastic [Solanum lycopersicum]
Solyc01g095700.2.1	BGI_novel_T001774,Solyc01g095700.2.1	189.88	141.8	176.54	271.86	180.19	261.32	109.88	35.26	49.8	28.72	21.21	74.63	NA	NA	NA	K14496//abscisic acid receptor PYR/PYL family	gi|970004161|ref|XP_015062869.1|//PREDICTED: abscisic acid receptor PYL8 [Solanum pennellii];gi|460370745|ref|XP_004231210.1|//PREDICTED: abscisic acid receptor PYL8 [Solanum lycopersicum]
Solyc07g063610.2.1	Solyc07g063610.2.1	189.48	142.04	122	88.11	103.1	131.14	260.61	177.27	220.06	110.6	101.79	201.59	NA	NA	NA	K10418//dynein light chain LC8-type	gi|460397258|ref|XP_004244185.1|//PREDICTED: dynein light chain 1, cytoplasmic [Solanum lycopersicum]
Solyc06g066620.2.1	Solyc06g066620.2.1	189.26	150.93	138.52	119.41	128.24	191.73	114.6	90.43	116.85	83.78	122.09	118.22	NA	NA	NA	NA	gi|460392260|ref|XP_004241735.1|//PREDICTED: protein CURVATURE THYLAKOID 1C, chloroplastic [Solanum lycopersicum]
Solyc09g064940.2.1	Solyc09g064940.2.1	189.22	604.39	56.56	87.01	46.97	888.43	28.95	33.18	28.51	53.09	27.96	54.18	NA	NA	NA	NA	gi|723730347|ref|XP_010326359.1|//PREDICTED: phenazine biosynthesis-like domain-containing protein 1 [Solanum lycopersicum]
Solyc06g082600.2.1	BGI_novel_T011282,Solyc06g082600.2.1	189.17	248.19	92.3	208.64	162.44	160.89	148.41	115.85	137.81	128.42	119.36	159.98	GO:0005634//nucleus	GO:0003677//DNA binding;GO:0032559//adenyl ribonucleotide binding;GO:0019787//ubiquitin-like protein transferase activity;GO:0003700//transcription factor activity, sequence-specific DNA binding	GO:0006355//regulation of transcription, DNA-templated;GO:0006952//defense response;GO:0032446//protein modification by small protein conjugation	K06689//ubiquitin-conjugating enzyme E2 D [EC:2.3.2.23];K13434//pathogenesis-related genes transcriptional activator PTI6	gi|350536447|ref|NP_001234247.1|//ubiquitin conjugating enzyme [Solanum lycopersicum];gi|350536443|ref|NP_001233991.1|//pathogenesis-related genes transcriptional activator PTI6 [Solanum lycopersicum]
Solyc07g040950.2.1	BGI_novel_T012136,Solyc07g040950.2.1	188.96	128.5	79.81	118.07	98.23	97.56	70.25	44.27	66.74	50.02	52.57	67.24	NA	NA	NA	K08234//glyoxylase I family protein	gi|460396355|ref|XP_004243741.1|//PREDICTED: uncharacterized protein LOC101262831 isoform X2 [Solanum lycopersicum]
Solyc09g008280.1.1	BGI_novel_T014641,BGI_novel_T014642,Solyc09g008280.1.1	188.82	244.06	299.03	162.67	239.39	176.11	530.59	926.33	801.46	497.66	476.72	301.58	GO:0044424//intracellular part;GO:0005737//cytoplasm	GO:0016765//transferase activity, transferring alkyl or aryl (other than methyl) groups;GO:0043169//cation binding;GO:0046872//metal ion binding;GO:0005524//ATP binding;GO:0032559//adenyl ribonucleotide binding;GO:0004478//methionine adenosyltransferase activity	GO:0006730//one-carbon metabolic process;GO:0044237//cellular metabolic process;GO:0006556//S-adenosylmethionine biosynthetic process	K00789//S-adenosylmethionine synthetase [EC:2.5.1.6]	gi|350536693|ref|NP_001234004.1|//S-adenosylmethionine synthase 3 [Solanum lycopersicum]
Solyc03g116680.2.1	Solyc03g116680.2.1	188.73	214.52	98.85	185.95	167.45	95.75	141.48	109.75	132.82	143.6	154.95	137.27	NA	NA	NA	NA	gi|460380425|ref|XP_004235957.1|//PREDICTED: methyl-CpG-binding domain-containing protein 11-like [Solanum lycopersicum]
Solyc08g074240.2.1	BGI_novel_T014030,Solyc08g074240.2.1	188.54	223.86	182.74	167.66	193.69	316.28	248.57	181.46	204.88	207.54	220.54	282.71	GO:0005840//ribosome;GO:0030529//intracellular ribonucleoprotein complex	GO:0005198//structural molecule activity;GO:0003735//structural constituent of ribosome	GO:0010467//gene expression;GO:0006412//translation	K02991//small subunit ribosomal protein S6e	gi|460401129|ref|XP_004246081.1|//PREDICTED: 40S ribosomal protein S6-like [Solanum lycopersicum]
Solyc08g006720.2.1	Solyc08g006720.2.1	188.5	151.89	111.34	154.66	153.3	134.18	73.91	54.12	68.73	56.24	64.48	70.23	NA	GO:0004601//peroxidase activity	GO:0008152//metabolic process;GO:0006950//response to stress	K00432//glutathione peroxidase [EC:1.11.1.9]	gi|460397927|ref|XP_004244516.1|//PREDICTED: probable phospholipid hydroperoxide glutathione peroxidase [Solanum lycopersicum]
Solyc02g086930.2.1	Solyc02g086930.2.1	188.36	152.21	58.38	227.04	150.93	91.73	107.06	108.17	144.69	100.85	89.26	97.5	GO:0043231//intracellular membrane-bounded organelle	GO:0003677//DNA binding;GO:0001071//nucleic acid binding transcription factor activity	GO:0006351//transcription, DNA-templated	K09338//homeobox-leucine zipper protein	gi|350537501|ref|NP_001234296.1|//homeodomain leucine zipper protein [Solanum lycopersicum]
Solyc06g069860.2.1	Solyc06g069860.2.1	188.22	222.34	209.4	139.03	219.88	327.49	195.14	164.17	168.06	175.58	196.04	275.19	GO:0030529//intracellular ribonucleoprotein complex	GO:0005198//structural molecule activity	GO:0010467//gene expression	K02915//large subunit ribosomal protein L34e	gi|565376584|ref|XP_006354783.1|//PREDICTED: 60S ribosomal protein L34 [Solanum tuberosum]
Solyc03g008000.1.1	BGI_novel_T004995,Solyc03g008000.1.1	188.11	221.44	115.17	202.11	198.29	151.68	68.84	62.24	58.08	48.48	47.26	94.6	NA	NA	NA	NA	gi|460376884|ref|XP_004234226.1|//PREDICTED: uncharacterized protein LOC101266602 [Solanum lycopersicum]
Solyc01g096580.2.1	Solyc01g096580.2.1	187.3	216.81	166.98	138.78	157.56	312.06	191.49	143.53	172.17	148.4	169.35	217.63	GO:0030529//intracellular ribonucleoprotein complex	GO:0005198//structural molecule activity;GO:0003676//nucleic acid binding	GO:0010467//gene expression	K02969//small subunit ribosomal protein S20e	gi|460368374|ref|XP_004230042.1|//PREDICTED: 40S ribosomal protein S20-2 [Solanum lycopersicum]
Solyc09g083190.2.1	Solyc09g083190.2.1	187.17	160.53	154.11	162.17	165.83	174.55	89.58	52.84	78.88	94.93	92.18	118.02	NA	NA	NA	NA	gi|460404325|ref|XP_004247633.1|//PREDICTED: uncharacterized protein LOC101266364 [Solanum lycopersicum]
Solyc03g114170.2.1	Solyc03g114170.2.1	186.76	196.96	134.83	139.17	154.28	229.36	126.81	105.3	126.32	105.08	115.63	167.03	NA	NA	NA	K10881//26 proteasome complex subunit DSS1	gi|723687354|ref|XP_010318917.1|//PREDICTED: probable 26S proteasome complex subunit sem1-1 [Solanum lycopersicum]
Solyc08g015690.2.1	BGI_novel_T013299,Solyc08g015690.2.1	186.44	169.73	96.89	181.42	163.57	132.69	152.5	142.75	158	178.48	131.16	173.18	NA	NA	GO:0009414//response to water deprivation	NA	gi|460398472|ref|XP_004244783.1|//PREDICTED: uncharacterized protein LOC101260160 [Solanum lycopersicum]
Solyc05g054720.2.1	BGI_novel_T009689,Solyc05g054720.2.1	186.43	173.77	127.04	161.38	149.4	169.04	156.18	106.91	148.59	88.39	132.6	150.14	GO:0031224//intrinsic component of membrane	NA	NA	NA	gi|460388230|ref|XP_004239772.1|//PREDICTED: protein TIC 20-I, chloroplastic-like [Solanum lycopersicum]
Solyc05g012600.2.1	Solyc05g012600.2.1	186.34	155.93	90.6	144.48	120.75	146.51	66.09	34.63	54.53	47.8	47.96	81.88	NA	NA	NA	NA	gi|460386784|ref|XP_004239076.1|//PREDICTED: uncharacterized protein LOC101250301 [Solanum lycopersicum]
Solyc04g053080.2.1	BGI_novel_T007736,Solyc04g053080.2.1	185.92	204.46	173.25	196.27	321.82	139.12	145.06	104.76	118.17	121.55	131.08	133.66	NA	NA	NA	K18342//OTU domain-containing protein 6 [EC:3.4.19.12]	gi|460383474|ref|XP_004237447.1|//PREDICTED: OTU domain-containing protein 6B [Solanum lycopersicum]
Solyc01g095200.2.1	Solyc01g095200.2.1	185.88	224.64	69.57	157.2	98.57	98.53	74.69	56.54	68.19	74.38	52.3	58.51	NA	NA	NA	K00861//riboflavin kinase [EC:2.7.1.26];K07748//sterol-4alpha-carboxylate 3-dehydrogenase (decarboxylating) [EC:1.1.1.170]	gi|460368156|ref|XP_004229935.1|//PREDICTED: reticulon-like protein B1 [Solanum lycopersicum]
Solyc10g086730.1.1	Solyc10g086730.1.1	185.72	157.36	184.68	102.23	184.98	129.38	178.37	111.58	137.22	161.98	213.02	244.06	NA	NA	NA	K03841//fructose-1,6-bisphosphatase I [EC:3.1.3.11]	gi|460408392|ref|XP_004249629.1|//PREDICTED: fructose-1,6-bisphosphatase, chloroplastic [Solanum lycopersicum]
Solyc03g096670.2.1	Solyc03g096670.2.1	185.13	285.8	12.94	160.39	57.11	6.59	7.85	5.68	3.84	2.62	2.62	2.71	NA	GO:0004721//phosphoprotein phosphatase activity	NA	K14497//protein phosphatase 2C [EC:3.1.3.16]	gi|910749435|ref|NP_001234692.2|//protein phosphatase 2C AHG3 homolog [Solanum lycopersicum]
Solyc11g010600.1.1	BGI_novel_T017560,Solyc11g010600.1.1	184.93	234.53	206.15	155.77	159.67	141.62	95.11	91.4	92.77	56.63	70.87	40.9	NA	NA	NA	K01835//phosphoglucomutase [EC:5.4.2.2];K13506//glycerol-3-phosphate O-acyltransferase 3/4 [EC:2.3.1.15];K14294//partner of Y14 and mago	gi|15144512|gb|AAK84479.1|//putative auxin growth promotor protein [Solanum lycopersicum];gi|723741627|ref|XP_010312647.1|//PREDICTED: uncharacterized protein At1g04910 isoform X1 [Solanum lycopersicum]
Solyc01g097910.2.1	Solyc01g097910.2.1	184.72	184.25	88.47	134.17	150.13	104.53	67.31	35.03	53.98	56.37	58.8	77.75	NA	NA	NA	NA	gi|970003832|ref|XP_015062694.1|//PREDICTED: uncharacterized protein LOC107008255 [Solanum pennellii]
Solyc07g007260.2.1	Solyc07g007260.2.1	184.58	206.09	64.79	30.56	272.22	48.31	2.96	40.8	30.83	6.81	27.14	10.04	NA	GO:0004866//endopeptidase inhibitor activity	NA	NA	gi|460394248|ref|XP_004242716.1|//PREDICTED: metallocarboxypeptidase inhibitor-like [Solanum lycopersicum]
Solyc01g104700.2.1	Solyc01g104700.2.1	184.33	215.54	114.89	208.02	170.41	167.97	174.96	148.26	192.02	159.54	152.24	183.69	GO:0043231//intracellular membrane-bounded organelle	GO:0032561//guanyl ribonucleotide binding;GO:0017111//nucleoside-triphosphatase activity	GO:0051169//nuclear transport;GO:0023052//signaling;GO:0015031//protein transport;GO:0009207//purine ribonucleoside triphosphate catabolic process	K07936//GTP-binding nuclear protein Ran	gi|568214992|ref|NP_001274933.1|//GTP-binding nuclear protein Ran2-like [Solanum tuberosum]
Solyc03g019880.2.1	Solyc03g019880.2.1	184.32	124.84	125.9	113.5	148.57	139.97	91.69	66	104.32	88.3	85.57	124.59	NA	NA	NA	NA	gi|460377080|ref|XP_004234323.1|//PREDICTED: UPF0426 protein At1g28150, chloroplastic [Solanum lycopersicum]
Solyc01g008090.2.1	Solyc01g008090.2.1	184.28	236.69	210.5	180.31	187.95	443.74	202.54	187.76	217.54	215.5	207.07	271.35	GO:0030529//intracellular ribonucleoprotein complex	GO:0043169//cation binding;GO:0005198//structural molecule activity	GO:0010467//gene expression	K02978//small subunit ribosomal protein S27e	gi|460365302|ref|XP_004228542.1|//PREDICTED: 40S ribosomal protein S27-2 [Solanum lycopersicum]
Solyc11g006060.1.1	Solyc11g006060.1.1	184.09	158.64	163.29	212.54	137.9	238.87	116.08	43.44	63.68	52.86	73.52	116.54	NA	NA	NA	NA	gi|460408969|ref|XP_004249913.1|//PREDICTED: rubisco accumulation factor 1, chloroplastic [Solanum lycopersicum]
Solyc10g048060.1.1	Solyc10g048060.1.1	184.05	177.89	160.08	104.12	150.22	490.47	69.95	153.04	135.38	162.12	130.9	194.16	GO:0043231//intracellular membrane-bounded organelle	NA	NA	NA	gi|57013900|ref|YP_173374.1|//hypothetical protein NitaMp027 [Nicotiana tabacum]
Solyc03g079940.2.1	Solyc03g079940.2.1	184.02	205.46	223.48	170.48	171.57	188.77	218.41	112.15	153.25	140.01	171.81	179.64	GO:0031224//intrinsic component of membrane;GO:0019866//organelle inner membrane	GO:0022892//substrate-specific transporter activity	GO:0006810//transport	NA	gi|460378577|ref|XP_004235047.1|//PREDICTED: uncharacterized protein LOC101257149 [Solanum lycopersicum]
Solyc05g005880.2.1	BGI_novel_T008500,Solyc05g005880.2.1	184.01	193.93	180.7	123.69	153.84	254.08	126.21	86.11	130.84	83.82	152.71	160.12	GO:0030529//intracellular ribonucleoprotein complex	GO:0005198//structural molecule activity;GO:0003676//nucleic acid binding	GO:0010467//gene expression	K02952//small subunit ribosomal protein S13	gi|460386014|ref|XP_004238695.1|//PREDICTED: 30S ribosomal protein S13, chloroplastic [Solanum lycopersicum]
Solyc12g009650.1.1	BGI_novel_T018928,Solyc12g009650.1.1	184.01	599.75	1028.04	30.59	324.71	286.41	46.1	36.03	17.66	27.39	340.18	36.94	NA	NA	GO:0010876//lipid localization	K02883//large subunit ribosomal protein L18e;K14709//solute carrier family 39 (zinc transporter), member 1/2/3;K11855//ubiquitin carboxyl-terminal hydrolase 36/42 [EC:3.4.19.12]	gi|991820280|ref|NP_001307023.1|//proline-rich protein precursor [Solanum lycopersicum];gi|970068422|ref|XP_015061336.1|//PREDICTED: 36.4 kDa proline-rich protein [Solanum pennellii]
Solyc01g009990.2.1	Solyc01g009990.2.1	183.65	185.95	317.77	142.94	229.23	240.36	194.56	104.43	127.47	122.53	187.39	194.84	NA	GO:0016853//isomerase activity	NA	K03768//peptidyl-prolyl cis-trans isomerase B (cyclophilin B) [EC:5.2.1.8]	gi|460365069|ref|XP_004228428.1|//PREDICTED: peptidyl-prolyl cis-trans isomerase CYP20-2, chloroplastic [Solanum lycopersicum]
Solyc01g007860.2.1	Solyc01g007860.2.1	183.5	187.52	119.15	152.03	175.43	138.64	147.61	126.78	156.42	127.46	123.61	160.12	NA	GO:0016879//ligase activity, forming carbon-nitrogen bonds	GO:0006464//cellular protein modification process	K10704//ubiquitin-conjugating enzyme E2 variant	gi|985801663|ref|NP_001306879.1|//ubiquitin-conjugating enzyme E2 variant 1C [Solanum lycopersicum]
Solyc04g063290.2.1	Solyc04g063290.2.1	183.44	253.34	240.72	204.75	190.06	352.2	246.84	210.86	224.9	246.61	213.15	257.4	NA	NA	NA	K02981//small subunit ribosomal protein S2e	gi|565379864|ref|XP_006356337.1|//PREDICTED: 40S ribosomal protein S2-4-like [Solanum tuberosum]
Solyc12g036200.1.1	Solyc12g036200.1.1	183.22	186.77	105.25	167.44	145.82	190	133.8	142.07	163.09	143.95	129.79	158.44	NA	GO:0016859//cis-trans isomerase activity	GO:0044267//cellular protein metabolic process	K09579//peptidyl-prolyl cis-trans isomerase NIMA-interacting 4 [EC:5.2.1.8]	gi|723750228|ref|XP_010314186.1|//PREDICTED: peptidyl-prolyl cis-trans isomerase NIMA-interacting 4 [Solanum lycopersicum]
Solyc02g079770.2.1	Solyc02g079770.2.1	183.12	207.62	273.59	210.15	222.98	351.33	168.99	77.64	120.39	103.78	150.18	163.65	GO:0009536//plastid	NA	NA	NA	gi|970011705|ref|XP_015066777.1|//PREDICTED: DAG protein, chloroplastic [Solanum pennellii]
Solyc11g070030.1.1	Solyc11g070030.1.1	182.77	202.46	100.28	184.42	169.02	149.16	172.39	134.22	153.71	163.32	113.65	153.24	GO:0043231//intracellular membrane-bounded organelle;GO:0044425//membrane part	GO:0050136//NADH dehydrogenase (quinone) activity;GO:0046914//transition metal ion binding;GO:0048037//cofactor binding;GO:0051536//iron-sulfur cluster binding	GO:0006091//generation of precursor metabolites and energy;GO:0051234//establishment of localization	K03940//NADH dehydrogenase (ubiquinone) Fe-S protein 7 [EC:1.6.5.3 1.6.99.3]	gi|460411577|ref|XP_004251185.1|//PREDICTED: NADH dehydrogenase [ubiquinone] iron-sulfur protein 7, mitochondrial [Solanum lycopersicum]
Solyc05g007560.2.1	Solyc05g007560.2.1	182.28	229.03	228.24	140.91	191.45	350.6	219.6	179.84	195.17	208.87	190.69	276.94	GO:0030529//intracellular ribonucleoprotein complex	GO:0005198//structural molecule activity	GO:0010467//gene expression	K02915//large subunit ribosomal protein L34e	gi|970031189|ref|XP_015076882.1|//PREDICTED: 60S ribosomal protein L34-like [Solanum pennellii]
Solyc09g011760.2.1	Solyc09g011760.2.1	182.26	161.23	95.75	123.49	127.48	201.1	125.79	93.56	121.91	101.7	105.36	160.85	GO:0005758//mitochondrial intermembrane space;GO:0019866//organelle inner membrane	GO:0043169//cation binding	GO:0006612//protein targeting to membrane	K17778//mitochondrial import inner membrane translocase subunit TIM10	gi|350537255|ref|NP_001234286.1|//small zinc finger-like protein [Solanum lycopersicum]
Solyc09g061440.2.1	Solyc09g061440.2.1	182.2	165.59	126.22	162.55	131.58	174.18	93.38	70.98	102.49	81.27	82.67	113.47	NA	NA	NA	NA	gi|460403223|ref|XP_004247093.1|//PREDICTED: uncharacterized protein LOC101259284 [Solanum lycopersicum]
Solyc07g066600.2.1	BGI_novel_T012998,Solyc07g066600.2.1	182.16	204.22	110.85	162.81	147.68	155.75	148.96	137.56	161.45	147.51	122.23	139.44	GO:0044424//intracellular part;GO:0005737//cytoplasm	GO:0005524//ATP binding;GO:0032559//adenyl ribonucleotide binding;GO:0016301//kinase activity;GO:0004618//phosphoglycerate kinase activity	GO:0016310//phosphorylation;GO:0006007//glucose catabolic process;GO:0006096//glycolytic process;GO:0006796//phosphate-containing compound metabolic process	K00927//phosphoglycerate kinase [EC:2.7.2.3]	gi|723717714|ref|XP_010324204.1|//PREDICTED: phosphoglycerate kinase, cytosolic [Solanum lycopersicum]
Solyc06g071100.2.1	Solyc06g071100.2.1	182.11	132.95	129.71	228.19	160.83	116.7	444.32	214.79	300.6	314.65	250.36	253.67	GO:0031224//intrinsic component of membrane	GO:0043169//cation binding;GO:0015662//ATPase activity, coupled to transmembrane movement of ions, phosphorylative mechanism;GO:0032559//adenyl ribonucleotide binding	GO:0009206//purine ribonucleoside triphosphate biosynthetic process;GO:0006811//ion transport;GO:0006818//hydrogen transport;GO:0009207//purine ribonucleoside triphosphate catabolic process	K01535//H+-transporting ATPase [EC:3.6.3.6]	gi|350535937|ref|NP_001234477.1|//plasma membrane H+-ATPase [Solanum lycopersicum]
BGI_novel_G003151	BGI_novel_T016963	182	199.35	122.69	253.47	166.74	80.1	16.13	16.57	19.07	24.86	20.56	41.87	NA	NA	NA	K13448//calcium-binding protein CML	gi|460407614|ref|XP_004249247.1|//PREDICTED: probable calcium-binding protein CML36 [Solanum lycopersicum]
Solyc05g055770.2.1	BGI_novel_T009754,Solyc05g055770.2.1	181.51	195.65	156.16	219.83	188.71	193.18	140.69	141.49	158.03	143.5	141.39	170.05	NA	NA	GO:0044260//cellular macromolecule metabolic process	K03240//translation initiation factor eIF-2B subunit epsilon	gi|460388076|ref|XP_004239697.1|//PREDICTED: basic leucine zipper and W2 domain-containing protein 2 [Solanum lycopersicum]
Solyc07g007130.1.1	Solyc07g007130.1.1	181.37	171.07	110.03	40.9	40.24	43.73	303.57	493.71	528.53	537.1	525.28	326.57	NA	NA	NA	K03549//KUP system potassium uptake protein	gi|460394226|ref|XP_004242705.1|//PREDICTED: uncharacterized protein LOC101250420 [Solanum lycopersicum]
Solyc05g005490.2.1	BGI_novel_T008472,Solyc05g005490.2.1	181.06	149.72	86.74	125.76	97.48	117.06	122.12	109.93	109.03	151.15	132.06	143.98	NA	GO:0016836//hydro-lyase activity;GO:0046914//transition metal ion binding;GO:0004089//carbonate dehydratase activity;GO:0008270//zinc ion binding	GO:0015976//carbon utilization	K01673//carbonic anhydrase [EC:4.2.1.1]	gi|849513095|ref|NP_001296992.1|//carbonic anhydrase 2 2 [Solanum lycopersicum];gi|849515008|ref|NP_001296993.1|//carbonic anhydrase 2 1 [Solanum lycopersicum]
Solyc04g011500.2.1	BGI_novel_T007162,Solyc04g011500.2.1	180.85	204.28	121.51	111.11	127.92	110.39	92.17	72.94	85.28	91.35	93.24	89.48	GO:0043232//intracellular non-membrane-bounded organelle	GO:0032559//adenyl ribonucleotide binding	NA	K10355//actin, other eukaryote	gi|460382038|ref|XP_004236747.1|//PREDICTED: actin-97 [Solanum lycopersicum]
Solyc08g044230.1.1	BGI_novel_T013449,Solyc08g044230.1.1	180.78	207.42	126.24	217.48	159.19	299.11	118.46	120.6	138.2	103.34	99.44	93.21	NA	NA	NA	NA	gi|723735774|ref|XP_010327352.1|//PREDICTED: octapeptide-repeat protein T2-like [Solanum lycopersicum]
Solyc09g008920.2.1	Solyc09g008920.2.1	180.4	174.99	133.41	180.77	148.34	191.32	147.69	92.37	132.38	113.19	114.48	139.19	NA	GO:0016628//oxidoreductase activity, acting on the CH-CH group of donors, NAD or NADP as acceptor	GO:0006720//isoprenoid metabolic process	K13789//geranylgeranyl diphosphate synthase, type II [EC:2.5.1.1 2.5.1.10 2.5.1.29]	gi|460402140|ref|XP_004246572.1|//PREDICTED: heterodimeric geranylgeranyl pyrophosphate synthase small subunit, chloroplastic-like [Solanum lycopersicum]
Solyc11g010270.1.1	Solyc11g010270.1.1	180.22	129.38	239.67	236.61	254.55	205.01	43.31	19.27	35.22	61.8	44.07	69.56	NA	NA	NA	K09338//homeobox-leucine zipper protein	gi|460409385|ref|XP_004250119.1|//PREDICTED: homeobox-leucine zipper protein ATHB-6 [Solanum lycopersicum]
Solyc08g006780.2.1	Solyc08g006780.2.1	179.88	158.33	147.9	158.44	128.53	189	159.36	108.07	141.57	118.34	148.69	204.82	GO:0009526//plastid envelope	NA	NA	NA	gi|460397941|ref|XP_004244523.1|//PREDICTED: uncharacterized protein LOC101251012 [Solanum lycopersicum]
Solyc10g081040.1.1	Solyc10g081040.1.1	179.51	223.25	145.61	107.03	56.52	186.79	86.3	122.48	131.24	173.65	223.43	173.41	NA	NA	NA	NA	gi|460407788|ref|XP_004249332.1|//PREDICTED: uncharacterized protein LOC101251527 [Solanum lycopersicum]
Solyc04g009770.2.1	Solyc04g009770.2.1	179.46	215.47	131.42	176.34	156.75	263.82	180.11	118.23	148.47	129.44	114.2	153.27	GO:0044424//intracellular part	GO:0043169//cation binding;GO:0005515//protein binding;GO:0032559//adenyl ribonucleotide binding	GO:0044267//cellular protein metabolic process;GO:0006950//response to stress	K09503//DnaJ homolog subfamily A member 2	gi|970024435|ref|XP_015073529.1|//PREDICTED: dnaJ protein homolog [Solanum pennellii]
Solyc03g093830.2.1	Solyc03g093830.2.1	179.35	165.39	129.4	154.07	130.44	174.18	107.44	76.83	100.33	109.29	95.96	108.25	NA	NA	NA	NA	gi|460378878|ref|XP_004235195.1|//PREDICTED: uncharacterized protein LOC101244466 [Solanum lycopersicum]
Solyc03g120670.2.1	BGI_novel_T006714,Solyc03g120670.2.1	179.25	201.5	122.97	152.59	141.65	166.7	91.14	72.59	91.96	92.54	90.06	105.98	NA	NA	NA	K18606//hydroxyphenylpyruvate reductase [EC:1.1.1.237];K15919//hydroxypyruvate reductase 2	gi|460379844|ref|XP_004235670.1|//PREDICTED: hydroxyphenylpyruvate reductase-like isoform X2 [Solanum lycopersicum]
Solyc06g060790.1.1	Solyc06g060790.1.1	179.08	202.63	184.13	170.45	128.48	306.03	174.05	155.5	170.16	210.58	167.02	232.37	GO:0043234//protein complex	GO:0016836//hydro-lyase activity	GO:0006551//leucine metabolic process	K01704//3-isopropylmalate/(R)-2-methylmalate dehydratase small subunit [EC:4.2.1.33 4.2.1.35]	gi|723710479|ref|XP_010322896.1|//PREDICTED: 3-isopropylmalate dehydratase small subunit 3-like [Solanum lycopersicum]
Solyc11g072240.1.1	BGI_novel_T018636,Solyc11g072240.1.1	179.06	191.3	194.25	212.49	180.21	229.69	169.94	173.62	154.9	135.97	136.85	206.88	NA	GO:0046872//metal ion binding	NA	K02183//calmodulin	gi|460411709|ref|XP_004251248.1|//PREDICTED: calmodulin [Solanum lycopersicum];gi|971538318|ref|XP_006340365.2|//PREDICTED: calmodulin-like [Solanum tuberosum]
Solyc07g064510.2.1	Solyc07g064510.2.1	179.03	186.68	140.21	171.51	188.86	167.48	164.42	137.23	171.1	139.99	140.59	150.42	NA	GO:0005488//binding	NA	K13201//nucleolysin TIA-1/TIAR;K03231//elongation factor 1-alpha	gi|970041718|ref|XP_015082248.1|//PREDICTED: polyadenylate-binding protein RBP45 [Solanum pennellii]
Solyc06g005750.2.1	BGI_novel_T009862,Solyc06g005750.2.1	179.02	156.35	31.72	60.69	207.23	56.34	34.01	30.08	30.39	14.38	43.43	9.62	GO:0031224//intrinsic component of membrane	GO:0016709//oxidoreductase activity, acting on paired donors, with incorporation or reduction of molecular oxygen, NAD(P)H as one donor, and incorporation of one atom of oxygen;GO:0046914//transition metal ion binding	GO:0006631//fatty acid metabolic process	K14424//4-alpha-methyl-delta7-sterol-4alpha-methyl oxidase [EC:1.14.13.72]	gi|460389474|ref|XP_004240377.1|//PREDICTED: methylsterol monooxygenase 2-2-like [Solanum lycopersicum]
Solyc05g015500.2.1	BGI_novel_T009033,Solyc05g015500.2.1	178.93	188.63	142.98	224.93	250.3	128.79	150.13	111.38	167.28	120.51	133.93	154.45	NA	NA	NA	K15407//queuine tRNA-ribosyltransferase subunit QTRTD1 [EC:2.4.2.29];K13098//RNA-binding protein FUS;K02685//DNA primase large subunit [EC:2.7.7.-]	gi|460387078|ref|XP_004239216.1|//PREDICTED: ranBP2-type zinc finger protein At1g67325 [Solanum lycopersicum]
Solyc07g063870.2.1	BGI_novel_T012823,Solyc07g063870.2.1	178.78	182.05	89.94	156.58	120.08	102.03	109.41	75.34	91.43	87.28	77.88	87.27	NA	NA	NA	NA	gi|723718487|ref|XP_010324338.1|//PREDICTED: uncharacterized protein LOC101263228 isoform X1 [Solanum lycopersicum];gi|460397228|ref|XP_004244170.1|//PREDICTED: uncharacterized protein LOC101263228 isoform X2 [Solanum lycopersicum]
Solyc05g050500.1.1	Solyc05g050500.1.1	178.77	184.42	168.58	175.72	174.98	156.95	98.12	58.56	75.29	74.29	92.86	149.62	NA	NA	NA	K02113//F-type H+-transporting ATPase subunit delta	gi|970030682|ref|XP_015076626.1|//PREDICTED: ATP synthase subunit delta, chloroplastic [Solanum pennellii]
Solyc11g067100.1.1	BGI_novel_T018430,Solyc11g067100.1.1	178.75	200.92	172.88	140.24	166.31	300.5	172.47	151.5	182.84	154.9	150.84	243.27	NA	NA	NA	K02943//large subunit ribosomal protein LP2	gi|460411270|ref|XP_004251036.1|//PREDICTED: 60S acidic ribosomal protein P2-2 [Solanum lycopersicum]
Solyc01g102660.2.1	BGI_novel_T002191,Solyc01g102660.2.1	178.59	155.53	85.12	158.59	134.59	155.66	198.61	132.6	162.95	156.17	132.13	153.94	GO:0044424//intracellular part	GO:0016859//cis-trans isomerase activity	GO:0006520//cellular amino acid metabolic process	K01800//maleylacetoacetate isomerase [EC:5.2.1.2]	gi|460369073|ref|XP_004230388.1|//PREDICTED: glutathione S-transferase zeta class-like isoform X1 [Solanum lycopersicum]
Solyc07g062400.2.1	Solyc07g062400.2.1	178.58	180.15	80.69	192.02	159.85	165.59	112.81	109.03	140.9	117.33	101.65	147.88	NA	GO:0003677//DNA binding	NA	K03627//putative transcription factor	gi|995970156|ref|NP_001307152.1|//multiprotein-bridging factor 1c [Solanum lycopersicum]
Solyc06g062950.1.1	Solyc06g062950.1.1	177.96	200.67	176.56	290.98	227.01	123.13	105.48	119.24	93.73	61.77	80.95	84.51	NA	NA	NA	K09490//heat shock 70kDa protein 5;K11262//acetyl-CoA carboxylase / biotin carboxylase 1 [EC:6.4.1.2 6.3.4.14];K13199//plasminogen activator inhibitor 1 RNA-binding protein;K11267//sister chromatid cohesion protein PDS5;K18443//golgi-specific brefeldin A-resistance guanine nucleotide exchange factor 1	gi|723710097|ref|XP_010322825.1|//PREDICTED: subtilisin-like protease [Solanum lycopersicum]
Solyc06g073370.2.1	BGI_novel_T011067,Solyc06g073370.2.1	177.87	203.96	236.25	156.62	216.64	351.53	225.56	183.43	205	219.98	193.87	239.21	GO:0005840//ribosome;GO:0030529//intracellular ribonucleoprotein complex	GO:0003723//RNA binding;GO:0005198//structural molecule activity;GO:0003735//structural constituent of ribosome;GO:0003676//nucleic acid binding	GO:0010467//gene expression;GO:0006412//translation	K02964//small subunit ribosomal protein S18e	gi|697159836|ref|XP_009588684.1|//PREDICTED: 40S ribosomal protein S18-like [Nicotiana tomentosiformis];gi|460391585|ref|XP_004241401.1|//PREDICTED: 40S ribosomal protein S18-like [Solanum lycopersicum]
Solyc09g018890.2.1	Solyc09g018890.2.1	177.67	142.24	85.78	127.34	132.24	107.86	50.15	37.33	63.01	68.97	68.16	91.68	NA	NA	NA	NA	gi|460401479|ref|XP_004246251.1|//PREDICTED: uncharacterized protein LOC101248905 [Solanum lycopersicum]
Solyc07g006220.1.1	Solyc07g006220.1.1	177.56	202.44	184.17	67.81	97.17	141.06	309.48	433.73	375.54	298.8	310.94	258.28	NA	GO:0016857//racemase and epimerase activity, acting on carbohydrates and derivatives;GO:0048037//cofactor binding	GO:0044238//primary metabolic process	K08679//UDP-glucuronate 4-epimerase [EC:5.1.3.6]	gi|723712323|ref|XP_010323223.1|//PREDICTED: UDP-glucuronate 4-epimerase 1 [Solanum lycopersicum]
Solyc06g069090.2.1	BGI_novel_T010887,BGI_novel_T010888,BGI_novel_T010889,Solyc06g069090.2.1	177.5	198.34	196.01	163.15	184.6	287.9	224.92	182.97	199.29	194.38	194.96	257.9	GO:0005840//ribosome;GO:0030529//intracellular ribonucleoprotein complex	GO:0005198//structural molecule activity;GO:0003735//structural constituent of ribosome	GO:0010467//gene expression;GO:0006412//translation	K02993//small subunit ribosomal protein S7e	gi|460392049|ref|XP_004241630.1|//PREDICTED: 40S ribosomal protein S7-1 [Solanum lycopersicum]
Solyc06g061230.2.1	Solyc06g061230.2.1	177.42	96.01	55.64	49.47	32.91	158.71	153.3	90.3	148.47	57.83	61.96	179.94	NA	NA	NA	NA	NA
Solyc06g048410.2.1	BGI_novel_T010313,Solyc06g048410.2.1	177.28	193.61	211.54	215.43	250.55	195.5	189.79	104.24	204.04	180.27	194.05	251.98	GO:0009536//plastid	GO:0016209//antioxidant activity;GO:0004784//superoxide dismutase activity;GO:0043169//cation binding;GO:0046872//metal ion binding;GO:0003824//catalytic activity	GO:0006801//superoxide metabolic process;GO:0072593//reactive oxygen species metabolic process;GO:0055114//oxidation-reduction process	K04564//superoxide dismutase, Fe-Mn family [EC:1.15.1.1]	gi|924183304|ref|NP_001233789.2|//iron superoxide dismutase isoform 2 [Solanum lycopersicum];gi|924183549|ref|NP_001300698.1|//iron superoxide dismutase isoform 1 [Solanum lycopersicum]
Solyc01g079420.2.1	Solyc01g079420.2.1	177.16	158.5	101.14	137.82	157.49	258.42	130.35	125.42	131.61	139.91	124.38	196.43	GO:0005743//mitochondrial inner membrane	GO:0015002//heme-copper terminal oxidase activity	GO:0008152//metabolic process	NA	gi|460367050|ref|XP_004229388.1|//PREDICTED: cytochrome c oxidase subunit 5C-2 [Solanum lycopersicum]
Solyc05g013480.2.1	Solyc05g013480.2.1	177.13	199.26	94.13	195.87	113.51	121.62	94.62	80.77	102.41	81.45	77.37	97.27	NA	NA	NA	K14570//RNA exonuclease 1 [EC:3.1.-.-]	gi|460386890|ref|XP_004239127.1|//PREDICTED: uncharacterized protein LOC101267023 [Solanum lycopersicum]
Solyc01g005300.2.1	BGI_novel_T000344,Solyc01g005300.2.1	177.08	194.1	148.77	264.64	253.27	155	99.84	79.56	80.95	71.47	78.1	95.78	NA	NA	GO:0023052//signaling;GO:0006351//transcription, DNA-templated	K12116//flavin-binding kelch repeat F-box protein 1	gi|460365707|ref|XP_004228739.1|//PREDICTED: adagio protein 3 [Solanum lycopersicum]
Solyc06g082650.2.1	BGI_novel_T011284,BGI_novel_T011285,Solyc06g082650.2.1	177	265.29	199.71	192.75	189.18	377.97	251.18	261.35	269.49	252.94	238.18	355.42	GO:0005840//ribosome;GO:0030529//intracellular ribonucleoprotein complex	GO:0005198//structural molecule activity;GO:0003735//structural constituent of ribosome	GO:0010467//gene expression;GO:0006412//translation	K02866//large subunit ribosomal protein L10e	gi|460393726|ref|XP_004242460.1|//PREDICTED: 60S ribosomal protein L10 [Solanum lycopersicum]
Solyc06g084020.2.1	Solyc06g084020.2.1	176.84	273.31	547.27	332.88	298.12	193.98	122.37	91.15	96.16	111.46	133.16	136.34	GO:0043229//intracellular organelle	NA	NA	K11275//histone H1/5	gi|970036582|ref|XP_015079632.1|//PREDICTED: histone H1-like [Solanum pennellii]
Solyc02g069100.2.1	BGI_novel_T003424,BGI_novel_T003425,BGI_novel_T003426,BGI_novel_T003427,Solyc02g069100.2.1	176.57	133.62	126.97	221.87	165.11	294.12	172.41	238.45	194.67	229.83	168.6	187.11	NA	GO:0004175//endopeptidase activity;GO:0004197//cysteine-type endopeptidase activity	GO:0019222//regulation of metabolic process;GO:0006508//proteolysis;GO:0019538//protein metabolic process;GO:0050790//regulation of catalytic activity	K01363//cathepsin B [EC:3.4.22.1]	gi|460374845|ref|XP_004233219.1|//PREDICTED: cathepsin B [Solanum lycopersicum]
Solyc07g064590.2.1	BGI_novel_T012863,BGI_novel_T012864,Solyc07g064590.2.1	176.56	82.08	271.04	55.9	284.99	161.01	33.7	116.48	76.44	31.29	57.68	37.87	NA	NA	NA	K13719//ubiquitin thioesterase OTU1 [EC:3.1.2.-]	gi|460397128|ref|XP_004244120.1|//PREDICTED: ubiquitin thioesterase OTU1 [Solanum lycopersicum]
Solyc06g063220.2.1	Solyc06g063220.2.1	176.39	167.38	149.48	138.64	171.65	219.41	145.57	94.74	129.6	109.01	110.01	161.42	NA	NA	NA	K02135//F-type H+-transporting ATPase subunit epsilon	gi|460392651|ref|XP_004241929.1|//PREDICTED: ATP synthase subunit epsilon, mitochondrial [Solanum lycopersicum]
Solyc09g018010.2.1	BGI_novel_T014919,Solyc09g018010.2.1	175.11	159.98	80.79	39.32	119.37	61.1	184.91	134.03	110.89	122.24	165.58	181.47	NA	NA	GO:0050896//response to stimulus	NA	gi|460401532|ref|XP_004246276.1|//PREDICTED: non-specific lipid-transfer protein 1-like [Solanum lycopersicum]
Solyc06g073800.2.1	Solyc06g073800.2.1	175	249.67	195.19	154.52	165.18	390.8	213.09	183.92	202.69	191.16	205.94	239.59	GO:0030529//intracellular ribonucleoprotein complex	GO:0005198//structural molecule activity	GO:0010467//gene expression	K02949//small subunit ribosomal protein S11e	gi|460391519|ref|XP_004241368.1|//PREDICTED: 40S ribosomal protein S11-like [Solanum lycopersicum]
Solyc06g071920.2.1	Solyc06g071920.2.1	174.58	121.24	60.76	128.16	90.19	125.15	131.88	86.9	118.08	106.64	90.52	113.36	GO:0044424//intracellular part	GO:0000166//nucleotide binding	GO:0006007//glucose catabolic process	K00134//glyceraldehyde 3-phosphate dehydrogenase [EC:1.2.1.12]	gi|460391793|ref|XP_004241503.1|//PREDICTED: glyceraldehyde-3-phosphate dehydrogenase, cytosolic [Solanum lycopersicum]
Solyc01g110440.2.1	Solyc01g110440.2.1	174.47	236.23	338.86	123.66	315.85	179.97	605.41	907.71	946.12	618.25	776.59	457.03	NA	GO:0016831//carboxy-lyase activity	GO:0006525//arginine metabolic process;GO:0006596//polyamine biosynthetic process	K01583//arginine decarboxylase [EC:4.1.1.19]	gi|808154184|ref|NP_001234649.2|//arginine decarboxylase [Solanum lycopersicum]
Solyc08g077720.2.1	BGI_novel_T014219,BGI_novel_T014220,Solyc08g077720.2.1	174.45	175.06	203.85	126.37	175.12	306.4	226.63	139.63	182.71	152.22	179.66	267.54	GO:0030529//intracellular ribonucleoprotein complex	GO:0005198//structural molecule activity	GO:0010467//gene expression	K02921//large subunit ribosomal protein L37Ae	gi|641866750|gb|KDO85434.1|//hypothetical protein CISIN_1g045338mg [Citrus sinensis]
Solyc04g008710.2.1	Solyc04g008710.2.1	174.16	167.47	155.94	170.79	151.43	284.74	156.57	98.31	129.3	107.9	131.28	148.07	NA	NA	NA	NA	gi|460382311|ref|XP_004236883.1|//PREDICTED: glutamic acid-rich protein-like [Solanum lycopersicum]
Solyc08g077530.2.1	Solyc08g077530.2.1	173.72	122.49	147.73	247.04	160.88	160.43	91.3	64	69.01	56.33	41.87	80.8	NA	GO:0016160//amylase activity;GO:0043167//ion binding	GO:0005976//polysaccharide metabolic process	K01177//beta-amylase [EC:3.2.1.2]	gi|460400646|ref|XP_004245844.1|//PREDICTED: beta-amylase 3, chloroplastic [Solanum lycopersicum]
Solyc06g082670.2.1	BGI_novel_T011286,Solyc06g082670.2.1	173.66	238.41	180.13	171.13	177.27	281.8	187.03	151.87	184.63	160.95	164.18	238.64	GO:0005840//ribosome;GO:0030529//intracellular ribonucleoprotein complex	GO:0005198//structural molecule activity;GO:0003735//structural constituent of ribosome	GO:0010467//gene expression;GO:0006412//translation	K02866//large subunit ribosomal protein L10e	gi|460393724|ref|XP_004242459.1|//PREDICTED: 60S ribosomal protein L10-like [Solanum lycopersicum]
Solyc05g005710.2.1	Solyc05g005710.2.1	173.63	139.22	581.34	133.18	175.93	197.7	150.51	159.89	136.02	92.78	115.21	88.58	NA	GO:0016765//transferase activity, transferring alkyl or aryl (other than methyl) groups;GO:0008757//S-adenosylmethionine-dependent methyltransferase activity	GO:0006730//one-carbon metabolic process;GO:0006596//polyamine biosynthetic process	K00797//spermidine synthase [EC:2.5.1.16]	gi|350536257|ref|NP_001234493.1|//spermidine synthase [Solanum lycopersicum]
Solyc02g072130.2.1	BGI_novel_T003643,Solyc02g072130.2.1	173.41	176.81	228.26	168.41	194.55	245.43	389.86	620.12	440.42	385.47	449.88	317.35	GO:0016020//membrane;GO:0043231//intracellular membrane-bounded organelle	GO:0008320//protein transmembrane transporter activity	GO:0006810//transport	K10956//protein transport protein SEC61 subunit alpha	gi|460374469|ref|XP_004233033.1|//PREDICTED: protein transport protein Sec61 subunit alpha [Solanum lycopersicum]
Solyc11g007920.1.1	Solyc11g007920.1.1	173.24	346.75	182.6	197.17	205.68	229.8	76.37	74.16	84.19	97.73	124.14	136.87	GO:0043231//intracellular membrane-bounded organelle;GO:0000785//chromatin	GO:0003676//nucleic acid binding	GO:0034728//nucleosome organization	K11252//histone H2B	gi|1000939635|ref|XP_015583254.1|//PREDICTED: histone H2B [Ricinus communis]
Solyc02g082920.2.1	Solyc02g082920.2.1	173.23	162.09	175.92	437.67	420.95	659.23	225.31	190.42	230.73	584.33	204.34	138.74	GO:0044421//extracellular region part	GO:0004553//hydrolase activity, hydrolyzing O-glycosyl compounds	GO:0006950//response to stress;GO:0006026//aminoglycan catabolic process	K01183//chitinase [EC:3.2.1.14]	gi|350534584|ref|NP_001234404.1|//acidic 26 kDa endochitinase precursor [Solanum lycopersicum]
Solyc12g009600.1.1	Solyc12g009600.1.1	173.11	163.58	172.65	103.32	146.17	142.63	96.35	60.03	80.69	92.93	137.25	156.19	NA	NA	NA	NA	gi|460412677|ref|XP_004251724.1|//PREDICTED: thylakoid lumenal 16.5 kDa protein, chloroplastic [Solanum lycopersicum]
Solyc09g057650.2.1	Solyc09g057650.2.1	172.77	175.76	161.85	181.67	160.83	247.11	230.56	182.94	206.95	174.43	172.39	244.03	GO:0030529//intracellular ribonucleoprotein complex	GO:0005198//structural molecule activity	GO:0010467//gene expression	K02995//small subunit ribosomal protein S8e	gi|460403109|ref|XP_004247043.1|//PREDICTED: 40S ribosomal protein S8 [Solanum lycopersicum]
Solyc08g081250.2.1	BGI_novel_T014370,Solyc08g081250.2.1	172.74	143.31	114.62	221.9	135.38	164.8	200.47	117.68	159.82	181.65	157.42	148.17	NA	NA	NA	K01256//aminopeptidase N [EC:3.4.11.2]	gi|723724294|ref|XP_010325395.1|//PREDICTED: puromycin-sensitive aminopeptidase isoform X1 [Solanum lycopersicum]
Solyc06g062510.2.1	Solyc06g062510.2.1	172.69	180.52	120.16	157.88	134.34	166.17	117.49	104.12	125.94	123.79	114.42	142	NA	NA	GO:0016197//endosomal transport;GO:0003006//developmental process involved in reproduction;GO:0009880//embryonic pattern specification	K12197//charged multivesicular body protein 1	gi|460392679|ref|XP_004241942.1|//PREDICTED: charged multivesicular body protein 1 [Solanum lycopersicum]
Solyc02g094200.2.1	Solyc02g094200.2.1	172.59	177.14	110.88	147	105.44	185.29	155.23	118.08	155.97	106.89	112.24	143.12	GO:0016020//membrane;GO:0043231//intracellular membrane-bounded organelle;GO:0012505//endomembrane system	GO:0022892//substrate-specific transporter activity;GO:0017016//Ras GTPase binding	GO:0006605//protein targeting;GO:0051169//nuclear transport	K17265//Ras GTPase-activating protein-binding protein 1 [EC:3.6.4.12 3.6.4.13];K12669//oligosaccharyltransferase complex subunit gamma	gi|460371902|ref|XP_004231773.1|//PREDICTED: nuclear transport factor 2 [Solanum lycopersicum]
Solyc05g018650.2.1	BGI_novel_T009171,Solyc05g018650.2.1	172.42	174.64	109.71	170.61	120.74	140	141.75	92.16	110.5	112	110.96	121.15	GO:0044424//intracellular part	GO:0016829//lyase activity	GO:0006779//porphyrin-containing compound biosynthetic process	K01772//ferrochelatase [EC:4.99.1.1]	gi|565342045|ref|XP_006338173.1|//PREDICTED: ferrochelatase-2, chloroplastic-like isoform X1 [Solanum tuberosum]
Solyc09g007920.2.1	BGI_novel_T014605,BGI_novel_T014606,BGI_novel_T014607,Solyc09g007920.2.1	172.2	159.25	487.79	131.14	255.68	212.84	430.57	489.8	325.51	567.18	546.35	734.2	GO:0044424//intracellular part	GO:0016840//carbon-nitrogen lyase activity	GO:0006558//L-phenylalanine metabolic process	K10775//phenylalanine ammonia-lyase [EC:4.3.1.24]	gi|970052129|ref|XP_015087665.1|//PREDICTED: phenylalanine ammonia-lyase-like [Solanum pennellii];gi|460402297|ref|XP_004246650.1|//PREDICTED: phenylalanine ammonia-lyase-like [Solanum lycopersicum]
Solyc07g005210.2.1	Solyc07g005210.2.1	172.12	309.25	24	235.43	99.76	143.68	31.89	11.86	22.87	22.05	20.75	36.28	NA	NA	GO:0051234//establishment of localization	K03098//apolipoprotein D and lipocalin family protein	gi|350539918|ref|NP_001234832.1|//temperature-induced lipocalin' [Solanum lycopersicum]
Solyc07g065640.2.1	Solyc07g065640.2.1	172.05	155.69	86.35	170.76	178.01	149.95	145.72	154.44	164.33	143.49	125.93	183.13	NA	NA	NA	K13456//RPM1-interacting protein 4	gi|460396963|ref|XP_004244039.1|//PREDICTED: RPM1-interacting protein 4 isoform X2 [Solanum lycopersicum]
Solyc01g008780.2.1	BGI_novel_T000541,Solyc01g008780.2.1	171.81	174.11	37.61	127.04	97.39	49.67	28.72	25.35	33.6	25.78	24.84	30.24	NA	NA	NA	NA	gi|460365219|ref|XP_004228501.1|//PREDICTED: uncharacterized protein LOC101259869 [Solanum lycopersicum]
Solyc10g006580.2.1	Solyc10g006580.2.1	171.74	240.53	262.83	172.49	347.28	352.61	252.76	211.77	225.48	206	209.22	259.78	GO:0030529//intracellular ribonucleoprotein complex	GO:0005198//structural molecule activity	GO:0010467//gene expression	K02938//large subunit ribosomal protein L8e	gi|81074776|gb|ABB55374.1|//ribosomal protein L2-like [Solanum tuberosum]
Solyc06g065390.2.1	Solyc06g065390.2.1	171.56	196.76	272.6	173.14	193.37	261.5	171.49	92.92	128.12	116.45	190.8	169.93	NA	NA	NA	K02888//large subunit ribosomal protein L21	gi|460392441|ref|XP_004241824.1|//PREDICTED: 50S ribosomal protein L21, chloroplastic [Solanum lycopersicum]
Solyc01g088610.2.1	Solyc01g088610.2.1	171.56	171.64	154.95	122.22	146.4	313.73	163.03	87.17	118.03	89.65	163.68	173.69	GO:0044424//intracellular part	NA	GO:0044267//cellular protein metabolic process	K04078//chaperonin GroES	gi|460367703|ref|XP_004229710.1|//PREDICTED: 20 kDa chaperonin, chloroplastic [Solanum lycopersicum]
Solyc08g083330.2.1	Solyc08g083330.2.1	171.05	143.82	145.91	103.9	143.34	110.13	397.34	572.35	441.53	378.51	667.83	432.01	NA	NA	NA	NA	gi|460399835|ref|XP_004245442.1|//PREDICTED: uncharacterized protein LOC101259469 [Solanum lycopersicum]
Solyc05g009930.2.1	Solyc05g009930.2.1	170.98	120.12	88.71	173.29	148.11	104.23	110.26	69.79	96.94	103.13	89.85	108.91	GO:0009527//plastid outer membrane	NA	GO:0009658//chloroplast organization	K05747//Wiskott-Aldrich syndrome protein;K02184//formin 2	gi|723698105|ref|XP_010320785.1|//PREDICTED: protein CHUP1, chloroplastic [Solanum lycopersicum]
Solyc07g024000.2.1	Solyc07g024000.2.1	170.56	187.2	130.41	189.82	163.67	128.7	233.63	236.65	269.56	186.29	187.2	186.16	NA	GO:0003824//catalytic activity	GO:0008152//metabolic process	K13606//chlorophyll(ide) b reductase [EC:1.1.1.294]	gi|460394746|ref|XP_004242955.1|//PREDICTED: probable chlorophyll(ide) b reductase NYC1, chloroplastic isoform X2 [Solanum lycopersicum]
Solyc10g074580.1.1	Solyc10g074580.1.1	169.58	198.95	115.92	236.24	149.56	194.15	173.25	103.37	149.86	185.02	144.95	222.67	NA	NA	NA	K14677//aminoacylase [EC:3.5.1.14]	gi|987996583|ref|NP_001306974.1|//virus resistant/susceptible lipocalin [Solanum lycopersicum]
Solyc01g100770.2.1	Solyc01g100770.2.1	169.22	128.64	23.7	124.33	62.69	50.81	15.41	16.11	16.78	8.14	10.51	13.67	NA	NA	NA	NA	gi|460368949|ref|XP_004230327.1|//PREDICTED: uncharacterized protein LOC101255245 [Solanum lycopersicum]
Solyc11g066110.1.1	Solyc11g066110.1.1	169.11	167.58	144.43	194.44	138.82	197.03	178.7	99.15	135.13	140.69	141.86	154.29	GO:0031224//intrinsic component of membrane	NA	GO:0034613//cellular protein localization	K03217//YidC/Oxa1 family membrane protein insertase	gi|460411127|ref|XP_004250966.1|//PREDICTED: inner membrane protein PPF-1, chloroplastic isoform X1 [Solanum lycopersicum]
Solyc03g117770.2.1	Solyc03g117770.2.1	169.11	166.72	118.52	161.23	154.61	168.7	239.7	218.06	238.7	257.83	191.48	232.5	GO:0044464//cell part	NA	NA	K11885//DNA damage-inducible protein 1	gi|723686150|ref|XP_010318692.1|//PREDICTED: probable serine incorporator [Solanum lycopersicum]
Solyc03g114450.2.1	Solyc03g114450.2.1	169.07	172.57	93.96	151.75	151.68	100.15	53.08	41.75	61.99	61.04	96.59	79.94	GO:0009534//chloroplast thylakoid	NA	GO:0051592//response to calcium ion;GO:0010119//regulation of stomatal movement	K17525//chitinase domain-containing protein 1	gi|460380709|ref|XP_004236097.1|//PREDICTED: calcium sensing receptor, chloroplastic [Solanum lycopersicum]
Solyc01g107820.2.1	Solyc01g107820.2.1	168.54	258.54	90.85	316.09	169.11	366.76	653	681.89	689.47	851.74	599.44	688.13	NA	GO:0016757//transferase activity, transferring glycosyl groups	NA	K13496//UDP-glucosyl transferase 73C [EC:2.4.1.-]	gi|460369829|ref|XP_004230759.1|//PREDICTED: scopoletin glucosyltransferase [Solanum lycopersicum]
Solyc08g077440.2.1	Solyc08g077440.2.1	168.5	199.71	93.52	174.61	239.66	203.64	156.34	266.7	191.59	140.32	135.9	90.14	NA	GO:0004175//endopeptidase activity;GO:0032559//adenyl ribonucleotide binding;GO:0042623//ATPase activity, coupled	GO:0019538//protein metabolic process	K01338//ATP-dependent Lon protease [EC:3.4.21.53]	gi|723725386|ref|XP_010325534.1|//PREDICTED: lon protease homolog 2, peroxisomal isoform X1 [Solanum lycopersicum]
Solyc05g050230.2.1	Solyc05g050230.2.1	168.35	157.78	92.54	158.73	120.78	167.17	159.36	173.44	184.05	177.34	155.27	188.65	NA	GO:0032559//adenyl ribonucleotide binding;GO:0019787//ubiquitin-like protein transferase activity;GO:0019899//enzyme binding	GO:0032446//protein modification by small protein conjugation;GO:0019941//modification-dependent protein catabolic process	K06689//ubiquitin-conjugating enzyme E2 D [EC:2.3.2.23]	gi|460388869|ref|XP_004240086.1|//PREDICTED: ubiquitin-conjugating enzyme E2 10 [Solanum lycopersicum]
Solyc04g078840.2.1	BGI_novel_T008211,Solyc04g078840.2.1	168.34	227.56	6.66	141.62	62.11	12.02	33.41	16.25	17.94	12.34	9.65	16.11	GO:0043231//intracellular membrane-bounded organelle	GO:0003677//DNA binding;GO:0005515//protein binding;GO:0043565//sequence-specific DNA binding;GO:0003700//transcription factor activity, sequence-specific DNA binding;GO:0001071//nucleic acid binding transcription factor activity	GO:0009738//abscisic acid-activated signaling pathway;GO:0009414//response to water deprivation;GO:0006355//regulation of transcription, DNA-templated;GO:0009651//response to salt stress;GO:0006351//transcription, DNA-templated	K14432//ABA responsive element binding factor	gi|350538377|ref|NP_001234596.1|//AREB-like protein [Solanum lycopersicum]
Solyc07g064880.2.1	Solyc07g064880.2.1	168.09	216.39	176.77	200.7	185.55	297.76	120.97	120.08	114.26	140.14	104.55	163.8	NA	NA	NA	K12160//small ubiquitin-related modifier	gi|460397078|ref|XP_004244095.1|//PREDICTED: small ubiquitin-related modifier 1 [Solanum lycopersicum]
Solyc09g064370.2.1	BGI_novel_T015421,Solyc09g064370.2.1	168.03	160.08	124.69	152.49	140.42	161.65	149.11	105.88	135.53	124.81	108.83	126.87	NA	GO:0004022//alcohol dehydrogenase (NAD) activity;GO:0016616//oxidoreductase activity, acting on the CH-OH group of donors, NAD or NADP as acceptor;GO:0000166//nucleotide binding;GO:0046914//transition metal ion binding;GO:0008270//zinc ion binding;GO:0051903//S-(hydroxymethyl)glutathione dehydrogenase activity	GO:0006067//ethanol metabolic process;GO:0006069//ethanol oxidation	K00121//S-(hydroxymethyl)glutathione dehydrogenase / alcohol dehydrogenase [EC:1.1.1.284 1.1.1.1]	gi|353703786|ref|NP_001238796.1|//alcohol dehydrogenase class III [Solanum lycopersicum]
Solyc09g098300.2.1	Solyc09g098300.2.1	167.99	205.23	176.84	179.91	168.13	251.48	118.62	110.54	138.65	151.25	144.08	172.31	NA	NA	NA	NA	NA
Solyc03g119360.2.1	Solyc03g119360.2.1	167.74	179.98	192.15	169.58	168.24	266.73	248.06	168.31	193.49	178.83	178.08	243.15	GO:0030529//intracellular ribonucleoprotein complex	GO:0005198//structural molecule activity	GO:0010467//gene expression	K02993//small subunit ribosomal protein S7e	gi|698474253|ref|XP_009784650.1|//PREDICTED: 40S ribosomal protein S7-like [Nicotiana sylvestris]
Solyc01g080540.2.1	BGI_novel_T001301,Solyc01g080540.2.1	167.53	163.15	65.58	125.13	114.46	106.63	128.83	102.43	130.53	91.19	101.51	146.66	NA	NA	NA	K14490//histidine-containing phosphotransfer peotein	gi|860609049|ref|NP_001297079.1|//histidine-containing phosphotransfer protein 1 [Solanum lycopersicum]
Solyc09g031970.2.1	Solyc09g031970.2.1	166.95	139.2	77.82	150.63	111.94	110.29	123.62	89.91	106.06	112.38	120.94	122.97	GO:0044424//intracellular part	GO:0016758//transferase activity, transferring hexosyl groups;GO:0048037//cofactor binding	GO:0044238//primary metabolic process	K00688//starch phosphorylase [EC:2.4.1.1]	gi|460402954|ref|XP_004246972.1|//PREDICTED: alpha-glucan phosphorylase, H isozyme [Solanum lycopersicum]
Solyc09g092270.2.1	Solyc09g092270.2.1	166.93	196.73	32.53	165.94	115.86	36.24	18.26	13.27	14.81	10.32	12.93	11.44	NA	NA	NA	K13065//shikimate O-hydroxycinnamoyltransferase [EC:2.3.1.133]	gi|460404820|ref|XP_004247878.1|//PREDICTED: protein ECERIFERUM 26-like [Solanum lycopersicum]
Solyc10g006070.2.1	BGI_novel_T016052,Solyc10g006070.2.1	166.71	199.46	208.08	166.73	185.08	273.28	198.15	157.13	174.74	155.55	165.59	185.19	GO:0005840//ribosome;GO:0030529//intracellular ribonucleoprotein complex	GO:0005198//structural molecule activity;GO:0003735//structural constituent of ribosome	GO:0010467//gene expression;GO:0006412//translation	K02995//small subunit ribosomal protein S8e	gi|723734846|ref|XP_010327196.1|//PREDICTED: 40S ribosomal protein S8 [Solanum lycopersicum]
Solyc11g007200.1.1	BGI_novel_T017415,Solyc11g007200.1.1	166.7	103.19	59.23	56.54	92.6	71.31	52.4	62.49	103.01	43.04	34.79	33.55	GO:0009536//plastid	GO:0005507//copper ion binding	GO:0032502//developmental process;GO:0006979//response to oxidative stress;GO:0034755//iron ion transmembrane transport;GO:0006970//response to osmotic stress;GO:0030003//cellular cation homeostasis	K07213//copper chaperone	gi|460409110|ref|XP_004249983.1|//PREDICTED: copper transport protein CCH-like [Solanum lycopersicum]
Solyc01g111750.2.1	BGI_novel_T002772,Solyc01g111750.2.1	166.59	188.63	78.1	190.58	116.85	133.28	86.3	59.77	86.81	89.21	63.86	106.07	NA	NA	NA	K00380//sulfite reductase (NADPH) flavoprotein alpha-component [EC:1.8.1.2]	gi|723666425|ref|XP_010315389.1|//PREDICTED: uncharacterized protein LOC101245406 [Solanum lycopersicum]
Solyc03g118120.2.1	Solyc03g118120.2.1	166.36	131.48	111.39	34.81	99.15	74.99	32.65	33.37	29.27	24.18	60.34	50.74	NA	NA	NA	NA	gi|970018413|ref|XP_015070373.1|//PREDICTED: uncharacterized protein At4g14100-like [Solanum pennellii]
Solyc01g096570.2.1	Solyc01g096570.2.1	166.36	148.17	84.44	204.59	178.94	108.32	100.64	74.53	92.86	70.44	71.8	90.34	NA	GO:0005488//binding	NA	K18416//3'-5' exoribonuclease 1 [EC:3.1.-.-];K18417//ERI1 exoribonuclease 2 [EC:3.1.-.-]	gi|460368372|ref|XP_004230041.1|//PREDICTED: 3'-5' exoribonuclease 1-like [Solanum lycopersicum]
Solyc03g120430.2.1	Solyc03g120430.2.1	166.35	164.59	82.05	131.19	103.04	88.83	82.01	60.65	70.46	61.17	89.83	86.25	NA	GO:0016301//kinase activity	NA	K15918//D-glycerate 3-kinase [EC:2.7.1.31]	gi|460379890|ref|XP_004235693.1|//PREDICTED: D-glycerate 3-kinase, chloroplastic [Solanum lycopersicum]
Solyc11g006690.1.1	BGI_novel_T017384,Solyc11g006690.1.1	165.72	203.49	204.64	181.85	182.36	322.82	203.05	159.19	174.02	180.09	179.28	232.08	GO:0005840//ribosome;GO:0030529//intracellular ribonucleoprotein complex	GO:0005198//structural molecule activity;GO:0003735//structural constituent of ribosome	GO:0010467//gene expression;GO:0006412//translation	K02962//small subunit ribosomal protein S17e	gi|460409041|ref|XP_004249949.1|//PREDICTED: 40S ribosomal protein S17-like [Solanum lycopersicum]
Solyc02g069450.2.1	BGI_novel_T003440,Solyc02g069450.2.1	165.72	134.9	74.88	44.1	95.49	58.31	25.8	28.16	33.98	28.89	50.43	43.62	GO:0009522//photosystem I	NA	GO:0044237//cellular metabolic process	K02694//photosystem I subunit III	gi|460374804|ref|XP_004233199.1|//PREDICTED: photosystem I reaction center subunit III, chloroplastic-like [Solanum lycopersicum]
Solyc03g007740.2.1	Solyc03g007740.2.1	165.55	189.1	157.86	193.14	179.23	186.75	261.46	171.19	216.18	224.08	169.96	246.42	GO:0043231//intracellular membrane-bounded organelle	NA	NA	K00861//riboflavin kinase [EC:2.7.1.26];K07748//sterol-4alpha-carboxylate 3-dehydrogenase (decarboxylating) [EC:1.1.1.170]	gi|460376840|ref|XP_004234204.1|//PREDICTED: reticulon-like protein B2 [Solanum lycopersicum]
Solyc01g112060.2.1	Solyc01g112060.2.1	165.46	173.65	97.22	149.87	122.26	121.63	70.89	47.54	49.7	61.57	86.98	80.88	NA	NA	NA	K19073//divinyl chlorophyllide a 8-vinyl-reductase [EC:1.3.1.75]	gi|460370485|ref|XP_004231083.1|//PREDICTED: uncharacterized protein ycf39 [Solanum lycopersicum]
Solyc06g071820.2.1	Solyc06g071820.2.1	164.9	262.13	28.39	218.37	176.17	22.51	9.39	7.74	9.57	11.26	9.99	7.96	GO:0043231//intracellular membrane-bounded organelle	GO:0000989//transcription factor activity, transcription factor binding;GO:0046914//transition metal ion binding;GO:0004468//lysine N-acetyltransferase activity, acting on acetyl phosphate as donor	GO:0006351//transcription, DNA-templated	K00517	gi|460391841|ref|XP_004241527.1|//PREDICTED: BTB/POZ and TAZ domain-containing protein 1-like [Solanum lycopersicum]
Solyc02g086890.2.1	Solyc02g086890.2.1	164.8	128.07	124.75	157.33	120.02	166.2	124.2	58.56	98.81	76.61	92.49	134.91	NA	NA	NA	K00706//1,3-beta-glucan synthase [EC:2.4.1.34]	gi|460372963|ref|XP_004232292.1|//PREDICTED: uncharacterized protein LOC101249783 [Solanum lycopersicum]
Solyc10g005560.2.1	Solyc10g005560.2.1	164.6	159.68	86.98	148.68	142.21	160.87	92.05	100.58	126.33	109.21	107.26	116.8	GO:0016020//membrane;GO:0043231//intracellular membrane-bounded organelle	NA	GO:0007275//multicellular organism development;GO:0009692//ethylene metabolic process;GO:0032446//protein modification by small protein conjugation;GO:0009725//response to hormone	K12158//ubiquitin-like protein Nedd8	gi|302393764|sp|P0C073.2|RUB1_DESAN//RecName: Full=Ubiquitin-NEDD8-like protein RUB1; Contains: RecName: Full=Ubiquitin; Contains: RecName: Full=NEDD8-like protein RUB1; AltName: Full=DaRUB1; AltName: Full=Ubiquitin-related protein 1; Flags: Precursor
Solyc06g051400.2.1	Solyc06g051400.2.1	164.46	176.37	233.72	106.63	193.76	155.41	147.19	192.82	153.45	128.48	226.12	172.91	GO:0009941//chloroplast envelope	GO:0016705//oxidoreductase activity, acting on paired donors, with incorporation or reduction of molecular oxygen	GO:0006631//fatty acid metabolic process	K10257//acyl-lipid omega-3 desaturase [EC:1.14.19.25 1.14.19.35 1.14.19.36]	gi|350538299|ref|NP_001234592.1|//omega-3 fatty acid desaturase [Solanum lycopersicum]
Solyc05g010250.1.1	Solyc05g010250.1.1	164.19	225.77	175.24	180.64	128.99	207.3	107.64	77.46	79.49	62.13	79.54	84.23	NA	GO:0016407//acetyltransferase activity	NA	NA	gi|460386605|ref|XP_004238988.1|//PREDICTED: uncharacterized N-acetyltransferase ycf52 [Solanum lycopersicum]
Solyc01g097760.2.1	Solyc01g097760.2.1	164.06	196.49	229.89	163.13	192.76	357.58	237.12	189.65	205.66	204.1	213.35	239.1	GO:0030529//intracellular ribonucleoprotein complex	NA	GO:0022613//ribonucleoprotein complex biogenesis	K02936//large subunit ribosomal protein L7Ae	gi|460368527|ref|XP_004230117.1|//PREDICTED: 60S ribosomal protein L7a-2-like [Solanum lycopersicum]
Solyc10g005670.1.1	BGI_novel_T016031,Solyc10g005670.1.1	163.77	192.02	114.66	149.51	119.42	149.37	84.08	63.13	70.13	70.11	90.88	105.43	GO:0044424//intracellular part	GO:0005515//protein binding;GO:0008428//ribonuclease inhibitor activity	GO:0060699//regulation of endoribonuclease activity;GO:0019219//regulation of nucleobase-containing compound metabolic process	K02553	gi|460405836|ref|XP_004248380.1|//PREDICTED: putative 4-hydroxy-4-methyl-2-oxoglutarate aldolase 3 [Solanum lycopersicum]
Solyc10g054870.1.1	BGI_novel_T016773,Solyc10g054870.1.1	163.71	141.93	113.41	33.01	112.83	69.37	59.81	41.59	43.32	54.41	99.25	70.32	GO:0009536//plastid	GO:0016861//intramolecular oxidoreductase activity, interconverting aldoses and ketoses	GO:0015977//carbon fixation	K01803//triosephosphate isomerase (TIM) [EC:5.3.1.1]	gi|460406425|ref|XP_004248665.1|//PREDICTED: triosephosphate isomerase, chloroplastic [Solanum lycopersicum]
Solyc01g049890.2.1	BGI_novel_T000870,BGI_novel_T000871,Solyc01g049890.2.1	163.24	181.52	145.59	144.11	141.48	166.77	169.4	122.07	158.03	158.75	145.91	150.53	NA	NA	NA	NA	gi|723656759|ref|XP_010318468.1|//PREDICTED: uncharacterized protein LOC101267442 isoform X1 [Solanum lycopersicum]
Solyc10g086020.1.1	BGI_novel_T017268,Solyc10g086020.1.1	162.97	206.4	180.71	158.55	161.01	243.43	220.8	152.25	177.4	155.36	167.68	254.24	GO:0030529//intracellular ribonucleoprotein complex;GO:0015935//small ribosomal subunit	GO:0005198//structural molecule activity;GO:0003735//structural constituent of ribosome	GO:0010467//gene expression;GO:0006412//translation	K02973//small subunit ribosomal protein S23e	gi|568215572|ref|NP_001274976.1|//uncharacterized protein LOC102577739 [Solanum tuberosum];gi|596008768|ref|XP_007218498.1|//hypothetical protein PRUPE_ppa012246mg [Prunus persica]
Solyc04g074730.1.1	Solyc04g074730.1.1	162.58	219.07	596.84	109.61	242.07	314.27	160.37	579.81	403.43	389.96	560.48	293.99	NA	NA	NA	NA	NA
Solyc06g074490.1.1	BGI_novel_T011138,Solyc06g074490.1.1	162.39	148.55	85.88	113.8	128.08	179.85	140.22	116.43	141.4	129.14	116.92	176.66	NA	NA	NA	NA	gi|723707568|ref|XP_010322427.1|//PREDICTED: uncharacterized protein LOC101248782 [Solanum lycopersicum]
Solyc12g008700.1.1	BGI_novel_T018860,Solyc12g008700.1.1	162.32	177.4	157.82	112.51	151.23	350.33	132.88	108.27	128.55	154.4	160.77	238.76	GO:0043231//intracellular membrane-bounded organelle;GO:0005840//ribosome;GO:0030529//intracellular ribonucleoprotein complex	GO:0005198//structural molecule activity;GO:0003735//structural constituent of ribosome	GO:0010467//gene expression;GO:0006412//translation	K02983//small subunit ribosomal protein S30e	gi|567918728|ref|XP_006451370.1|//hypothetical protein CICLE_v10009868mg [Citrus clementina];gi|357476845|ref|XP_003608708.1|//40S ribosomal S30-like protein [Medicago truncatula]
Solyc06g073460.2.1	Solyc06g073460.2.1	162.18	177.05	89.25	174.66	167.27	170.52	140.23	125.94	131	131.82	109.97	139.76	NA	GO:0004601//peroxidase activity	GO:0008152//metabolic process;GO:0006950//response to stress	K00432//glutathione peroxidase [EC:1.11.1.9]	gi|906394165|ref|NP_001233800.2|//phospholipid hydroperoxide glutathione peroxidase [Solanum lycopersicum]
Solyc05g056300.2.1	Solyc05g056300.2.1	162.1	210	68.63	103.23	160.48	67.05	48.89	40.79	58.52	61.52	64.87	71.07	GO:0009532//plastid stroma	GO:0015036//disulfide oxidoreductase activity;GO:0030234//enzyme regulator activity	GO:0019725//cellular homeostasis;GO:0018904//ether metabolic process;GO:0044092//negative regulation of molecular function;GO:0005975//carbohydrate metabolic process;GO:0044093//positive regulation of molecular function	K03671//thioredoxin 1	gi|460387979|ref|XP_004239649.1|//PREDICTED: thioredoxin F1, chloroplastic-like [Solanum lycopersicum]
Solyc04g009200.2.1	Solyc04g009200.2.1	162.07	187.12	236.61	130.08	171.56	201.46	148.05	94.58	121.31	124.8	190.86	147.82	GO:0009532//plastid stroma;GO:0005576//extracellular region	GO:0016769//transferase activity, transferring nitrogenous groups;GO:0016869//intramolecular transferase activity, transferring amino groups;GO:0048037//cofactor binding	GO:0009314//response to radiation;GO:0006779//porphyrin-containing compound biosynthetic process	K01845//glutamate-1-semialdehyde 2,1-aminomutase [EC:5.4.3.8]	gi|808688310|ref|NP_001234690.2|//glutamate-1-semialdehyde 2,1-aminomutase, chloroplastic [Solanum lycopersicum]
Solyc08g075780.2.1	Solyc08g075780.2.1	162.04	126.52	101.76	102.24	172.35	112.05	56.46	126.51	79.71	68.86	69.39	77.54	NA	NA	NA	K12162//ubiquitin-fold modifier 1	gi|970044611|ref|XP_015083729.1|//PREDICTED: ubiquitin-fold modifier 1 [Solanum pennellii]
Solyc01g006160.2.1	BGI_novel_T000394,Solyc01g006160.2.1	162.03	180.28	184.43	153.72	192.73	303.96	215.27	165.92	202.41	175.5	179.35	267.03	NA	NA	NA	K02942//large subunit ribosomal protein LP1;K14823//rRNA-processing protein EBP2	gi|723655873|ref|XP_010316100.1|//PREDICTED: 60S acidic ribosomal protein P1 [Solanum lycopersicum];gi|460365588|ref|XP_004228683.1|//PREDICTED: probable rRNA-processing protein EBP2 homolog [Solanum lycopersicum]
Solyc11g012110.1.1	Solyc11g012110.1.1	161.89	234.35	252.68	187	196.69	328.61	269.96	186.05	200.2	250	205.89	266.59	GO:0030529//intracellular ribonucleoprotein complex	NA	NA	K02934//large subunit ribosomal protein L6e	gi|970063661|ref|XP_015058771.1|//PREDICTED: 60S ribosomal protein L6-like [Solanum pennellii]
Solyc07g064040.2.1	Solyc07g064040.2.1	161.67	154.03	97.21	168.22	167.21	132.46	132.88	173.12	154.16	130.19	128.83	121.69	GO:0043231//intracellular membrane-bounded organelle	NA	NA	NA	gi|460397206|ref|XP_004244159.1|//PREDICTED: transcription factor ILR3 [Solanum lycopersicum]
Solyc10g054590.1.1	Solyc10g054590.1.1	161.66	179.33	133.05	170.13	154.94	197.16	153.8	125.59	133	133.77	124.63	176.25	GO:0043231//intracellular membrane-bounded organelle;GO:0016469//proton-transporting two-sector ATPase complex	GO:0015077//monovalent inorganic cation transmembrane transporter activity;GO:0019829//cation-transporting ATPase activity;GO:0005488//binding	GO:0015992//proton transport	K02155//V-type H+-transporting ATPase 16kDa proteolipid subunit	gi|350535967|ref|NP_001233967.1|//V-type proton ATPase 16 kDa proteolipid subunit [Solanum lycopersicum]
Solyc02g070570.2.1	BGI_novel_T003526,Solyc02g070570.2.1	161.64	155.79	143.95	159.88	158.31	255.62	227.5	180.87	211.35	180.73	157.02	250.26	GO:0030529//intracellular ribonucleoprotein complex	GO:0009055//electron carrier activity;GO:0016705//oxidoreductase activity, acting on paired donors, with incorporation or reduction of molecular oxygen;GO:0020037//heme binding;GO:0005506//iron ion binding;GO:0005198//structural molecule activity;GO:0004497//monooxygenase activity	GO:0010467//gene expression;GO:0055114//oxidation-reduction process	K02955//small subunit ribosomal protein S14e;K09832//sterol 22-desaturase [EC:1.14.19.41]	gi|350536665|ref|NP_001234514.1|//sterol 22-desaturase [Solanum lycopersicum];gi|568215322|ref|NP_001274895.1|//40S ribosomal protein S14-2-like [Solanum tuberosum]
Solyc04g077130.1.1	Solyc04g077130.1.1	161.26	147.66	242.13	108.26	154.21	239.34	95.17	38.5	84.16	64.1	117.34	188.62	GO:0009536//plastid	NA	NA	K19035//50S ribosomal protein 6	gi|460384705|ref|XP_004238050.1|//PREDICTED: 50S ribosomal protein 6, chloroplastic [Solanum lycopersicum]
Solyc09g014620.2.1	BGI_novel_T014863,BGI_novel_T014864,Solyc09g014620.2.1	161.08	105.81	106.92	145.67	111.76	123.77	115.24	101.58	116.77	81.12	105.79	124.63	NA	NA	NA	K10802//high mobility group protein B1	gi|460401632|ref|XP_004246321.1|//PREDICTED: high mobility group B protein 1 [Solanum lycopersicum]
Solyc08g079620.2.1	Solyc08g079620.2.1	160.81	180.27	170.81	224.24	168.77	220.58	168.34	105.87	148.38	146.05	167.42	206.51	NA	GO:0004175//endopeptidase activity	GO:0019538//protein metabolic process	K01358//ATP-dependent Clp protease, protease subunit [EC:3.4.21.92]	gi|460400352|ref|XP_004245699.1|//PREDICTED: ATP-dependent Clp protease proteolytic subunit-related protein 2, chloroplastic [Solanum lycopersicum]
Solyc06g072040.1.1	BGI_novel_T011015,Solyc06g072040.1.1	160.8	162.09	158.1	89.34	128.05	93.83	84.29	86.29	96.63	69.62	107.85	87.29	GO:0043231//intracellular membrane-bounded organelle;GO:0016602//CCAAT-binding factor complex	GO:0003677//DNA binding;GO:0046982//protein heterodimerization activity;GO:0043565//sequence-specific DNA binding;GO:0003700//transcription factor activity, sequence-specific DNA binding	GO:0006355//regulation of transcription, DNA-templated	K08066//nuclear transcription factor Y, gamma	gi|350540630|ref|NP_001234244.1|//CONSTANS interacting protein 2a [Solanum lycopersicum]
Solyc06g065590.2.1	Solyc06g065590.2.1	160.48	217.05	225.11	154.36	163.51	333.41	214.45	163.18	185.38	159.06	188.93	217.7	GO:0030529//intracellular ribonucleoprotein complex	GO:0005198//structural molecule activity	GO:0010467//gene expression	K02882//large subunit ribosomal protein L18Ae	gi|460392404|ref|XP_004241806.1|//PREDICTED: 60S ribosomal protein L18a [Solanum lycopersicum]
Solyc07g065500.1.1	BGI_novel_T012913,Solyc07g065500.1.1	160.26	125.98	62.46	104.6	85.18	55.21	182.51	99.61	103.55	31.25	30.39	99.43	NA	NA	NA	K08065//nuclear transcription Y subunit beta	gi|460397021|ref|XP_004244067.1|//PREDICTED: nuclear transcription factor Y subunit B-3-like [Solanum lycopersicum]
Solyc01g079540.2.1	BGI_novel_T001251,Solyc01g079540.2.1	160.14	196.16	149.29	152.86	153.6	187.4	141.35	143.91	144.73	131.83	147.89	149.42	GO:0043231//intracellular membrane-bounded organelle;GO:0005783//endoplasmic reticulum;GO:0005794//Golgi apparatus	GO:0032561//guanyl ribonucleotide binding;GO:0005525//GTP binding	GO:0006886//intracellular protein transport;GO:0015031//protein transport;GO:0016192//vesicle-mediated transport	K07953//GTP-binding protein SAR1 [EC:3.6.5.-]	gi|460367072|ref|XP_004229399.1|//PREDICTED: GTP-binding protein SAR1A [Solanum lycopersicum]
Solyc12g009240.1.1	Solyc12g009240.1.1	159.96	141.8	11.06	5.27	2.63	1.37	12.26	20.27	24.63	39.58	58	41.51	NA	NA	NA	K09286//EREBP-like factor	gi|460412633|ref|XP_004251702.1|//PREDICTED: ethylene-responsive transcription factor ERF017 [Solanum lycopersicum]
Solyc01g079870.2.1	BGI_novel_T001271,BGI_novel_T001272,Solyc01g079870.2.1	159.95	246.42	101.92	227.14	136.88	136.58	82.9	69.6	77.41	88.99	65.14	85.55	GO:0043231//intracellular membrane-bounded organelle;GO:0016602//CCAAT-binding factor complex	GO:0003677//DNA binding;GO:0046982//protein heterodimerization activity;GO:0043565//sequence-specific DNA binding;GO:0003700//transcription factor activity, sequence-specific DNA binding	GO:0006355//regulation of transcription, DNA-templated	K08066//nuclear transcription factor Y, gamma	gi|938403156|ref|NP_001303257.1|//CONSTANS interacting protein 2b 2 [Solanum lycopersicum];gi|970002749|ref|XP_015062129.1|//PREDICTED: nuclear transcription factor Y subunit C-9-like isoform X1 [Solanum pennellii];gi|938403072|ref|NP_001233820.2|//CONSTANS interacting protein 2b 1 [Solanum lycopersicum]
Solyc11g069380.1.1	BGI_novel_T018499,Solyc11g069380.1.1	159.94	165.93	159.55	207.92	187.18	172.95	150.77	143.51	162.21	184.46	154.29	146.45	NA	GO:0052592//oxidoreductase activity, acting on CH or CH2 groups, with an iron-sulfur protein as acceptor;GO:0005506//iron ion binding;GO:0046914//transition metal ion binding;GO:0046429//4-hydroxy-3-methylbut-2-en-1-yl diphosphate synthase activity	GO:0006721//terpenoid metabolic process;GO:0016114//terpenoid biosynthetic process;GO:0055114//oxidation-reduction process	K03526//(E)-4-hydroxy-3-methylbut-2-enyl-diphosphate synthase [EC:1.17.7.1 1.17.7.3]	gi|350539411|ref|NP_001234648.1|//GcpE [Solanum lycopersicum]
Solyc05g008450.2.1	Solyc05g008450.2.1	159.94	183.49	105.2	164.24	133.76	187.33	196.59	134.73	160.47	137.63	150.55	144.06	NA	GO:0003824//catalytic activity	GO:0008152//metabolic process	K02641//ferredoxin--NADP+ reductase [EC:1.18.1.2]	gi|460386364|ref|XP_004238868.1|//PREDICTED: fruit protein pKIWI502 [Solanum lycopersicum]
Solyc04g072900.1.1	Solyc04g072900.1.1	159.82	150.19	428.1	108.71	155.41	283.68	772.82	752.4	711.9	639.68	668.77	737.54	NA	NA	NA	K09286//EREBP-like factor	gi|350535453|ref|NP_001234707.1|//dehydration-responsive element binding protein 3 [Solanum lycopersicum]
Solyc11g067160.1.1	BGI_novel_T018436,Solyc11g067160.1.1	159.81	161.35	83.27	175.17	133.41	129.03	91.29	66.29	90.92	105.34	110.17	107.61	NA	GO:0003824//catalytic activity	GO:0008152//metabolic process	K05275//pyridoxine 4-dehydrogenase [EC:1.1.1.65]	gi|460411278|ref|XP_004251040.1|//PREDICTED: probable aldo-keto reductase 2 isoform X1 [Solanum lycopersicum];gi|723745379|ref|XP_010313340.1|//PREDICTED: pyridoxal reductase, chloroplastic isoform X2 [Solanum lycopersicum]
Solyc06g071530.2.1	BGI_novel_T010977,Solyc06g071530.2.1	159.35	243.94	162.64	149.54	166.08	336.02	187.65	165.83	187.79	179.42	174.18	267.18	GO:0030529//intracellular ribonucleoprotein complex	GO:0005198//structural molecule activity	GO:0010467//gene expression	K02929//large subunit ribosomal protein L44e	gi|661881757|emb|CDP14595.1|//unnamed protein product [Coffea canephora];gi|901795705|gb|KMZ58640.1|//60S ribosomal protein L44 [Zostera marina]
Solyc01g106280.2.1	Solyc01g106280.2.1	159.26	156.09	206.13	161.64	109.28	135.83	415.22	413.9	416.33	244.42	216.67	224.87	NA	NA	NA	K11721//bromodomain-containing protein 3	gi|909618047|ref|NP_001234374.2|//PSTVd RNA-binding protein Virp1d [Solanum lycopersicum]
Solyc07g043570.2.1	Solyc07g043570.2.1	158.8	137.1	86.21	165.99	124.38	105.72	88.28	50.17	64.66	68.25	81.71	84.97	NA	GO:0004033//aldo-keto reductase (NADP) activity	GO:0008152//metabolic process	K05275//pyridoxine 4-dehydrogenase [EC:1.1.1.65]	gi|460396131|ref|XP_004243632.1|//PREDICTED: uncharacterized oxidoreductase At1g06690, chloroplastic [Solanum lycopersicum]
Solyc05g009690.2.1	Solyc05g009690.2.1	158.73	145.2	154.55	259.33	173.41	168.74	187.09	169.9	174.81	148.18	192.46	250.96	GO:0031224//intrinsic component of membrane	NA	NA	NA	gi|460386534|ref|XP_004238953.1|//PREDICTED: GDT1-like protein 4 [Solanum lycopersicum]
Solyc07g026960.2.1	BGI_novel_T011958,Solyc07g026960.2.1	158.66	104.63	109.06	186.38	145.17	120.43	145.57	91.72	136.97	80.94	97.49	133.36	NA	GO:0008238//exopeptidase activity;GO:0046914//transition metal ion binding	NA	K14213//Xaa-Pro dipeptidase [EC:3.4.13.9]	gi|460394795|ref|XP_004242976.1|//PREDICTED: xaa-Pro dipeptidase isoform X1 [Solanum lycopersicum]
Solyc11g070130.1.1	BGI_novel_T018550,Solyc11g070130.1.1	158.56	122.93	63.5	175.38	128.51	103.27	135.46	128.54	154.31	141.32	84.33	107.93	GO:0005856//cytoskeleton;GO:0005737//cytoplasm	GO:0003779//actin binding;GO:0008092//cytoskeletal protein binding	GO:0030036//actin cytoskeleton organization;GO:0007010//cytoskeleton organization	K05759//profilin	gi|350539449|ref|NP_001234138.1|//profilin [Solanum lycopersicum]
Solyc08g006320.2.1	Solyc08g006320.2.1	158.34	153.41	122.98	117.18	100.51	125.34	692.03	923.94	814.36	1188.42	1267.99	1397.83	NA	GO:0003677//DNA binding;GO:0001071//nucleic acid binding transcription factor activity	GO:0010467//gene expression	K13425//WRKY transcription factor 22	gi|460397860|ref|XP_004244484.1|//PREDICTED: probable WRKY transcription factor 11 [Solanum lycopersicum]
Solyc03g093560.1.1	Solyc03g093560.1.1	158.25	157.51	42.02	32.85	11.28	9.23	6.9	6.95	16.2	13.97	28.37	30.94	NA	NA	NA	K09286//EREBP-like factor	gi|45642990|gb|AAS72389.1|//ethylene response factor 5 [Solanum lycopersicum]
Solyc02g086710.2.1	Solyc02g086710.2.1	158.21	140.5	85.51	126.54	113.91	104.51	77	50.28	65.02	77.21	72.24	82.17	NA	GO:0016655//oxidoreductase activity, acting on NAD(P)H, quinone or similar compound as acceptor;GO:0050662//coenzyme binding	GO:0008152//metabolic process	K08232//monodehydroascorbate reductase (NADH) [EC:1.6.5.4]	gi|816197592|ref|NP_001295285.1|//Monodehydroascorbate reductase (NADH)-like protein [Solanum lycopersicum]
Solyc09g009390.2.1	Solyc09g009390.2.1	158.19	164.56	94.41	266.47	184.71	191.19	199.76	214.06	184.02	240.08	184.53	229.03	GO:0044424//intracellular part	GO:0016655//oxidoreductase activity, acting on NAD(P)H, quinone or similar compound as acceptor;GO:0050662//coenzyme binding	GO:0019725//cellular homeostasis;GO:0008152//metabolic process	K08232//monodehydroascorbate reductase (NADH) [EC:1.6.5.4]	gi|460402090|ref|XP_004246547.1|//PREDICTED: monodehydroascorbate reductase [Solanum lycopersicum]
Solyc06g083690.2.1	Solyc06g083690.2.1	157.86	136.86	72.65	117.13	96.05	80.57	93.63	82.5	101.72	63.73	90.41	74.63	NA	GO:0015036//disulfide oxidoreductase activity	GO:0019725//cellular homeostasis	K03676//glutaredoxin 3	gi|723711330|ref|XP_010323070.1|//PREDICTED: monothiol glutaredoxin-S10 [Solanum lycopersicum]
Solyc03g071690.2.1	Solyc03g071690.2.1	157.2	154.93	133.98	75.41	104.22	104.95	42.23	41.8	65.39	45.62	65.3	73.27	NA	GO:0022892//substrate-specific transporter activity;GO:0005506//iron ion binding	GO:0015669//gas transport;GO:0009725//response to hormone	NA	gi|350538955|ref|NP_001234111.1|//non-symbiotic hemoglobin 2 [Solanum lycopersicum]
Solyc04g076850.2.1	BGI_novel_T008120,Solyc04g076850.2.1	157.15	172.27	136.35	235.92	201.51	131.71	161.27	141.9	167.86	148.91	140.77	167.11	GO:0043231//intracellular membrane-bounded organelle;GO:0005634//nucleus	GO:0005515//protein binding;GO:0003700//transcription factor activity, sequence-specific DNA binding;GO:0046983//protein dimerization activity	GO:0060777//compound leaf morphogenesis;GO:0010930//negative regulation of auxin mediated signaling pathway;GO:0010154//fruit development;GO:0006355//regulation of transcription, DNA-templated;GO:0009755//hormone-mediated signaling pathway	K14484//auxin-responsive protein IAA	gi|927028785|ref|NP_001265888.2|//auxin-responsive protein (Aux/IAA) [Solanum lycopersicum]
Solyc11g005050.1.1	BGI_novel_T017305,Solyc11g005050.1.1	157.12	166.57	111.19	117.19	128.81	212.47	137.1	114.07	115.99	113.03	99.95	176.69	NA	NA	NA	K02902//large subunit ribosomal protein L28	gi|723740323|ref|XP_010312453.1|//PREDICTED: uncharacterized protein LOC101256825 [Solanum lycopersicum]
Solyc01g006300.2.1	Solyc01g006300.2.1	157.07	84.71	16.35	246.85	252.15	149.88	134.35	309.69	184.01	344.33	198.95	262.13	NA	GO:0016209//antioxidant activity;GO:0005506//iron ion binding;GO:0003824//catalytic activity	GO:0042743//hydrogen peroxide metabolic process;GO:0006950//response to stress	K00430//peroxidase [EC:1.11.1.7]	gi|930697434|ref|NP_001234132.2|//peroxidase precursor [Solanum lycopersicum]
Solyc06g083340.2.1	BGI_novel_T011322,Solyc06g083340.2.1	156.95	136	115.7	111.3	149.76	304.67	167.5	130.78	161.7	175.14	155.36	240.11	NA	NA	NA	NA	gi|460393640|ref|XP_004242417.1|//PREDICTED: wound-induced basic protein [Solanum lycopersicum];gi|698535881|ref|XP_009764329.1|//PREDICTED: uncharacterized protein LOC104216066 [Nicotiana sylvestris]
Solyc01g010750.2.1	BGI_novel_T000621,Solyc01g010750.2.1	156.8	161.54	101.36	154.85	122.62	130.01	115.05	98.11	109.04	96.44	84.29	72.76	NA	NA	NA	K02184//formin 2	gi|525314284|ref|NP_001265987.1|//Hop-interacting protein THI113 [Solanum lycopersicum]
Solyc02g088350.2.1	Solyc02g088350.2.1	156.79	113.79	117.42	133.81	120.6	131.49	166.14	92.25	156.51	121.48	143.62	168.41	NA	NA	NA	NA	gi|460372764|ref|XP_004232195.1|//PREDICTED: uncharacterized protein LOC101245219 [Solanum lycopersicum]
Solyc01g097870.2.1	Solyc01g097870.2.1	156.49	173.57	194.14	149.49	194.23	286.98	231.42	140.47	167.63	152.18	174.38	235.62	GO:0030529//intracellular ribonucleoprotein complex	GO:0005198//structural molecule activity;GO:0005488//binding	GO:0010467//gene expression	K02974//small subunit ribosomal protein S24e	gi|460368539|ref|XP_004230123.1|//PREDICTED: 40S ribosomal protein S24-1 [Solanum lycopersicum]
Solyc08g067020.2.1	Solyc08g067020.2.1	156.32	183.13	103.4	161.18	153.22	223.71	135.15	125.66	126.05	143.38	127.36	152	GO:0043231//intracellular membrane-bounded organelle;GO:0044425//membrane part;GO:0019866//organelle inner membrane	GO:0015078//hydrogen ion transmembrane transporter activity	GO:0022904//respiratory electron transport chain;GO:0051234//establishment of localization	K00417//ubiquinol-cytochrome c reductase subunit 7	gi|460399323|ref|XP_004245191.1|//PREDICTED: cytochrome b-c1 complex subunit 7 [Solanum lycopersicum]
Solyc02g065000.1.1	Solyc02g065000.1.1	156.22	42.85	3.19	53.68	26.7	19.2	39.02	37.76	36.18	22.35	19.85	40.16	NA	NA	NA	K13448//calcium-binding protein CML	gi|460375287|ref|XP_004233438.1|//PREDICTED: calmodulin-like protein 1 [Solanum lycopersicum]
Solyc09g010500.2.1	Solyc09g010500.2.1	155.95	178.39	172.89	166.39	155.78	188.38	146.25	99.86	132.56	119.87	125.71	167.96	GO:0043234//protein complex	GO:0034062//RNA polymerase activity;GO:0003676//nucleic acid binding	GO:0010467//gene expression	K03014//DNA-directed RNA polymerases I, II, and III subunit RPABC2	gi|460401883|ref|XP_004246445.1|//PREDICTED: DNA-directed RNA polymerases II and V subunit 6B-like [Solanum lycopersicum]
Solyc09g015770.2.1	Solyc09g015770.2.1	155.9	174.01	69.61	196.85	168.19	245.82	332.61	390.96	429.86	588.89	613.92	581.23	NA	GO:0003677//DNA binding;GO:0001071//nucleic acid binding transcription factor activity	GO:0010467//gene expression	K18835//WRKY transcription factor 2;K13426//WRKY transcription factor 29;K13425//WRKY transcription factor 22;K16225//probable WRKY transcription factor 52	gi|525345206|ref|NP_001266272.1|//WRKY transcription factor 81 [Solanum lycopersicum]
Solyc04g072450.2.1	BGI_novel_T007970,BGI_novel_T007971,Solyc04g072450.2.1	155.86	202.19	320.5	142.9	293.35	283.95	111.45	172.02	138.28	157.52	212.93	208.99	NA	NA	NA	K18647//acidic leucine-rich nuclear phosphoprotein 32 family member B;K11323//histone arginine demethylase JMJD6 [EC:1.14.11.-]	gi|460384326|ref|XP_004237863.1|//PREDICTED: acidic leucine-rich nuclear phosphoprotein 32 family member B-like [Solanum lycopersicum]
Solyc10g079200.1.1	BGI_novel_T016944,Solyc10g079200.1.1	155.77	164.86	62.18	82.54	112.28	70.75	36.22	31.66	39.91	42.21	51.44	45.31	GO:0031224//intrinsic component of membrane;GO:0016021//integral component of membrane	NA	GO:0006810//transport;GO:0051234//establishment of localization	K15109//solute carrier family 25 (mitochondrial carnitine/acylcarnitine transporter), member 20/29	gi|460407528|ref|XP_004249204.1|//PREDICTED: mitochondrial carnitine/acylcarnitine carrier-like protein [Solanum lycopersicum]
Solyc06g009020.2.1	Solyc06g009020.2.1	155.53	137.72	95.41	194.02	225.87	212.58	389.93	657.77	503.46	546.75	495.94	597.03	NA	GO:0016765//transferase activity, transferring alkyl or aryl (other than methyl) groups	GO:0009755//hormone-mediated signaling pathway	K00799//glutathione S-transferase [EC:2.5.1.18]	gi|460389800|ref|XP_004240536.1|//PREDICTED: glutathione S-transferase [Solanum lycopersicum]
Solyc08g079180.2.1	Solyc08g079180.2.1	155.3	129.23	126.98	186.33	159.03	122.06	136.46	60.77	79.02	109.46	111.3	115.96	GO:0009532//plastid stroma;GO:0005576//extracellular region;GO:0009526//plastid envelope	GO:0008135//translation factor activity, RNA binding;GO:0032559//adenyl ribonucleotide binding;GO:0032561//guanyl ribonucleotide binding;GO:0017111//nucleoside-triphosphatase activity	GO:0009657//plastid organization;GO:0007275//multicellular organism development;GO:0006412//translation;GO:0009207//purine ribonucleoside triphosphate catabolic process	K02355//elongation factor G	gi|460400419|ref|XP_004245732.1|//PREDICTED: elongation factor G, chloroplastic [Solanum lycopersicum]
Solyc06g007520.2.1	BGI_novel_T009898,Solyc06g007520.2.1	155.23	218.48	147.43	172.76	180.09	321.69	209.76	250.77	237.17	258.38	206.78	262.97	GO:0005840//ribosome;GO:0030529//intracellular ribonucleoprotein complex	GO:0005198//structural molecule activity;GO:0003735//structural constituent of ribosome	GO:0010467//gene expression;GO:0006412//translation	K02866//large subunit ribosomal protein L10e	gi|350536291|ref|NP_001234751.1|//60S ribosomal protein L10 [Solanum lycopersicum]
Solyc08g078860.2.1	Solyc08g078860.2.1	155.12	148.85	111.23	131.68	140.06	186.73	137.38	107.99	130.53	118.23	114.63	147.39	NA	NA	NA	NA	gi|460400461|ref|XP_004245753.1|//PREDICTED: NADH dehydrogenase [ubiquinone] 1 beta subcomplex subunit 8, mitochondrial [Solanum lycopersicum]
Solyc01g087120.2.1	Solyc01g087120.2.1	154.82	165.17	98.73	116.56	152.8	166.98	122.61	116.55	124.03	141.56	124.31	140.49	GO:0016020//membrane;GO:0044424//intracellular part	NA	GO:0006810//transport	K02137//F-type H+-transporting ATPase subunit O	gi|460367524|ref|XP_004229623.1|//PREDICTED: ATP synthase subunit O, mitochondrial [Solanum lycopersicum]
Solyc12g013540.1.1	Solyc12g013540.1.1	154.77	132.24	90.56	123.84	118.64	152.7	95.33	90.12	101.7	92.88	88.38	139.04	NA	NA	NA	NA	gi|460412920|ref|XP_004251844.1|//PREDICTED: uncharacterized protein LOC101245732 [Solanum lycopersicum]
Solyc04g078390.1.1	Solyc04g078390.1.1	154.54	162.3	213.79	142.68	120.97	145.64	69.47	60.31	55.94	40.11	31.19	69.3	NA	NA	NA	K14495//F-box protein GID2	gi|460384851|ref|XP_004238120.1|//PREDICTED: F-box protein GID2 [Solanum lycopersicum]
Solyc02g055440.2.1	Solyc02g055440.2.1	154.47	119.74	135.93	107.61	105.21	130.28	120.68	82.29	101.06	94.49	116.4	145.92	NA	NA	NA	NA	gi|460371813|ref|XP_004231729.1|//PREDICTED: uncharacterized protein LOC101246579 [Solanum lycopersicum]
Solyc04g008460.2.1	BGI_novel_T007014,Solyc04g008460.2.1	154.4	182.89	191.25	175.81	172.84	295.33	227.71	157.86	204.19	172.14	173.93	232.99	GO:0030529//intracellular ribonucleoprotein complex	GO:0005198//structural molecule activity	GO:0010467//gene expression	K02877//large subunit ribosomal protein L15e	gi|460382348|ref|XP_004236901.1|//PREDICTED: 60S ribosomal protein L15-like [Solanum lycopersicum]
Solyc09g090960.2.1	Solyc09g090960.2.1	154.32	179.28	131.98	173.98	162.27	120.32	61.62	31.11	41.26	48.43	57.27	72.54	GO:0032991//macromolecular complex	GO:0005488//binding	NA	K11294//nucleolin	gi|460404650|ref|XP_004247794.1|//PREDICTED: 28 kDa ribonucleoprotein, chloroplastic [Solanum lycopersicum]
Solyc07g062700.2.1	BGI_novel_T012742,BGI_novel_T012743,Solyc07g062700.2.1	154.26	163.72	186.78	141.31	139.39	174.33	2454.73	2399.61	2424.96	2092.69	1541.34	1366.94	NA	NA	NA	K07300//Ca2+:H+ antiporter	gi|460397404|ref|XP_004244257.1|//PREDICTED: uncharacterized protein LOC101263533 [Solanum lycopersicum]
BGI_novel_G003425	BGI_novel_T018897	154.25	124.76	91.44	33.68	119.98	62	21.36	18.76	21.15	24.07	34.39	51.55	NA	NA	NA	K02259//cytochrome c oxidase assembly protein subunit 15	gi|723747778|ref|XP_010313765.1|//PREDICTED: uncharacterized protein LOC101247889 [Solanum lycopersicum]
Solyc01g111660.2.1	Solyc01g111660.2.1	154.15	238.52	144.71	86.73	104.34	86.62	42.13	31.57	41.56	54.9	127.48	55.25	NA	NA	NA	K09872//aquaporin PIP	gi|927928759|ref|NP_001266257.2|//aquaporin PIP2-7-like [Solanum lycopersicum]
Solyc05g053310.2.1	Solyc05g053310.2.1	154.14	145.81	88.74	90.39	128.57	118.56	56.76	50.88	57.63	41.89	52.89	50.71	NA	NA	NA	NA	gi|460388458|ref|XP_004239884.1|//PREDICTED: probable protein Pop3 [Solanum lycopersicum]
Solyc05g013560.2.1	Solyc05g013560.2.1	153.84	114.04	65.2	110.61	101.48	61.08	87.21	55.28	82.8	74.55	71.16	117.96	NA	NA	NA	NA	gi|697120887|ref|XP_009614414.1|//PREDICTED: uncharacterized protein LOC104107349 isoform X1 [Nicotiana tomentosiformis]
Solyc03g019780.2.1	Solyc03g019780.2.1	153.71	198.28	187.02	175.25	175.09	245.86	232.18	185.95	217.4	187.02	206.13	232.15	GO:0030529//intracellular ribonucleoprotein complex	GO:0005198//structural molecule activity	GO:0010467//gene expression	K02998//small subunit ribosomal protein SAe	gi|970018288|ref|XP_015070306.1|//PREDICTED: 40S ribosomal protein SA-like [Solanum pennellii]
Solyc04g077780.2.1	Solyc04g077780.2.1	153.65	137.1	134	114.06	151.83	109.6	143.33	95.73	130.18	102.32	119.43	161.53	NA	NA	NA	K09377//cysteine and glycine-rich protein	gi|460384779|ref|XP_004238086.1|//PREDICTED: LIM domain-containing protein WLIM1 [Solanum lycopersicum]
Solyc02g014150.2.1	BGI_novel_T002934,Solyc02g014150.2.1	153.64	141.33	111.23	127.3	105.01	129.05	125.54	86.05	98.06	104.47	135.69	140	NA	NA	NA	NA	gi|460371306|ref|XP_004231481.1|//PREDICTED: photosystem II stability/assembly factor HCF136, chloroplastic isoform X1 [Solanum lycopersicum]
Solyc10g080610.1.1	Solyc10g080610.1.1	153.13	130.69	343.11	185.06	274.98	243.14	107.55	21.08	21.25	21.09	5.67	62.72	NA	NA	NA	K10457//kelch-like protein 20;K10443//kelch-like protein 2/3	gi|460407715|ref|XP_004249296.1|//PREDICTED: F-box/kelch-repeat protein At1g15670-like [Solanum lycopersicum]
Solyc05g056050.2.1	Solyc05g056050.2.1	153.03	225.69	81.65	47.3	193.95	89.24	32.63	32.29	37.43	31.97	100.21	37.95	GO:0031224//intrinsic component of membrane;GO:0009521//photosystem;GO:0009534//chloroplast thylakoid	GO:0043169//cation binding;GO:0046906//tetrapyrrole binding	GO:0006464//cellular protein modification process;GO:0006091//generation of precursor metabolites and energy	K08907//light-harvesting complex I chlorophyll a/b binding protein 1	gi|460388027|ref|XP_004239673.1|//PREDICTED: chlorophyll a-b binding protein 6A, chloroplastic [Solanum lycopersicum]
Solyc10g078690.1.1	Solyc10g078690.1.1	152.82	142.87	102.52	98.24	119.56	135.68	103.76	89.08	104.41	105.7	94.77	140.62	GO:0031224//intrinsic component of membrane;GO:0019866//organelle inner membrane	GO:0022892//substrate-specific transporter activity	GO:0006810//transport	K17790//mitochondrial import inner membrane translocase subunit TIM22	gi|460407450|ref|XP_004249165.1|//PREDICTED: outer envelope pore protein 16-3, chloroplastic/mitochondrial [Solanum lycopersicum]
Solyc02g086880.2.1	Solyc02g086880.2.1	152.8	244.4	256.38	179.75	511.45	166.57	106.51	151.56	160.91	208.53	133.8	110.2	GO:0043231//intracellular membrane-bounded organelle	GO:0016620//oxidoreductase activity, acting on the aldehyde or oxo group of donors, NAD or NADP as acceptor;GO:0016614//oxidoreductase activity, acting on CH-OH group of donors;GO:0000166//nucleotide binding	GO:0008152//metabolic process	K00122//formate dehydrogenase [EC:1.2.1.2]	gi|350538487|ref|NP_001234857.1|//formate dehydrogenase [Solanum lycopersicum]
Solyc03g117740.2.1	Solyc03g117740.2.1	152.74	135.84	138.14	93.8	132.84	147.59	83.56	50.85	66.34	69.54	101.45	103.09	NA	NA	NA	NA	gi|460380272|ref|XP_004235881.1|//PREDICTED: uncharacterized protein LOC101253367 [Solanum lycopersicum]
Solyc12g099200.1.1	Solyc12g099200.1.1	152.73	201.7	74.83	147.07	147.83	67.3	31.35	29.49	60.16	74.48	49.77	42.48	NA	GO:0030234//enzyme regulator activity	NA	NA	gi|927028821|ref|NP_001234791.2|//tomato invertase inhibitor precursor [Solanum lycopersicum]
Solyc06g082580.2.1	Solyc06g082580.2.1	152.59	161.74	168.16	147.35	146.93	195.67	144.22	114.97	132.37	133.58	131.71	163.33	NA	GO:0008135//translation factor activity, RNA binding	GO:0006412//translation	K03238//translation initiation factor 2 subunit 2	gi|836938975|ref|NP_001296833.1|//eukaryotic translation initiation factor 2 subunit beta [Solanum lycopersicum]
Solyc03g082380.2.1	BGI_novel_T005718,Solyc03g082380.2.1	152.47	147.61	145.96	192.44	192.56	120.9	162.52	114.12	152.39	103.19	135.88	159.94	NA	GO:0000166//nucleotide binding;GO:0005488//binding;GO:0003676//nucleic acid binding	NA	K12890//splicing factor, arginine/serine-rich 1/9	gi|970018527|ref|XP_015070435.1|//PREDICTED: serine/arginine-rich splicing factor SR34A isoform X2 [Solanum pennellii];gi|460378513|ref|XP_004235015.1|//PREDICTED: serine/arginine-rich splicing factor SR34A [Solanum lycopersicum]
Solyc07g018360.2.1	BGI_novel_T011760,Solyc07g018360.2.1	152.44	140.47	191.39	211.77	185.56	196.66	210.36	118.99	133.61	150.44	177.65	181.02	NA	NA	NA	K02357//elongation factor Ts	gi|460394682|ref|XP_004242929.1|//PREDICTED: uncharacterized protein LOC101245558 [Solanum lycopersicum]
Solyc12g013620.1.1	Solyc12g013620.1.1	152.22	266.07	6.3	190.48	130.76	29.57	77.68	74.81	56.53	27.23	16.63	24.95	NA	GO:0003676//nucleic acid binding	NA	K02437//glycine cleavage system H protein;K00162//pyruvate dehydrogenase E1 component beta subunit [EC:1.2.4.1];K13126//polyadenylate-binding protein;K05941//glutathione gamma-glutamylcysteinyltransferase [EC:2.3.2.15]	gi|350536069|ref|NP_001233972.1|//jasmonic acid 2 [Solanum lycopersicum]
Solyc03g007600.2.1	BGI_novel_T004983,Solyc03g007600.2.1	152.09	133.36	121.81	130.58	124.45	115.75	98.05	53.59	81.28	65.28	79.87	112.54	NA	NA	NA	NA	gi|460376822|ref|XP_004234195.1|//PREDICTED: pentatricopeptide repeat-containing protein At4g21190 [Solanum lycopersicum]
Solyc05g056240.2.1	Solyc05g056240.2.1	151.88	155.8	106.6	133.39	175.37	139.91	135.97	103.71	130.05	105.03	132.44	165.62	NA	GO:0022892//substrate-specific transporter activity;GO:0019842//vitamin binding	GO:0006631//fatty acid metabolic process	K03955//NADH dehydrogenase (ubiquinone) 1 alpha/beta subcomplex 1	gi|460387991|ref|XP_004239655.1|//PREDICTED: acyl carrier protein 2, mitochondrial [Solanum lycopersicum]
Solyc10g005100.2.1	BGI_novel_T015997,Solyc10g005100.2.1	151.62	180.86	79.42	222.05	69.11	149.77	159.19	97.73	154.28	163.08	128.97	188.43	NA	NA	NA	NA	gi|460405902|ref|XP_004248413.1|//PREDICTED: plasma membrane-associated cation-binding protein 1 [Solanum lycopersicum]
Solyc07g063890.2.1	Solyc07g063890.2.1	151.4	179.16	173.36	132.69	139.42	262.84	180.48	130.75	167.71	149.91	155.95	184.13	GO:0030529//intracellular ribonucleoprotein complex	GO:0005198//structural molecule activity	GO:0010467//gene expression	K02938//large subunit ribosomal protein L8e	gi|460397234|ref|XP_004244173.1|//PREDICTED: 60S ribosomal protein L8-like [Solanum lycopersicum]
Solyc02g078400.2.1	BGI_novel_T003749,BGI_novel_T003750,Solyc02g078400.2.1	151.39	103.07	6.86	150.4	32.12	42.5	44.32	31.61	38.23	56.27	40.41	70.3	NA	GO:0016812//hydrolase activity, acting on carbon-nitrogen (but not peptide) bonds, in cyclic amides;GO:0046914//transition metal ion binding	GO:0000255//allantoin metabolic process	K01466//allantoinase [EC:3.5.2.5];K07456//DNA mismatch repair protein MutS2	gi|460374125|ref|XP_004232862.1|//PREDICTED: DNA mismatch repair protein MSH2 isoform X1 [Solanum lycopersicum];gi|460374121|ref|XP_004232860.1|//PREDICTED: allantoinase [Solanum lycopersicum];gi|723674638|ref|XP_010316743.1|//PREDICTED: DNA mismatch repair protein MSH2 isoform X2 [Solanum lycopersicum]
Solyc09g075010.2.1	BGI_novel_T015652,Solyc09g075010.2.1	151.37	178.54	204.7	192.56	174.33	335.62	233.26	203.29	252.4	210.98	223.63	249.09	NA	NA	NA	K15730//cytosolic prostaglandin-E synthase [EC:5.3.99.3]	gi|460403908|ref|XP_004247428.1|//PREDICTED: uncharacterized protein OsI_027940 [Solanum lycopersicum]
Solyc01g107330.2.1	Solyc01g107330.2.1	150.48	213.64	234.01	162.79	220.96	243.88	159.87	68.16	104.32	87.54	136.51	138.3	NA	NA	NA	K15223//upstream activation factor subunit UAF30	gi|460369742|ref|XP_004230716.1|//PREDICTED: protein TRI1 [Solanum lycopersicum]
Solyc05g054120.1.1	Solyc05g054120.1.1	149.85	164.79	157.76	89.49	112.7	130.02	75.77	86.21	94.38	103.04	83.89	142.21	GO:0030312//external encapsulating structure	NA	NA	K13899//cystatin-C	gi|460388341|ref|XP_004239826.1|//PREDICTED: cysteine proteinase inhibitor 5-like [Solanum lycopersicum]
Solyc09g008270.2.1	Solyc09g008270.2.1	149.77	167.68	89.62	97.02	104.15	110.78	11.41	13.6	14.27	12.74	32.98	20.16	NA	NA	NA	NA	gi|460402239|ref|XP_004246621.1|//PREDICTED: uncharacterized protein LOC101260668 [Solanum lycopersicum]
Solyc12g056100.1.1	BGI_novel_T019828,BGI_novel_T019829,Solyc12g056100.1.1	149.71	168.39	176.46	138.47	171.89	142.93	157	108.74	159.9	102.72	128.38	163.06	GO:0016020//membrane;GO:0005634//nucleus;GO:0005886//plasma membrane;GO:0005737//cytoplasm	GO:0032559//adenyl ribonucleotide binding;GO:0019787//ubiquitin-like protein transferase activity;GO:0016881//acid-amino acid ligase activity	GO:0006511//ubiquitin-dependent protein catabolic process;GO:0032446//protein modification by small protein conjugation;GO:0019941//modification-dependent protein catabolic process	K06689//ubiquitin-conjugating enzyme E2 D [EC:2.3.2.23]	gi|350535192|ref|NP_001234437.1|//ubiquitin conjugating enzyme E2 [Solanum lycopersicum]
Solyc01g100040.2.1	Solyc01g100040.2.1	149.62	143.21	75.4	85.49	107.01	75.66	285.93	269.28	358.32	242.41	242.73	186.95	NA	GO:0016791//phosphatase activity	NA	K10147//protein phosphatase 1D [EC:3.1.3.16];K19477//cGMP-dependent protein kinase 2 [EC:2.7.11.12]	gi|460368831|ref|XP_004230268.1|//PREDICTED: probable protein phosphatase 2C 34 [Solanum lycopersicum]
Solyc03g025410.2.1	Solyc03g025410.2.1	149.57	146.43	97.69	138.43	107.42	116.19	35.34	24.25	32.37	24	42.83	37.44	NA	GO:0016628//oxidoreductase activity, acting on the CH-CH group of donors, NAD or NADP as acceptor	GO:0008152//metabolic process	K19329//WW domain-containing oxidoreductase	gi|460377268|ref|XP_004234415.1|//PREDICTED: short-chain dehydrogenase TIC 32, chloroplastic-like [Solanum lycopersicum]
Solyc05g015530.2.1	Solyc05g015530.2.1	149.06	116.32	136.39	110.69	148.49	133.04	84.07	179.75	110.97	85.35	109.75	114.1	NA	NA	NA	NA	gi|460387092|ref|XP_004239223.1|//PREDICTED: stress-associated endoplasmic reticulum protein 2 [Solanum lycopersicum]
Solyc04g009370.2.1	Solyc04g009370.2.1	149.02	138.18	53.32	139.35	79.21	93.9	84.34	55.81	85.24	81.4	57.49	111.8	NA	NA	NA	NA	gi|460382203|ref|XP_004236829.1|//PREDICTED: uncharacterized protein LOC101260333 [Solanum lycopersicum]
Solyc03g115110.2.1	Solyc03g115110.2.1	148.93	171.31	108.13	142.59	140.33	186.89	128.07	120.23	125.22	147.41	139.15	139.49	GO:0043231//intracellular membrane-bounded organelle;GO:0033178//proton-transporting two-sector ATPase complex, catalytic domain;GO:0019866//organelle inner membrane	GO:0019829//cation-transporting ATPase activity;GO:0015078//hydrogen ion transmembrane transporter activity	GO:0006754//ATP biosynthetic process;GO:0006818//hydrogen transport	K02136//F-type H+-transporting ATPase subunit gamma	gi|460380486|ref|XP_004235987.1|//PREDICTED: ATP synthase subunit gamma, mitochondrial [Solanum lycopersicum]
Solyc11g042640.1.1	Solyc11g042640.1.1	148.81	158.83	112.8	105.21	128.21	163.47	77.03	49.53	76.98	84.01	89.05	75.96	NA	NA	NA	NA	gi|460410611|ref|XP_004250718.1|//PREDICTED: uncharacterized protein LOC101267576 [Solanum lycopersicum]
Solyc09g061840.2.1	Solyc09g061840.2.1	148.72	108.2	314.89	149.61	300.31	445.57	222.87	867.28	428.61	303.99	502.09	329.93	NA	NA	NA	K07513//acetyl-CoA acyltransferase 1 [EC:2.3.1.16]	gi|460403245|ref|XP_004247103.1|//PREDICTED: 3-ketoacyl-CoA thiolase 2, peroxisomal [Solanum lycopersicum]
Solyc04g054370.1.1	Solyc04g054370.1.1	148.69	155.75	27.62	89.18	112.71	22.42	6.13	5.71	6.57	3.57	5.21	9.3	NA	NA	NA	K16282//E3 ubiquitin-protein ligase RHA2 [EC:2.3.2.27]	gi|460383440|ref|XP_004237431.1|//PREDICTED: probable E3 ubiquitin-protein ligase XERICO [Solanum lycopersicum]
Solyc08g076480.2.1	Solyc08g076480.2.1	147.91	152.98	103.01	145.07	128.96	122.72	52.72	44.78	51.3	41.72	51.71	44.63	NA	NA	NA	NA	gi|565372635|ref|XP_006352897.1|//PREDICTED: plastoglobulin-1, chloroplastic [Solanum tuberosum]
Solyc04g076820.1.1	Solyc04g076820.1.1	147.59	211.93	23.92	209.38	133	24.36	8.6	10.95	10.53	16.09	9.76	10.62	NA	NA	NA	K04422//mitogen-activated protein kinase kinase kinase 13 [EC:2.7.11.25];K03255//protein TIF31	gi|460384668|ref|XP_004238032.1|//PREDICTED: uncharacterized protein LOC101265728 [Solanum lycopersicum]
Solyc09g092380.2.1	BGI_novel_T015923,BGI_novel_T015924,Solyc09g092380.2.1	147.59	189.62	224.61	112.27	169.35	189.63	189.91	160.46	174.23	128.46	131.42	137.63	GO:0044424//intracellular part	GO:0016802//trialkylsulfonium hydrolase activity	GO:0044237//cellular metabolic process	K01251//adenosylhomocysteinase [EC:3.3.1.1]	gi|807201089|ref|NP_001234012.2|//adenosylhomocysteinase [Solanum lycopersicum]
BGI_novel_G003071	BGI_novel_T016629	147.39	100.58	72.86	56.09	57.23	343.08	36.02	44.69	90.34	32.53	38.59	64.95	NA	NA	NA	NA	gi|674913486|emb|CDY19671.1|//BnaC09g29270D [Brassica napus]
Solyc01g097310.2.1	Solyc01g097310.2.1	147.32	173.83	212.21	172.37	170.26	291.89	137.82	140.08	139.44	137.62	170.21	193.46	GO:0031224//intrinsic component of membrane	GO:0022892//substrate-specific transporter activity	GO:0015031//protein transport	K03116//sec-independent protein translocase protein TatA	gi|460368482|ref|XP_004230095.1|//PREDICTED: sec-independent protein translocase protein TATA, chloroplastic [Solanum lycopersicum]
Solyc09g057670.2.1	Solyc09g057670.2.1	147.24	194.91	140.16	129.63	144.09	193.77	117.85	121.86	135.81	148.82	126.4	183.59	NA	GO:0016859//cis-trans isomerase activity	GO:0044267//cellular protein metabolic process	K09569//FK506-binding protein 2 [EC:5.2.1.8]	gi|698418246|ref|XP_009788440.1|//PREDICTED: peptidyl-prolyl cis-trans isomerase FKBP15-1 [Nicotiana sylvestris]
Solyc05g055640.2.1	BGI_novel_T009749,Solyc05g055640.2.1	147.15	163.18	144.74	136.82	135.37	345.64	174.59	135.12	154.44	140.49	148.15	200.9	GO:0005840//ribosome;GO:0030529//intracellular ribonucleoprotein complex	GO:0005198//structural molecule activity;GO:0003735//structural constituent of ribosome	GO:0010467//gene expression;GO:0006412//translation	K02923//large subunit ribosomal protein L38e	gi|350535449|ref|NP_001233939.1|//60S ribosomal protein L38 [Solanum lycopersicum]
Solyc01g106000.2.1	Solyc01g106000.2.1	147.08	156.16	88.43	195.14	148.08	133.19	107.31	89.15	100.56	93.48	81.65	97.37	NA	NA	NA	NA	gi|460369540|ref|XP_004230620.1|//PREDICTED: uncharacterized protein LOC101265590 [Solanum lycopersicum]
Solyc10g009340.1.1	Solyc10g009340.1.1	147.06	168.25	170.75	216.38	134.48	226.56	81.82	64.65	74.14	84.83	70.49	187.63	NA	GO:0046872//metal ion binding	NA	K13448//calcium-binding protein CML;K12893//splicing factor, arginine/serine-rich 4/5/6;K02183//calmodulin	gi|460405250|ref|XP_004248089.1|//PREDICTED: calcium-binding protein KIC [Solanum lycopersicum]
Solyc01g097520.2.1	Solyc01g097520.2.1	146.51	173.52	228.26	154.5	236.9	390.81	55.92	248.84	136.58	88.69	97.77	55.61	NA	GO:0005488//binding	NA	K17099//annexin A13	gi|460368505|ref|XP_004230106.1|//PREDICTED: annexin D4-like [Solanum lycopersicum]
Solyc03g115980.1.1	Solyc03g115980.1.1	146.4	266.93	104.55	155.61	326.31	89.78	28.49	22.59	25.39	29.74	61.15	36.81	GO:0009536//plastid	GO:0016627//oxidoreductase activity, acting on the CH-CH group of donors	GO:0008654//phospholipid biosynthetic process;GO:0042360//vitamin E metabolic process;GO:0006779//porphyrin-containing compound biosynthetic process	K10960//geranylgeranyl reductase [EC:1.3.1.83]	gi|460380498|ref|XP_004235993.1|//PREDICTED: geranylgeranyl diphosphate reductase, chloroplastic [Solanum lycopersicum]
Solyc01g080330.2.1	Solyc01g080330.2.1	146.29	162.32	127.35	162.3	145.44	171.03	134.09	119.22	132.76	157.26	119.24	138.37	NA	NA	NA	K06890//uncharacterized protein	gi|460367204|ref|XP_004229465.1|//PREDICTED: BI1-like protein [Solanum lycopersicum]
Solyc01g109460.2.1	Solyc01g109460.2.1	146.19	91.29	151.34	144.61	154.07	225	457.18	514.26	412.9	503.88	439.74	608.83	GO:0031224//intrinsic component of membrane	GO:0016628//oxidoreductase activity, acting on the CH-CH group of donors, NAD or NADP as acceptor;GO:0022857//transmembrane transporter activity	GO:0071702//organic substance transport;GO:0008152//metabolic process	K08150//MFS transporter, SP family, solute carrier family 2 (myo-inositol transporter), member 13	gi|663071113|ref|NP_001287655.1|//polyol transporter 5-like [Solanum lycopersicum]
Solyc08g077710.2.1	BGI_novel_T014218,Solyc08g077710.2.1	146.06	143.06	164.76	113.21	159.24	229.74	154.59	101.86	135.44	124	152.74	204.44	NA	NA	NA	K02921//large subunit ribosomal protein L37Ae	gi|641866750|gb|KDO85434.1|//hypothetical protein CISIN_1g045338mg [Citrus sinensis];gi|747043785|ref|XP_011085665.1|//PREDICTED: 60S ribosomal protein L37a [Sesamum indicum]
Solyc08g062910.2.1	BGI_novel_T013782,BGI_novel_T013783,Solyc08g062910.2.1	145.88	191.59	219.08	190.18	190.21	231.82	206.23	171.77	173.97	192.9	170.39	190.98	NA	NA	NA	K03234//elongation factor 2	gi|763815280|gb|KJB82132.1|//hypothetical protein B456_013G178000 [Gossypium raimondii];gi|460399098|ref|XP_004245080.1|//PREDICTED: elongation factor 2 isoform X1 [Solanum lycopersicum]
Solyc08g077140.1.1	Solyc08g077140.1.1	145.81	131.84	162.82	192.26	167.26	255.84	48.86	28.95	46.62	51.47	49.18	78.08	NA	NA	NA	K17964//leucine-rich PPR motif-containing protein, mitochondrial;K17710//pentatricopeptide repeat domain-containing protein 1	gi|460400717|ref|XP_004245879.1|//PREDICTED: pentatricopeptide repeat-containing protein At5g46580, chloroplastic [Solanum lycopersicum]
Solyc08g007240.2.1	Solyc08g007240.2.1	145.66	114.83	23.34	123.65	133.4	69.97	81.63	71.47	71.01	55.79	61.11	83.46	NA	NA	NA	K13648//alpha-1,4-galacturonosyltransferase [EC:2.4.1.43]	gi|460398013|ref|XP_004244559.1|//PREDICTED: nudix hydrolase 8 isoform X1 [Solanum lycopersicum]
Solyc08g007770.2.1	BGI_novel_T013199,Solyc08g007770.2.1	145.21	149.4	88.32	210.77	184.03	81.9	68	48.44	62.55	73.19	67.1	82.84	NA	NA	NA	NA	gi|460398088|ref|XP_004244596.1|//PREDICTED: PGR5-like protein 1B, chloroplastic [Solanum lycopersicum]
Solyc05g056000.2.1	Solyc05g056000.2.1	145.19	127.99	110.73	147.26	107.44	113.98	148.81	116.82	145.95	106.87	99.84	132.21	NA	NA	NA	K18368//caffeoylshikimate esterase [EC:3.1.1.-]	gi|460388041|ref|XP_004239680.1|//PREDICTED: caffeoylshikimate esterase [Solanum lycopersicum]
Solyc04g054520.2.1	BGI_novel_T007756,Solyc04g054520.2.1	144.78	112.98	114.57	86.51	91.15	128.28	61.63	33.91	50.1	42.82	72.94	89.19	NA	GO:0016859//cis-trans isomerase activity	GO:0044267//cellular protein metabolic process	K01802//peptidylprolyl isomerase [EC:5.2.1.8]	gi|460383416|ref|XP_004237421.1|//PREDICTED: peptidyl-prolyl cis-trans isomerase FKBP16-2, chloroplastic [Solanum lycopersicum]
Solyc10g006290.2.1	BGI_novel_T016098,Solyc10g006290.2.1	144.6	141.46	115.22	108.17	104.89	215.46	101.43	92.33	108.49	111.58	113.73	129.33	NA	NA	NA	K14407//cleavage stimulation factor subunit 2	gi|350539721|ref|NP_001234510.1|//constitutive plastid-lipid associated protein [Solanum lycopersicum];gi|723734752|ref|XP_004248333.2|//PREDICTED: purple acid phosphatase 18 [Solanum lycopersicum]
Solyc06g035870.2.1	Solyc06g035870.2.1	144.51	152.88	104.12	129.26	133.57	149.88	72.17	69.94	73.4	72.52	74.8	106.94	NA	GO:0016491//oxidoreductase activity	NA	K17278//membrane-associated progesterone receptor component	gi|460390223|ref|XP_004240738.1|//PREDICTED: membrane steroid-binding protein 1-like [Solanum lycopersicum]
Solyc06g082830.2.1	Solyc06g082830.2.1	144.43	136.82	94.33	139.78	138.57	138.4	158.74	134.45	169.03	126.1	121.01	159.4	NA	NA	NA	NA	gi|460393740|ref|XP_004242467.1|//PREDICTED: uncharacterized protein LOC101265836 [Solanum lycopersicum]
Solyc08g082400.1.1	Solyc08g082400.1.1	144.32	142.78	91.11	127	146.61	97.39	26.58	18.13	21.63	20.16	28.62	24.92	NA	NA	NA	NA	gi|460399976|ref|XP_004245512.1|//PREDICTED: uncharacterized protein LOC101255121 [Solanum lycopersicum]
Solyc03g031860.2.1	BGI_novel_T005113,BGI_novel_T005114,Solyc03g031860.2.1	144.17	118.62	36.76	151.78	91.76	50.84	35.66	27.04	32.59	36.87	37.24	46.84	GO:0009536//plastid;GO:0009507//chloroplast	GO:0004337//geranyltranstransferase activity;GO:0016767//geranylgeranyl-diphosphate geranylgeranyltransferase activity	GO:0016117//carotenoid biosynthetic process;GO:0016109//tetraterpenoid biosynthetic process	K02291//phytoene synthase [EC:2.5.1.32]	gi|350537597|ref|NP_001234812.1|//phytoene synthase 1, chloroplastic [Solanum lycopersicum]
Solyc10g076350.1.1	BGI_novel_T016852,Solyc10g076350.1.1	144.08	135.45	88.65	123.85	131.08	115.2	110.37	79.29	109.7	95.43	98.55	116.51	GO:0009536//plastid	NA	GO:0006952//defense response;GO:0009607//response to biotic stimulus	K07253//phenylpyruvate tautomerase [EC:5.3.2.1]	gi|460407240|ref|XP_004249062.1|//PREDICTED: macrophage migration inhibitory factor homolog isoform X2 [Solanum lycopersicum];gi|723737716|ref|XP_010327718.1|//PREDICTED: macrophage migration inhibitory factor homolog isoform X1 [Solanum lycopersicum]
Solyc04g026100.1.1	Solyc04g026100.1.1	143.94	222	196.1	130.43	168.25	336.03	167.95	159.53	157.45	156.04	161.98	227.48	GO:0030529//intracellular ribonucleoprotein complex	GO:0005198//structural molecule activity	GO:0010467//gene expression	K02960//small subunit ribosomal protein S16e	gi|460383089|ref|XP_004237264.1|//PREDICTED: 40S ribosomal protein S16 [Solanum lycopersicum]
Solyc06g073180.2.1	Solyc06g073180.2.1	143.91	171.68	22.97	106.46	104.55	37.51	31.52	25.19	33.39	28.86	30.66	29.78	GO:0044464//cell part	GO:0046914//transition metal ion binding	NA	K12135//zinc finger protein CONSTANS;K17925//sorting nexin-13	gi|350534976|ref|NP_001234169.1|//CONSTANS interacting protein 1 [Solanum lycopersicum]
Solyc07g044840.2.1	Solyc07g044840.2.1	143.83	134.99	119.99	151.75	138.61	127.89	167.36	118.37	134.32	128.1	126.98	137.65	GO:0044424//intracellular part	GO:0046914//transition metal ion binding;GO:0016868//intramolecular transferase activity, phosphotransferases	GO:0006007//glucose catabolic process;GO:0050896//response to stimulus	K15633//2,3-bisphosphoglycerate-independent phosphoglycerate mutase [EC:5.4.2.12]	gi|460396104|ref|XP_004243619.1|//PREDICTED: 2,3-bisphosphoglycerate-independent phosphoglycerate mutase [Solanum lycopersicum]
Solyc01g007630.2.1	BGI_novel_T000475,Solyc01g007630.2.1	143.71	96.09	102.97	119.48	89.59	63.84	55	66.75	61.51	43.53	78.47	87.9	GO:0015934//large ribosomal subunit;GO:0030529//intracellular ribonucleoprotein complex;GO:0009536//plastid;GO:0009507//chloroplast	GO:0000166//nucleotide binding;GO:0005198//structural molecule activity;GO:0003824//catalytic activity;GO:0016740//transferase activity;GO:0003735//structural constituent of ribosome;GO:0003676//nucleic acid binding;GO:0019843//rRNA binding	GO:0010467//gene expression;GO:0006412//translation	K02886//large subunit ribosomal protein L2	gi|357471553|ref|XP_003606061.1|//50S ribosomal protein L2 [Medicago truncatula]
Solyc11g011960.1.1	Solyc11g011960.1.1	143.32	125.58	81.01	125.35	117.75	92.13	88.05	94.08	103.98	133.82	96.23	80.09	GO:0044424//intracellular part	GO:0051748//UTP-monosaccharide-1-phosphate uridylyltransferase activity	NA	K00963//UTP--glucose-1-phosphate uridylyltransferase [EC:2.7.7.9]	gi|460409628|ref|XP_004250240.1|//PREDICTED: UTP--glucose-1-phosphate uridylyltransferase isoform X1 [Solanum lycopersicum]
Solyc07g016200.2.1	Solyc07g016200.2.1	143.26	176.46	110.44	129.29	130.1	184.54	96.15	114.44	112.47	111.36	101.18	130.18	GO:0043231//intracellular membrane-bounded organelle;GO:0000502//proteasome complex	GO:0004175//endopeptidase activity	GO:0006508//proteolysis	K02738//20S proteasome subunit beta 1 [EC:3.4.25.1]	gi|460394593|ref|XP_004242886.1|//PREDICTED: proteasome subunit beta type-6 [Solanum lycopersicum]
Solyc03g119690.1.1	Solyc03g119690.1.1	142.92	148.89	120.71	228.26	178.4	111.3	62.46	48.4	58.21	55.84	52.4	43.82	NA	NA	NA	K00924;K01381//saccharopepsin [EC:3.4.23.25]	gi|723685566|ref|XP_004235788.2|//PREDICTED: protein ASPARTIC PROTEASE IN GUARD CELL 1 [Solanum lycopersicum]
Solyc05g024260.2.1	Solyc05g024260.2.1	142.78	231.72	0.9	27.24	14.31	1.19	0.92	0.7	1.03	1.61	1.77	1.21	NA	NA	NA	K15382//solute carrier family 50 (sugar transporter)	gi|460387271|ref|XP_004239304.1|//PREDICTED: bidirectional sugar transporter N3 [Solanum lycopersicum]
Solyc03g025950.2.1	BGI_novel_T005061,BGI_novel_T005062,Solyc03g025950.2.1	142.76	133.83	133.94	143.09	173.02	124.7	175.61	175.88	171.81	197.69	183.85	244.87	NA	GO:0005506//iron ion binding	NA	K17278//membrane-associated progesterone receptor component	gi|460377193|ref|XP_004234379.1|//PREDICTED: membrane steroid-binding protein 2-like [Solanum lycopersicum]
Solyc01g067730.2.1	Solyc01g067730.2.1	142.76	173.05	88.18	175.82	122.31	170.05	169.96	168.55	171.15	170.75	152.71	233.9	NA	NA	NA	K03955//NADH dehydrogenase (ubiquinone) 1 alpha/beta subcomplex 1	gi|460366652|ref|XP_004229194.1|//PREDICTED: acyl carrier protein 1, chloroplastic-like [Solanum lycopersicum]
Solyc04g010190.1.1	Solyc04g010190.1.1	142.75	136.93	102.96	142.21	145.93	117.54	55.25	39.31	65.95	60.12	58.3	87.18	NA	NA	NA	K14826//FK506-binding nuclear protein [EC:5.2.1.8]	gi|460382089|ref|XP_004236772.1|//PREDICTED: uncharacterized protein LOC101268563 [Solanum lycopersicum]
Solyc07g054210.2.1	BGI_novel_T012548,Solyc07g054210.2.1	142.66	203.79	117.09	116.38	176.49	111.76	59.62	28.36	42.46	48.69	71.2	58.4	NA	GO:0000166//nucleotide binding;GO:0016628//oxidoreductase activity, acting on the CH-CH group of donors, NAD or NADP as acceptor;GO:0016630//protochlorophyllide reductase activity	GO:0008152//metabolic process;GO:0055114//oxidation-reduction process	K00218//protochlorophyllide reductase [EC:1.3.1.33]	gi|845634743|ref|NP_001296970.1|//protochlorophyllide reductase [Solanum lycopersicum]
Solyc03g095730.2.1	Solyc03g095730.2.1	142.48	124.84	93.73	113.84	118.52	159.14	112.9	102.5	113.68	118.54	107.04	135.7	GO:0044464//cell part	NA	NA	NA	gi|1351365|sp|P48505.2|UCR11_SOLTU//RecName: Full=Ubiquinol-cytochrome c reductase complex 6.7 kDa protein; Short=CR6
Solyc05g005480.2.1	Solyc05g005480.2.1	142.44	171.15	73.98	91.15	161.7	79.06	49.56	21.27	38.63	38.49	60.92	51.6	NA	GO:0003824//catalytic activity	NA	K18980//2-methylene-furan-3-one reductase [EC:1.3.1.105]	gi|823630988|ref|NP_001296292.1|//2-methylene-furan-3-one reductase [Solanum lycopersicum]
Solyc10g081100.1.1	Solyc10g081100.1.1	142.38	149.51	155.72	133.66	124.69	207.26	96.41	53.15	82.79	63.73	107.74	114.36	NA	NA	NA	K19034//50S ribosomal protein 5	gi|460407798|ref|XP_004249337.1|//PREDICTED: 50S ribosomal protein 5 alpha, chloroplastic-like [Solanum lycopersicum]
Solyc07g056140.2.1	Solyc07g056140.2.1	142.28	137.58	87.14	108.52	114.83	87.2	94.63	75.11	93.07	93.68	117.88	101.59	GO:0009536//plastid	GO:0032559//adenyl ribonucleotide binding;GO:0070566//adenylyltransferase activity	GO:0005977//glycogen metabolic process;GO:0005982//starch metabolic process	K00975//glucose-1-phosphate adenylyltransferase [EC:2.7.7.27]	gi|927442682|ref|NP_001234696.2|//glucose-1-phosphate adenylyltransferase small subunit, chloroplastic [Solanum lycopersicum]
Solyc09g018790.2.1	BGI_novel_T014980,BGI_novel_T014981,BGI_novel_T014982,Solyc09g018790.2.1	142.28	160.58	89.89	140.71	136.69	160.86	54.79	63.37	69.38	63.23	73.97	75.13	NA	GO:0016616//oxidoreductase activity, acting on the CH-OH group of donors, NAD or NADP as acceptor;GO:0048037//cofactor binding	GO:0006007//glucose catabolic process;GO:0009081//branched-chain amino acid metabolic process	K18121//glyoxylate/succinic semialdehyde reductase [EC:1.1.1.79 1.1.1.-]	gi|914098152|ref|NP_001233832.2|//succinic semialdehyde reductase isofom1 [Solanum lycopersicum];gi|723726469|ref|XP_010325705.1|//PREDICTED: succinic semialdehyde reductase isofom1 isoform X1 [Solanum lycopersicum]
Solyc02g093900.2.1	BGI_novel_T004811,Solyc02g093900.2.1	142.2	162.05	90.54	137.27	104.51	134.52	137.22	104.59	119.99	118.11	103.91	114.68	NA	GO:0005506//iron ion binding	NA	K00413//ubiquinol-cytochrome c reductase cytochrome c1 subunit	gi|460371950|ref|XP_004231797.1|//PREDICTED: cytochrome c1-2, heme protein, mitochondrial [Solanum lycopersicum]
Solyc02g021000.2.1	Solyc02g021000.2.1	142.03	130.15	106.59	119.04	131.42	120.88	62.51	52.8	61.22	62.07	77.36	75.18	NA	NA	NA	K02221//YggT family protein	gi|460371396|ref|XP_004231525.1|//PREDICTED: uncharacterized protein LOC101254143 isoform X1 [Solanum lycopersicum]
Solyc11g068710.1.1	Solyc11g068710.1.1	141.99	119.67	108.93	50.72	64.78	118.79	348.96	578.27	523.53	588.81	707.45	837.79	NA	NA	NA	NA	gi|460411356|ref|XP_004251078.1|//PREDICTED: F-box protein At2g27310 [Solanum lycopersicum]
Solyc02g077080.2.1	Solyc02g077080.2.1	141.78	141.46	91.12	164.47	162.91	161.3	406.37	379.72	450.05	345.86	322.23	343.3	NA	NA	NA	NA	gi|460374322|ref|XP_004232960.1|//PREDICTED: protein trichome birefringence-like 38 [Solanum lycopersicum]
Solyc08g005910.2.1	Solyc08g005910.2.1	141.4	139.2	177.91	155.53	155.43	183.33	92.75	55.23	69.06	63.64	64.85	101.11	NA	NA	NA	K06694//26S proteasome non-ATPase regulatory subunit 10	gi|460397789|ref|XP_004244449.1|//PREDICTED: 26S proteasome non-ATPase regulatory subunit 10 [Solanum lycopersicum]
Solyc03g118040.2.1	Solyc03g118040.2.1	141.39	83.81	142.98	134.59	180.09	102.56	94.88	295.67	114.48	90.58	120.13	79.37	GO:0043231//intracellular membrane-bounded organelle	GO:0046872//metal ion binding;GO:0005515//protein binding	GO:0044267//cellular protein metabolic process	K08054//calnexin	gi|350539281|ref|NP_001234129.1|//calnexin-like protein precursor [Solanum lycopersicum]
Solyc12g006260.1.1	Solyc12g006260.1.1	141.28	65.81	119.7	69.56	55.05	28.4	7.16	5.5	4.95	9.76	6.17	21.72	NA	NA	NA	NA	gi|565370792|ref|XP_006352002.1|//PREDICTED: uncharacterized protein LOC102602513 [Solanum tuberosum]
Solyc08g007220.2.1	BGI_novel_T013153,BGI_novel_T013154,Solyc08g007220.2.1	141.01	172.64	162.47	164.35	153.7	264.09	169.35	154.2	158.22	163.79	151.45	165.04	NA	NA	NA	K13199//plasminogen activator inhibitor 1 RNA-binding protein	gi|723754396|ref|XP_004253373.2|//PREDICTED: plasminogen activator inhibitor 1 RNA-binding protein-like, partial [Solanum lycopersicum];gi|970046609|ref|XP_015084815.1|//PREDICTED: plasminogen activator inhibitor 1 RNA-binding protein-like [Solanum pennellii]
Solyc01g110390.2.1	Solyc01g110390.2.1	140.77	119	88.2	103.63	105.84	152.54	102.23	82.74	105.69	92.82	88.77	130.17	NA	NA	NA	K03965//NADH dehydrogenase (ubiquinone) 1 beta subcomplex subunit 9	gi|460370246|ref|XP_004230965.1|//PREDICTED: NADH dehydrogenase [ubiquinone] 1 beta subcomplex subunit 9 [Solanum lycopersicum]
Solyc01g102830.2.1	BGI_novel_T002201,Solyc01g102830.2.1	140.76	150.21	93.88	99.12	117.26	168.7	124.33	96.48	122.41	108.69	102.64	119.95	GO:0005740//mitochondrial envelope;GO:0030964//NADH dehydrogenase complex	GO:0050136//NADH dehydrogenase (quinone) activity	GO:0043094//cellular metabolic compound salvage	NA	gi|565385124|ref|XP_006358469.1|//PREDICTED: NADH dehydrogenase [ubiquinone] 1 beta subcomplex subunit 3-B [Solanum tuberosum];gi|460369095|ref|XP_004230399.1|//PREDICTED: NADH dehydrogenase [ubiquinone] 1 beta subcomplex subunit 3-B [Solanum lycopersicum]
Solyc01g091320.2.1	Solyc01g091320.2.1	140.61	124.71	16.35	38.11	147.33	32.39	17.16	8.46	10.78	5.83	28.96	6.5	GO:0031224//intrinsic component of membrane	GO:0046914//transition metal ion binding;GO:0003824//catalytic activity	GO:0006631//fatty acid metabolic process	K14423//4,4-dimethyl-9beta,19-cyclopropylsterol-4alpha-methyl oxidase [EC:1.14.13.72]	gi|723660662|ref|XP_010325726.1|//PREDICTED: methylsterol monooxygenase 1-1-like [Solanum lycopersicum]
Solyc04g008740.2.1	Solyc04g008740.2.1	140.59	185.43	108.97	122.16	127.13	179.73	81.79	81.14	89.04	90.59	77.52	66.5	GO:0044424//intracellular part	GO:0032559//adenyl ribonucleotide binding;GO:0016301//kinase activity;GO:0031420//alkali metal ion binding	GO:0006007//glucose catabolic process;GO:0006796//phosphate-containing compound metabolic process	K00873//pyruvate kinase [EC:2.7.1.40]	gi|460382307|ref|XP_004236881.1|//PREDICTED: pyruvate kinase, cytosolic isozyme [Solanum lycopersicum]
Solyc10g081030.1.1	Solyc10g081030.1.1	140.48	185.38	136.14	165.53	145.36	222.93	137.19	141.26	138.51	152.07	137.31	144.9	NA	NA	NA	K03626//nascent polypeptide-associated complex subunit alpha	gi|460407786|ref|XP_004249331.1|//PREDICTED: nascent polypeptide-associated complex subunit alpha-like protein 1 [Solanum lycopersicum]
Solyc07g065280.2.1	Solyc07g065280.2.1	140.41	130.09	85.31	94.83	98.27	155.82	107.03	72.69	83.5	87.31	77.63	125.22	GO:0043231//intracellular membrane-bounded organelle	NA	NA	NA	gi|460397039|ref|XP_004244076.1|//PREDICTED: NADH-ubiquinone oxidoreductase 20.9 kDa subunit [Solanum lycopersicum]
Solyc09g007900.2.1	BGI_novel_T014603,BGI_novel_T014604,Solyc09g007900.2.1	140.3	167.67	472.26	132.48	220.23	234.37	712.53	968.61	844.94	1399.32	1730.74	1379.66	GO:0044424//intracellular part	GO:0016840//carbon-nitrogen lyase activity	GO:0006558//L-phenylalanine metabolic process	K10775//phenylalanine ammonia-lyase [EC:4.3.1.24]	gi|460402295|ref|XP_004246649.1|//PREDICTED: phenylalanine ammonia-lyase-like isoform X1 [Solanum lycopersicum];gi|970052129|ref|XP_015087665.1|//PREDICTED: phenylalanine ammonia-lyase-like [Solanum pennellii];gi|723728296|ref|XP_010325983.1|//PREDICTED: phenylalanine ammonia-lyase-like isoform X3 [Solanum lycopersicum]
Solyc04g011430.2.1	Solyc04g011430.2.1	140.26	141.49	118.08	241.9	220.56	133.7	209.97	136.28	196.13	140.62	119.85	212.64	GO:0044464//cell part	GO:0032559//adenyl ribonucleotide binding;GO:0019787//ubiquitin-like protein transferase activity	GO:0032446//protein modification by small protein conjugation;GO:0019941//modification-dependent protein catabolic process	K10575//ubiquitin-conjugating enzyme E2 G1 [EC:2.3.2.23]	gi|460382051|ref|XP_004236753.1|//PREDICTED: ubiquitin-conjugating enzyme E2 7 [Solanum lycopersicum]
Solyc04g080870.1.1	Solyc04g080870.1.1	140.03	82.84	51.41	94.24	103.21	72.18	40.9	15.16	28.43	22.66	20.08	39.14	NA	GO:0042623//ATPase activity, coupled	GO:0019538//protein metabolic process	NA	gi|460385226|ref|XP_004238305.1|//PREDICTED: LON peptidase N-terminal domain and RING finger protein 1-like [Solanum lycopersicum]
Solyc12g055800.1.1	Solyc12g055800.1.1	140.02	190.99	95.89	193.46	145.73	125.56	126.55	133.24	125.64	154.4	132.09	91.92	GO:0033176//proton-transporting V-type ATPase complex	GO:0032559//adenyl ribonucleotide binding;GO:0019829//cation-transporting ATPase activity;GO:0015078//hydrogen ion transmembrane transporter activity	GO:0015988//energy coupled proton transmembrane transport, against electrochemical gradient;GO:0015986//ATP synthesis coupled proton transport	K02145//V-type H+-transporting ATPase subunit A [EC:3.6.3.14]	gi|921274020|ref|NP_001234281.2|//vacuolar H+-ATPase A1 subunit isoform [Solanum lycopersicum]
Solyc01g010580.2.1	Solyc01g010580.2.1	140.01	178.13	167.81	162.65	175.45	264.22	195.15	146.15	155.69	137.34	134.85	178.97	GO:0030529//intracellular ribonucleoprotein complex	GO:0003723//RNA binding;GO:0005198//structural molecule activity	GO:0010467//gene expression	K02997//small subunit ribosomal protein S9e	gi|460386193|ref|XP_004238784.1|//PREDICTED: 40S ribosomal protein S9-2 [Solanum lycopersicum]
Solyc02g083250.2.1	Solyc02g083250.2.1	139.81	106.64	237.73	137.12	230.42	191.65	43.61	18.64	23.02	17.27	13.23	39.06	NA	NA	NA	K18470//Rho GTPase-activating protein 1	gi|460373458|ref|XP_004232536.1|//PREDICTED: ganglioside-induced differentiation-associated protein 2 [Solanum lycopersicum]
Solyc06g082870.2.1	BGI_novel_T011289,Solyc06g082870.2.1	139.57	178.87	200.93	128.53	153.41	257.24	193.89	144.8	167.64	157.55	188.41	181.99	GO:0030529//intracellular ribonucleoprotein complex	GO:0005198//structural molecule activity;GO:0019843//rRNA binding	GO:0010467//gene expression	K02932//large subunit ribosomal protein L5e	gi|460393896|ref|XP_004242544.1|//PREDICTED: pentatricopeptide repeat-containing protein At3g02330 [Solanum lycopersicum];gi|460393718|ref|XP_004242456.1|//PREDICTED: 60S ribosomal protein L5 [Solanum lycopersicum]
Solyc01g087260.2.1	BGI_novel_T001428,Solyc01g087260.2.1	139.5	104.61	35.49	100.63	106.84	59.6	35.79	25.19	28.91	28.54	28.53	29.98	NA	GO:0016702//oxidoreductase activity, acting on single donors with incorporation of molecular oxygen, incorporation of two atoms of oxygen;GO:0016701//oxidoreductase activity, acting on single donors with incorporation of molecular oxygen	NA	K11159//carotenoid cleavage dioxygenase	gi|350538577|ref|NP_001233838.1|//carotenoid cleavage dioxygenase 1-2 [Solanum lycopersicum];gi|723659645|ref|XP_010324092.1|//PREDICTED: carotenoid cleavage dioxygenase 1-2 isoform X1 [Solanum lycopersicum]
Solyc12g096120.1.1	Solyc12g096120.1.1	139.49	106.16	74.58	116.28	115.29	136.87	63.34	81.17	100.21	83.2	59.76	97.34	NA	NA	NA	K12162//ubiquitin-fold modifier 1	gi|460415474|ref|XP_004253083.1|//PREDICTED: ubiquitin-fold modifier 1 [Solanum lycopersicum]
Solyc01g067680.2.1	BGI_novel_T001176,Solyc01g067680.2.1	139.47	101.6	74.43	150.03	128.73	82.8	31.59	24.29	30.44	27.63	23.34	36.44	NA	NA	NA	K19600//tubby-related protein 1	gi|460366656|ref|XP_004229196.1|//PREDICTED: tubby-like F-box protein 6 isoform X2 [Solanum lycopersicum];gi|723657958|ref|XP_010321048.1|//PREDICTED: tubby-like F-box protein 6 isoform X1 [Solanum lycopersicum]
Solyc12g098890.1.1	Solyc12g098890.1.1	139.41	151.09	148.98	75.62	137.04	135.48	68.16	51.06	65.67	52.93	102.67	91.71	GO:0030529//intracellular ribonucleoprotein complex	GO:0005198//structural molecule activity	GO:0010467//gene expression	K02881//large subunit ribosomal protein L18	gi|460415218|ref|XP_004252957.1|//PREDICTED: 50S ribosomal protein L18, chloroplastic [Solanum lycopersicum]
Solyc07g022900.2.1	Solyc07g022900.2.1	139.21	119.35	125.95	63.07	101.71	83.96	110.96	64.92	96.1	71.01	130.48	120.2	NA	NA	NA	K08911//light-harvesting complex I chlorophyll a/b binding protein 5	gi|460394737|ref|XP_004242951.1|//PREDICTED: chlorophyll a-b binding protein 4, chloroplastic [Solanum lycopersicum]
Solyc10g086280.1.1	Solyc10g086280.1.1	139.18	130.32	76.67	316.79	114.98	74.6	200.46	335.47	299.51	704.66	996.73	655.56	NA	NA	NA	K10752//histone-binding protein RBBP4	gi|460408362|ref|XP_004249614.1|//PREDICTED: uncharacterized protein LOC101259996 [Solanum lycopersicum]
Solyc10g005800.2.1	Solyc10g005800.2.1	139.08	135.21	117.48	133.42	117.22	133.53	120.42	98.67	121.48	93.93	102.66	104.46	NA	NA	NA	K12863//protein CWC15	gi|460405763|ref|XP_004248344.1|//PREDICTED: protein CWC15 homolog [Solanum lycopersicum]
Solyc01g096270.2.1	BGI_novel_T001819,BGI_novel_T001820,Solyc01g096270.2.1	138.95	165.38	107.01	119.17	152.56	165.56	129.9	101.34	133.71	103.58	90.67	148.48	NA	NA	NA	K10534//nitrate reductase (NAD(P)H) [EC:1.7.1.1 1.7.1.2 1.7.1.3]	gi|460368314|ref|XP_004230012.1|//PREDICTED: cytochrome b5 [Solanum lycopersicum];gi|970004125|ref|XP_015062849.1|//PREDICTED: cytochrome b5-like [Solanum pennellii]
Solyc03g123880.2.1	Solyc03g123880.2.1	138.95	161.44	180.57	105.34	148.14	215.29	81.57	59.11	72.25	76.55	105.28	125.7	NA	NA	NA	NA	gi|460379519|ref|XP_004235509.1|//PREDICTED: uncharacterized protein LOC101265521 [Solanum lycopersicum]
Solyc07g040990.2.1	BGI_novel_T012140,BGI_novel_T012141,Solyc07g040990.2.1	138.87	178.32	50.83	145.84	92.6	53.5	36.59	24.13	28.47	25.54	24.34	34.83	NA	NA	NA	K14497//protein phosphatase 2C [EC:3.1.3.16]	gi|723717029|ref|XP_010324035.1|//PREDICTED: probable protein phosphatase 2C 6 isoform X6 [Solanum lycopersicum];gi|460396349|ref|XP_004243738.1|//PREDICTED: probable protein phosphatase 2C 50 isoform X4 [Solanum lycopersicum];gi|723717013|ref|XP_010324031.1|//PREDICTED: probable protein phosphatase 2C 50 isoform X1 [Solanum lycopersicum]
Solyc05g007250.2.1	Solyc05g007250.2.1	138.78	209.24	154.82	134.45	132.97	294.74	170.89	148.64	152.29	155.95	168.28	219.51	GO:0030529//intracellular ribonucleoprotein complex	GO:0003723//RNA binding;GO:0005198//structural molecule activity	GO:0010467//gene expression	K02997//small subunit ribosomal protein S9e	gi|460386193|ref|XP_004238784.1|//PREDICTED: 40S ribosomal protein S9-2 [Solanum lycopersicum]
Solyc01g066430.2.1	Solyc01g066430.2.1	138.69	170.01	64.58	58.21	34.62	57.62	95.96	156.68	152.64	228.85	249.59	200.52	NA	NA	NA	K19038//E3 ubiquitin-protein ligase ATL41 [EC:2.3.2.27];K19041//E3 ubiquitin-protein ligase RNF38/44 [EC:2.3.2.27]	gi|460366788|ref|XP_004229261.1|//PREDICTED: RING-H2 finger protein ATL2-like [Solanum lycopersicum]
Solyc06g051200.2.1	Solyc06g051200.2.1	138.4	152.68	179.03	131.89	153.67	190.37	127.35	68.47	101.86	86.39	148.72	91.52	GO:0030529//intracellular ribonucleoprotein complex;GO:0009536//plastid	GO:0003723//RNA binding;GO:0005198//structural molecule activity	GO:0010467//gene expression	K02906//large subunit ribosomal protein L3	gi|460390606|ref|XP_004240919.1|//PREDICTED: 50S ribosomal protein L3, chloroplastic [Solanum lycopersicum]
Solyc12g096300.1.1	BGI_novel_T020010,Solyc12g096300.1.1	138.33	173.92	187.03	161.94	160.98	230.51	191.16	158.14	169.17	174.6	178.9	212.86	GO:0005840//ribosome;GO:0030529//intracellular ribonucleoprotein complex	GO:0005198//structural molecule activity;GO:0003735//structural constituent of ribosome	GO:0010467//gene expression;GO:0006412//translation	K02991//small subunit ribosomal protein S6e	gi|460415445|ref|XP_004253069.1|//PREDICTED: 40S ribosomal protein S6 [Solanum lycopersicum]
Solyc03g111100.1.1	Solyc03g111100.1.1	138.26	190.92	4.31	45.13	33.98	1.25	34.55	58.59	75.16	50.56	42.72	34.56	NA	NA	NA	NA	gi|460381214|ref|XP_004236347.1|//PREDICTED: uncharacterized protein LOC101267981 [Solanum lycopersicum]
[truncated: 29,299 more rows]
