# Supplementary material for: Transcriptome Analysis of the Sm-Mediated Hypersensitive Response to Stemphylium lycopersici in Tomato
Source: Front Plant Sci. 2017 Jul 19;8:1257. doi: 10.3389/fpls.2017.01257 (PMC5515834; doi:10.3389/fpls.2017.01257)
Supplement: Supplementary file 4 [file Table_4.XLSX]

## Sheet: Table S4a
Table S4a. All the fold-changes and P values for DEGs between CK1 and RPI
GeneID	Length	CK1-Expression	RPI-Expression	log2FoldChange(RPI/CK1)	Probability	Up/Down-Regulation(RPI/CK1)	Cellular Component	Molecular Function	Biological Process	Kegg Orthology	Nr Description
Solyc02g093990.2.1	1076	3.07	21.0267	2.77591	0.815502	Up	NA	GO:0016301//kinase activity	GO:0044237//cellular metabolic process	K00939//adenylate kinase [EC:2.7.4.3]	gi|460371938|ref|XP_004231791.1|//PREDICTED: probable adenylate kinase 7, mitochondrial [Solanum lycopersicum]
Solyc04g077980.1.1	783	212.837	865.437	2.02368	0.8489	Up	NA	GO:0005488//binding	NA	K05747//Wiskott-Aldrich syndrome protein	gi|350535661|ref|NP_001234718.1|//C2H2-type zinc finger protein [Solanum lycopersicum]
Solyc05g007830.2.1	1224	33.76	1.75	-4.26989	0.891516	Down	NA	NA	NA	NA	gi|460386262|ref|XP_004238818.1|//PREDICTED: expansin-A1 [Solanum lycopersicum];gi|970030211|ref|XP_015076393.1|//PREDICTED: expansin-A1 [Solanum pennellii]
Solyc03g113980.2.1	2605	4.64333	31.49	2.76166	0.837132	Up	NA	NA	NA	NA	gi|723687421|ref|XP_004236137.2|//PREDICTED: uncharacterized protein LOC101255079 isoform X1 [Solanum lycopersicum];gi|723687427|ref|XP_010318928.1|//PREDICTED: uncharacterized protein LOC101255079 isoform X2 [Solanum lycopersicum]
Solyc07g047800.2.1	1425	113.69	550.807	2.27644	0.861806	Up	NA	GO:0003824//catalytic activity	GO:0008152//metabolic process	K02934//large subunit ribosomal protein L6e;K10256//omega-6 fatty acid desaturase / acyl-lipid omega-6 desaturase (Delta-12 desaturase) [EC:1.14.19.6 1.14.19.22];K13237//peroxisomal 2,4-dienoyl-CoA reductase [EC:1.3.1.34]	gi|460395975|ref|XP_004243555.1|//PREDICTED: short-chain dehydrogenase reductase 3a [Solanum lycopersicum]
Solyc06g068620.2.1	1016	64.97	5.82333	-3.47986	0.889268	Down	NA	NA	NA	NA	gi|460392127|ref|XP_004241669.1|//PREDICTED: uncharacterized protein LOC101254501 [Solanum lycopersicum]
Solyc01g112220.2.1	1692	8.67667	45.0333	2.37578	0.836302	Up	NA	GO:0004713//protein tyrosine kinase activity;GO:0032559//adenyl ribonucleotide binding	GO:0006464//cellular protein modification process	K04733//interleukin-1 receptor-associated kinase 4 [EC:2.7.11.1];K04730//interleukin-1 receptor-associated kinase 1 [EC:2.7.11.1]	gi|460370515|ref|XP_004231098.1|//PREDICTED: probable serine/threonine-protein kinase Cx32, chloroplastic [Solanum lycopersicum]
Solyc04g051360.2.1	1064	1.49667	110.727	6.20911	0.966684	Up	NA	NA	NA	K09286//EREBP-like factor	gi|460383548|ref|XP_004237483.1|//PREDICTED: ethylene-responsive transcription factor ABR1-like [Solanum lycopersicum]
Solyc01g096340.2.1	734	173.647	17.0633	-3.34718	0.899965	Down	NA	NA	NA	K14488//SAUR family protein	gi|460368326|ref|XP_004230018.1|//PREDICTED: auxin-induced protein 15A [Solanum lycopersicum]
Solyc03g119150.2.1	1193	285.923	68.6767	-2.05774	0.848631	Down	NA	GO:0016853//isomerase activity	NA	K01802//peptidylprolyl isomerase [EC:5.2.1.8];K17413//small subunit ribosomal protein S35;K14826//FK506-binding nuclear protein [EC:5.2.1.8]	gi|460380096|ref|XP_004235794.1|//PREDICTED: peptidyl-prolyl cis-trans isomerase FKBP17-2, chloroplastic-like [Solanum lycopersicum]
Solyc10g083960.1.1	3713	64.2	295.357	2.20181	0.856238	Up	NA	NA	NA	K00789//S-adenosylmethionine synthetase [EC:2.5.1.6];K00953//FAD synthetase [EC:2.7.7.2]	gi|460408088|ref|XP_004249480.1|//PREDICTED: FAD synthase-like [Solanum lycopersicum];gi|723739250|ref|XP_010312254.1|//PREDICTED: S-adenosylmethionine synthase 3-like [Solanum lycopersicum]
Solyc06g049030.2.1	1139	18.77	1.39	-3.75527	0.844288	Down	NA	NA	NA	K19040//E3 ubiquitin-protein ligase ATL10/75/76/77/78 [EC:2.3.2.27]	gi|460390490|ref|XP_004240864.1|//PREDICTED: RING-H2 finger protein ATL74-like isoform X2 [Solanum lycopersicum]
Solyc01g006790.2.1	731	10.75	0.59	-4.18748	0.813408	Down	NA	NA	NA	NA	gi|969997249|ref|XP_015066929.1|//PREDICTED: uncharacterized protein LOC107011793 [Solanum pennellii]
Solyc08g081610.2.1	1040	1.27333	45.4033	5.15612	0.926195	Up	NA	NA	NA	K13426//WRKY transcription factor 29;K13425//WRKY transcription factor 22	gi|460400081|ref|XP_004245564.1|//PREDICTED: probable WRKY transcription factor 29 [Solanum lycopersicum]
Solyc01g087180.2.1	711	76.57	1.17	-6.0322	0.957873	Down	NA	NA	NA	K10999//cellulose synthase A [EC:2.4.1.12]	gi|460367534|ref|XP_004229628.1|//PREDICTED: uncharacterized protein LOC101246280 [Solanum lycopersicum]
Solyc01g006560.2.1	3061	50.7133	226.007	2.15593	0.852764	Up	NA	GO:0016702//oxidoreductase activity, acting on single donors with incorporation of molecular oxygen, incorporation of two atoms of oxygen;GO:0046914//transition metal ion binding	GO:0006633//fatty acid biosynthetic process	K00454//lipoxygenase [EC:1.13.11.12]	gi|350536681|ref|NP_001234259.1|//lipoxygenase [Solanum lycopersicum]
Solyc10g075070.1.1	345	406.99	106.643	-1.9322	0.840028	Down	NA	GO:0005488//binding	GO:0010876//lipid localization;GO:0051234//establishment of localization	NA	gi|460407212|ref|XP_004249048.1|//PREDICTED: non-specific lipid-transfer protein 2 [Solanum lycopersicum]
Solyc05g041920.2.1	949	2.92667	19.6767	2.74916	0.81017	Up	NA	NA	NA	K11592//endoribonuclease Dicer [EC:3.1.26.-]	gi|460389032|ref|XP_004240163.1|//PREDICTED: ribonuclease 3-like protein 3 [Solanum lycopersicum]
Solyc06g075580.2.1	4114	6.59667	31.2	2.24174	0.812121	Up	GO:0015630//microtubule cytoskeleton	GO:0032559//adenyl ribonucleotide binding;GO:0003774//motor activity	GO:0007017//microtubule-based process	K10398//kinesin family member 11	gi|723707309|ref|XP_010322385.1|//PREDICTED: 125 kDa kinesin-related protein-like [Solanum lycopersicum]
Solyc12g009220.1.1	759	41.4233	557.683	3.75093	0.916109	Up	NA	NA	NA	K13464//jasmonate ZIM domain-containing protein	gi|350539041|ref|NP_001234883.1|//jasmonate ZIM-domain protein 1 [Solanum lycopersicum]
Solyc04g007820.2.1	717	19.0333	1.84333	-3.36814	0.833097	Down	NA	NA	GO:0050896//response to stimulus	NA	gi|460382595|ref|XP_004237024.1|//PREDICTED: kirola-like [Solanum lycopersicum]
Solyc01g086920.2.1	1431	88.92	11.6533	-2.93177	0.876329	Down	NA	NA	NA	K13420//LRR receptor-like serine/threonine-protein kinase FLS2 [EC:2.7.11.1]	gi|460367497|ref|XP_004229610.1|//PREDICTED: DNA-damage-repair/toleration protein DRT100-like [Solanum lycopersicum]
Solyc03g118970.2.1	1703	31	469.883	3.92196	0.921397	Up	NA	NA	NA	K03327//multidrug resistance protein, MATE family	gi|460380042|ref|XP_004235767.1|//PREDICTED: MATE efflux family protein 5 [Solanum lycopersicum]
Solyc03g119540.2.1	1658	18.3367	1.33667	-3.77802	0.842793	Down	NA	NA	NA	K12135//zinc finger protein CONSTANS	gi|460380118|ref|XP_004235805.1|//PREDICTED: zinc finger protein CONSTANS-LIKE 16-like [Solanum lycopersicum]
Solyc04g076820.1.1	1425	127.813	10.0267	-3.67212	0.905247	Down	NA	NA	NA	K04422//mitogen-activated protein kinase kinase kinase 13 [EC:2.7.11.25];K03255//protein TIF31	gi|460384668|ref|XP_004238032.1|//PREDICTED: uncharacterized protein LOC101265728 [Solanum lycopersicum]
Solyc08g008370.2.1	1973	87.7667	353.45	2.00976	0.84658	Up	NA	NA	NA	K10450//kelch-like protein 12;K10442//kelch-like protein 1/4/5;K16726//ankyrin repeat domain-containing protein 17;K10457//kelch-like protein 20	gi|460398177|ref|XP_004244639.1|//PREDICTED: B2 protein-like [Solanum lycopersicum]
Solyc02g092810.2.1	1048	34.5033	6.59667	-2.38693	0.826083	Down	NA	NA	NA	K01931//protein neuralized [EC:2.3.2.27];K15688//E3 ubiquitin-protein ligase MUL1 [EC:2.3.2.27]	gi|460372144|ref|XP_004231892.1|//PREDICTED: apoptosis 1 inhibitor [Solanum lycopersicum]
Solyc05g053070.2.1	416	532.117	2169.91	2.02782	0.850296	Up	NA	NA	NA	NA	NA
Solyc11g006590.1.1	1494	29.9767	3.74	-3.00273	0.846861	Down	NA	NA	NA	K11818//cytochrome P450, family 83, subfamily B, polypeptide 1 [EC:1.14.-.-]	gi|460409035|ref|XP_004249946.1|//PREDICTED: cytochrome P450 83B1-like [Solanum lycopersicum]
Solyc03g113620.2.1	1348	170.753	43.8733	-1.9605	0.837428	Down	NA	NA	NA	K08869//aarF domain-containing kinase;K17613//calcineurin-binding protein cabin-1	gi|460380839|ref|XP_004236161.1|//PREDICTED: transcription factor MYB1R1-like [Solanum lycopersicum]
Solyc10g085310.1.1	642	4.4	32.8533	2.90046	0.84597	Up	NA	NA	NA	K14496//abscisic acid receptor PYR/PYL family	gi|460408477|ref|XP_004249671.1|//PREDICTED: abscisic acid receptor PYL4 [Solanum lycopersicum]
Solyc11g005720.1.1	696	18.97	77.03	2.0217	0.830623	Up	NA	NA	NA	NA	gi|460408923|ref|XP_004249890.1|//PREDICTED: protein MKS1 [Solanum lycopersicum]
Solyc01g097350.2.1	1316	25.9467	92.55	1.83468	0.818954	Up	NA	NA	NA	K16277//E3 ubiquitin-protein ligase DRIP [EC:2.3.2.27]	gi|460368488|ref|XP_004230098.1|//PREDICTED: uncharacterized protein LOC101262051 [Solanum lycopersicum]
Solyc04g079860.1.1	1032	9.15667	74.1967	3.01846	0.877472	Up	NA	GO:0016740//transferase activity	NA	K13648//alpha-1,4-galacturonosyltransferase [EC:2.4.1.43]	gi|460385050|ref|XP_004238218.1|//PREDICTED: probable galacturonosyltransferase-like 1 [Solanum lycopersicum]
Solyc09g008780.2.1	2004	219.64	13.9	-3.98198	0.918868	Down	NA	NA	NA	NA	gi|460402164|ref|XP_004246584.1|//PREDICTED: uncharacterized protein LOC101249675 [Solanum lycopersicum]
Solyc00g053440.2.1	580	9.73667	57.4033	2.55963	0.850505	Up	NA	NA	NA	K06890//uncharacterized protein	gi|723730582|ref|XP_010326401.1|//PREDICTED: BI1-like protein [Solanum lycopersicum]
Solyc06g060230.2.1	1259	101.627	317.49	1.64343	0.813913	Up	NA	GO:0003676//nucleic acid binding	NA	K02437//glycine cleavage system H protein;K00162//pyruvate dehydrogenase E1 component beta subunit [EC:1.2.4.1];K13126//polyadenylate-binding protein;K05941//glutathione gamma-glutamylcysteinyltransferase [EC:2.3.2.15]	gi|350535899|ref|NP_001234219.1|//Nam-like protein 1 [Solanum lycopersicum]
Solyc04g071340.2.1	1763	178.677	45.5733	-1.97109	0.838544	Down	GO:0044424//intracellular part;GO:0005737//cytoplasm	GO:0043169//cation binding;GO:0046872//metal ion binding;GO:0019203//carbohydrate phosphatase activity;GO:0042132//fructose 1,6-bisphosphate 1-phosphatase activity	GO:0005975//carbohydrate metabolic process	K03841//fructose-1,6-bisphosphatase I [EC:3.1.3.11]	gi|460384171|ref|XP_004237787.1|//PREDICTED: fructose-1,6-bisphosphatase, cytosolic [Solanum lycopersicum]
Solyc01g086870.2.1	1634	39.3333	264.937	2.75182	0.880028	Up	NA	NA	NA	K16189//phytochrome-interacting factor 4;K11253//histone H3;K12126//phytochrome-interacting factor 3	gi|460367489|ref|XP_004229606.1|//PREDICTED: transcription factor bHLH130-like [Solanum lycopersicum]
Solyc08g007830.1.1	690	8.16	741.81	6.50634	0.980657	Up	NA	NA	NA	K09286//EREBP-like factor	gi|460398095|ref|XP_004244599.1|//PREDICTED: dehydration-responsive element-binding protein 1F-like [Solanum lycopersicum]
Solyc04g014810.2.1	2160	28.6667	4.55667	-2.65332	0.829513	Down	NA	GO:0003824//catalytic activity	NA	K08332//vacuolar protein 8	gi|460381874|ref|XP_004236666.1|//PREDICTED: U-box domain-containing protein 4-like [Solanum lycopersicum]
Solyc05g009340.1.1	357	3.22667	109.417	5.08364	0.94334	Up	NA	NA	NA	NA	gi|723697938|ref|XP_010320766.1|//PREDICTED: uncharacterized protein LOC104647284 [Solanum lycopersicum]
Solyc08g059710.2.1	1803	1.04	46.76	5.49062	0.93521	Up	NA	NA	NA	NA	gi|460398969|ref|XP_004245019.1|//PREDICTED: uncharacterized protein LOC101256695 [Solanum lycopersicum]
Solyc07g043390.2.1	2409	423.837	130.59	-1.69846	0.820251	Down	NA	NA	NA	K10999//cellulose synthase A [EC:2.4.1.12]	gi|460396147|ref|XP_004243640.1|//PREDICTED: cellulose synthase-like protein G2 [Solanum lycopersicum]
Solyc08g077560.2.1	2229	23.7233	351.487	3.88909	0.918137	Up	NA	GO:0032559//adenyl ribonucleotide binding;GO:0004672//protein kinase activity	GO:0006464//cellular protein modification process	K00924	gi|460400640|ref|XP_004245841.1|//PREDICTED: probable receptor-like protein kinase At5g47070 [Solanum lycopersicum]
Solyc09g007900.2.1	1289	260.077	842.027	1.69493	0.820685	Up	GO:0044424//intracellular part	GO:0016840//carbon-nitrogen lyase activity	GO:0006558//L-phenylalanine metabolic process	K10775//phenylalanine ammonia-lyase [EC:4.3.1.24]	gi|460402295|ref|XP_004246649.1|//PREDICTED: phenylalanine ammonia-lyase-like isoform X1 [Solanum lycopersicum];gi|970052129|ref|XP_015087665.1|//PREDICTED: phenylalanine ammonia-lyase-like [Solanum pennellii];gi|723728296|ref|XP_010325983.1|//PREDICTED: phenylalanine ammonia-lyase-like isoform X3 [Solanum lycopersicum]
Solyc01g105050.2.1	1071	260.96	33.69	-2.95344	0.887619	Down	GO:0031224//intrinsic component of membrane;GO:0009521//photosystem;GO:0009534//chloroplast thylakoid	GO:0046906//tetrapyrrole binding	GO:0006464//cellular protein modification process;GO:0006091//generation of precursor metabolites and energy	K08917//light-harvesting complex II chlorophyll a/b binding protein 6	gi|823630978|ref|NP_001296291.1|//chlorophyll a-b binding protein CP24 10B, chloroplastic [Solanum lycopersicum]
Solyc04g071870.1.1	1146	22.5333	143.63	2.67222	0.873344	Up	NA	NA	NA	K04733//interleukin-1 receptor-associated kinase 4 [EC:2.7.11.1]	gi|460384245|ref|XP_004237823.1|//PREDICTED: leucine-rich repeat receptor protein kinase EXS [Solanum lycopersicum]
Solyc02g092450.2.1	3317	3.63667	27.3333	2.90997	0.837192	Up	GO:0043231//intracellular membrane-bounded organelle;GO:0031090//organelle membrane	GO:0046873//metal ion transmembrane transporter activity;GO:0016836//hydro-lyase activity;GO:0005515//protein binding;GO:0019829//cation-transporting ATPase activity;GO:0046914//transition metal ion binding	GO:0010035//response to inorganic substance;GO:0044237//cellular metabolic process;GO:0006816//calcium ion transport	K01537//Ca2+-transporting ATPase [EC:3.6.3.8]	gi|460372199|ref|XP_004231919.1|//PREDICTED: calcium-transporting ATPase 2, plasma membrane-type-like isoform X2 [Solanum lycopersicum]
Solyc11g018580.1.1	2521	39.7233	210.223	2.40386	0.865066	Up	NA	NA	NA	K01897//long-chain acyl-CoA synthetase [EC:6.2.1.3]	gi|460409939|ref|XP_004250394.1|//PREDICTED: long chain acyl-CoA synthetase 9, chloroplastic [Solanum lycopersicum]
Solyc08g074550.2.1	2349	23.5967	110.487	2.22722	0.849076	Up	GO:0044424//intracellular part	GO:0032559//adenyl ribonucleotide binding;GO:0004812//aminoacyl-tRNA ligase activity	GO:0006418//tRNA aminoacylation for protein translation	K01868//threonyl-tRNA synthetase [EC:6.1.1.3]	gi|460401095|ref|XP_004246064.1|//PREDICTED: threonine--tRNA ligase, mitochondrial-like [Solanum lycopersicum]
Solyc12g006220.1.1	300	9.33333	0.01	-9.86625	0.872129	Down	NA	NA	NA	NA	gi|970065279|ref|XP_015059600.1|//PREDICTED: uncharacterized protein LOC107005505 [Solanum pennellii]
Solyc01g079660.2.1	937	28.2433	207.37	2.87622	0.884909	Up	NA	NA	NA	NA	gi|460367092|ref|XP_004229409.1|//PREDICTED: uncharacterized protein LOC101247750 [Solanum lycopersicum]
Solyc03g083730.1.1	606	45.16	1514.1	5.06727	0.953805	Up	NA	GO:0030234//enzyme regulator activity	NA	K01051//pectinesterase [EC:3.1.1.11]	gi|460378349|ref|XP_004234935.1|//PREDICTED: 21 kDa protein-like [Solanum lycopersicum]
Solyc08g078070.2.1	1044	75.5133	701.733	3.21612	0.900608	Up	NA	GO:0032561//guanyl ribonucleotide binding	GO:0006810//transport;GO:0035556//intracellular signal transduction	K07874//Ras-related protein Rab-1A	gi|915409580|ref|NP_001233823.2|//small GTP-binding protein [Solanum lycopersicum]
Solyc02g078040.2.1	1009	33.0867	2.67667	-3.62774	0.871503	Down	NA	NA	NA	K03006//DNA-directed RNA polymerase II subunit RPB1 [EC:2.7.7.6]	gi|460374183|ref|XP_004232891.1|//PREDICTED: pistil-specific extensin-like protein [Solanum lycopersicum]
Solyc03g083960.2.1	1539	8.57667	51.7833	2.594	0.851198	Up	NA	GO:0003824//catalytic activity	GO:0005992//trehalose biosynthetic process;GO:0005991//trehalose metabolic process	K01087//trehalose 6-phosphate phosphatase [EC:3.1.3.12]	gi|723682014|ref|XP_010317997.1|//PREDICTED: trehalose-phosphate phosphatase A [Solanum lycopersicum]
Solyc06g035960.2.1	1833	3.76	25.1067	2.73927	0.825033	Up	NA	GO:0003824//catalytic activity	NA	K12261//2-hydroxyacyl-CoA lyase 1 [EC:4.1.-.-];K01904//4-coumarate--CoA ligase [EC:6.2.1.12]	gi|460390213|ref|XP_004240733.1|//PREDICTED: oxalate--CoA ligase-like isoform X1 [Solanum lycopersicum]
Solyc11g068620.1.1	783	4.03667	48.4267	3.58457	0.884794	Up	NA	NA	NA	K13126//polyadenylate-binding protein	gi|460411340|ref|XP_004251070.1|//PREDICTED: NAC domain-containing protein 90-like [Solanum lycopersicum]
Solyc10g006900.2.1	1422	52.3133	12.6367	-2.04956	0.822252	Down	NA	GO:0016628//oxidoreductase activity, acting on the CH-CH group of donors, NAD or NADP as acceptor	GO:0008152//metabolic process	K00218//protochlorophyllide reductase [EC:1.3.1.33]	gi|964750207|ref|NP_001304903.1|//light dependent NADH:protochlorophyllide oxidoreductase 3 [Solanum lycopersicum]
Solyc12g007110.1.1	2058	46.2667	157.843	1.77045	0.82074	Up	NA	GO:0000166//nucleotide binding;GO:0004672//protein kinase activity	NA	K04730//interleukin-1 receptor-associated kinase 1 [EC:2.7.11.1]	gi|460412439|ref|XP_004251608.1|//PREDICTED: proline-rich receptor-like protein kinase PERK1 [Solanum lycopersicum]
Solyc03g123370.2.1	2900	70.3133	456.68	2.69931	0.880605	Up	NA	NA	NA	NA	gi|460379592|ref|XP_004235545.1|//PREDICTED: probable GTP diphosphokinase RSH2, chloroplastic [Solanum lycopersicum]
Solyc03g025430.1.1	720	22.6167	0.466667	-5.59885	0.906533	Down	NA	NA	NA	NA	gi|460377264|ref|XP_004234413.1|//PREDICTED: uncharacterized protein LOC101256847 [Solanum lycopersicum]
Solyc03g007860.1.1	558	45.4067	11.4967	-1.98169	0.811489	Down	NA	NA	NA	NA	gi|460377002|ref|XP_004234285.1|//PREDICTED: uncharacterized protein PAM68-like [Solanum lycopersicum]
Solyc01g080910.2.1	1275	39.0467	7.24	-2.43114	0.833009	Down	NA	NA	NA	NA	gi|460367295|ref|XP_004229510.1|//PREDICTED: uncharacterized protein LOC101252815 [Solanum lycopersicum]
Solyc02g078460.2.1	1384	30.28	3.13	-3.27413	0.855029	Down	NA	GO:0046914//transition metal ion binding	NA	NA	gi|460374115|ref|XP_004232857.1|//PREDICTED: E3 ubiquitin-protein ligase RNF8 isoform X2 [Solanum lycopersicum]
Solyc01g068490.2.1	2604	4.46	37.5167	3.07242	0.857975	Up	NA	NA	NA	K08332//vacuolar protein 8	gi|723657750|ref|XP_004229286.2|//PREDICTED: U-box domain-containing protein 44-like [Solanum lycopersicum]
Solyc02g081150.1.1	1050	57.4333	8.88667	-2.69217	0.857024	Down	NA	NA	NA	NA	gi|460373757|ref|XP_004232680.1|//PREDICTED: uncharacterized protein LOC101244145 [Solanum lycopersicum]
Solyc03g080180.2.1	1444	75.9733	15.7433	-2.27075	0.844101	Down	NA	GO:0008171//O-methyltransferase activity;GO:0005515//protein binding	GO:0009699//phenylpropanoid biosynthetic process;GO:0006730//one-carbon metabolic process	K13066//caffeic acid 3-O-methyltransferase [EC:2.1.1.68]	gi|460378539|ref|XP_004235028.1|//PREDICTED: caffeic acid 3-O-methyltransferase [Solanum lycopersicum]
Solyc03g121870.2.1	2748	11.6067	0.38	-4.93281	0.842447	Down	NA	NA	NA	K00599//methyltransferase-like protein 6 [EC:2.1.1.-]	gi|970013713|ref|XP_015067832.1|//PREDICTED: methyltransferase-like protein 2 isoform X2 [Solanum pennellii];gi|460381287|ref|XP_004236383.1|//PREDICTED: methyltransferase-like protein 2 [Solanum lycopersicum]
Solyc05g013870.2.1	2683	19.08	2.44667	-2.96317	0.816849	Down	NA	NA	NA	K17609//nucleoredoxin [EC:1.8.1.8]	gi|460386944|ref|XP_004239153.1|//PREDICTED: uncharacterized protein LOC101249457 isoform X1 [Solanum lycopersicum]
Solyc02g080530.2.1	1384	488.47	33.6467	-3.85973	0.918846	Down	NA	GO:0016209//antioxidant activity;GO:0005506//iron ion binding;GO:0003824//catalytic activity	GO:0008152//metabolic process;GO:0006950//response to stress	K00430//peroxidase [EC:1.11.1.7]	gi|460373822|ref|XP_004232712.1|//PREDICTED: peroxidase 42-like [Solanum lycopersicum]
Solyc12g039170.1.1	237	6.39333	0.01	-9.32042	0.828331	Down	NA	NA	NA	NA	NA
Solyc03g118780.2.1	982	42.5833	2.84333	-3.90463	0.888048	Down	NA	NA	NA	K14297//nuclear pore complex protein Nup98-Nup96	gi|460380128|ref|XP_004235810.1|//PREDICTED: thaumatin-like protein [Solanum lycopersicum]
Solyc02g062900.2.1	2169	0.183333	9.54667	5.70246	0.842249	Up	NA	NA	NA	K08150//MFS transporter, SP family, solute carrier family 2 (myo-inositol transporter), member 13	gi|460375438|ref|XP_004233513.1|//PREDICTED: probable polyol transporter 6 isoform X2 [Solanum lycopersicum]
Solyc05g052270.1.1	1953	28.5533	5.84667	-2.28797	0.810055	Down	NA	GO:0004674//protein serine/threonine kinase activity;GO:0005524//ATP binding;GO:0032559//adenyl ribonucleotide binding;GO:0004672//protein kinase activity	GO:0006464//cellular protein modification process;GO:0007165//signal transduction;GO:0023052//signaling;GO:0006468//protein phosphorylation	K07198//5'-AMP-activated protein kinase, catalytic alpha subunit [EC:2.7.11.11]	gi|525313892|ref|NP_001265903.1|//CBL-interacting protein kinase [Solanum lycopersicum]
Solyc06g062920.2.1	1805	2.90333	103.953	5.16208	0.944846	Up	NA	GO:0032559//adenyl ribonucleotide binding;GO:0004672//protein kinase activity	GO:0006464//cellular protein modification process	K04733//interleukin-1 receptor-associated kinase 4 [EC:2.7.11.1]	gi|350537699|ref|NP_001234561.1|//auxin-regulated dual specificity cytosolic kinase [Solanum lycopersicum]
Solyc03g032090.1.1	1284	15.5033	2.05333	-2.91654	0.801018	Down	GO:0031224//intrinsic component of membrane	NA	NA	K14209//solute carrier family 36 (proton-coupled amino acid transporter)	gi|723680043|ref|XP_010317678.1|//PREDICTED: proton-coupled amino acid transporter 3-like [Solanum lycopersicum]
Solyc03g007770.2.1	2366	17.5767	188.267	3.42104	0.901328	Up	NA	NA	NA	NA	gi|460376848|ref|XP_004234208.1|//PREDICTED: S-type anion channel SLAH2 [Solanum lycopersicum]
Solyc01g111440.2.1	3767	29.7033	619.35	4.38206	0.93339	Up	NA	NA	NA	K19366//spartin	gi|460370383|ref|XP_004231032.1|//PREDICTED: uncharacterized protein LOC101263355 [Solanum lycopersicum]
Solyc02g065610.2.1	1452	2.69333	30.63	3.50748	0.864269	Up	NA	NA	NA	NA	gi|460375218|ref|XP_004233404.1|//PREDICTED: protein trichome birefringence-like 19 [Solanum lycopersicum]
Solyc10g005630.2.1	1579	15.9167	99.4167	2.64295	0.868018	Up	NA	GO:0004713//protein tyrosine kinase activity;GO:0032559//adenyl ribonucleotide binding	GO:0006464//cellular protein modification process	K04733//interleukin-1 receptor-associated kinase 4 [EC:2.7.11.1];K04730//interleukin-1 receptor-associated kinase 1 [EC:2.7.11.1]	gi|460405769|ref|XP_004248347.1|//PREDICTED: putative serine/threonine-protein kinase [Solanum lycopersicum]
Solyc03g115590.2.1	2659	24.9267	2.99667	-3.05626	0.838506	Down	NA	NA	NA	NA	gi|460380466|ref|XP_004235977.1|//PREDICTED: uncharacterized protein LOC101257550 isoform X2 [Solanum lycopersicum];gi|460380464|ref|XP_004235976.1|//PREDICTED: uncharacterized protein LOC101257550 isoform X1 [Solanum lycopersicum]
Solyc10g078770.1.1	267	56.2567	0.603333	-6.54292	0.958708	Down	NA	NA	GO:0007275//multicellular organism development	K07407//alpha-galactosidase [EC:3.2.1.22]	gi|823683794|ref|NP_001296314.1|//protein LE25 [Solanum lycopersicum]
Solyc09g098590.2.1	2618	22.7633	2.55333	-3.15626	0.834817	Down	NA	GO:0016157//sucrose synthase activity;GO:0035251//UDP-glucosyltransferase activity	GO:0009058//biosynthetic process;GO:0005984//disaccharide metabolic process;GO:0005985//sucrose metabolic process	K00695//sucrose synthase [EC:2.4.1.13]	gi|460405015|ref|XP_004247973.1|//PREDICTED: sucrose synthase 2-like [Solanum lycopersicum]
Solyc01g095140.2.1	739	59.7167	1553.9	4.70162	0.944802	Up	NA	NA	GO:0009414//response to water deprivation;GO:0009269//response to desiccation	NA	gi|350535431|ref|NP_001233938.1|//ethylene-responsive late embryogenesis-like protein [Solanum lycopersicum]
Solyc01g058260.2.1	2479	60.0167	274.563	2.1937	0.855342	Up	NA	GO:0016779//nucleotidyltransferase activity	GO:0031123//RNA 3'-end processing	K14376//poly(A) polymerase [EC:2.7.7.19]	gi|970002680|ref|XP_015062094.1|//PREDICTED: nuclear poly(A) polymerase 3-like [Solanum pennellii]
Solyc06g072710.2.1	2116	28.12	4.65333	-2.59526	0.826655	Down	NA	NA	NA	K03086//RNA polymerase primary sigma factor	gi|460391676|ref|XP_004241445.1|//PREDICTED: RNA polymerase sigma factor sigA [Solanum lycopersicum]
Solyc02g091930.2.1	1272	78.45	12.0333	-2.70474	0.865203	Down	NA	GO:0003677//DNA binding	GO:0006351//transcription, DNA-templated	K09338//homeobox-leucine zipper protein	gi|460372275|ref|XP_004231956.1|//PREDICTED: homeobox-leucine zipper protein HAT22 [Solanum lycopersicum]
Solyc04g016260.2.1	3443	28.12	138.493	2.30015	0.855166	Up	GO:0031224//intrinsic component of membrane	GO:0046873//metal ion transmembrane transporter activity;GO:0032559//adenyl ribonucleotide binding;GO:0019829//cation-transporting ATPase activity	GO:0009206//purine ribonucleoside triphosphate biosynthetic process;GO:0006816//calcium ion transport	K01537//Ca2+-transporting ATPase [EC:3.6.3.8]	gi|723688779|ref|XP_010319169.1|//PREDICTED: putative calcium-transporting ATPase 11, plasma membrane-type [Solanum lycopersicum]
Solyc02g085730.2.1	1281	121.337	935.907	2.94735	0.890642	Up	GO:0009536//plastid	GO:0009975//cyclase activity	NA	K10525//allene oxide cyclase [EC:5.3.99.6]	gi|350536999|ref|NP_001234019.1|//allene oxide cyclase [Solanum lycopersicum]
Solyc02g086820.2.1	1476	1579.45	108.04	-3.86979	0.920352	Down	GO:0009532//plastid stroma	GO:0016836//hydro-lyase activity;GO:0046914//transition metal ion binding;GO:0004089//carbonate dehydratase activity;GO:0008270//zinc ion binding	GO:0015976//carbon utilization	K01673//carbonic anhydrase [EC:4.2.1.1]	gi|921274045|ref|NP_001299833.1|//carbonic anhydrase isoform 2 [Solanum lycopersicum]
Solyc03g118510.2.1	2406	30.03	2.52	-3.57491	0.864027	Down	NA	NA	NA	K04733//interleukin-1 receptor-associated kinase 4 [EC:2.7.11.1];K04730//interleukin-1 receptor-associated kinase 1 [EC:2.7.11.1]	gi|460380044|ref|XP_004235768.1|//PREDICTED: probable inactive receptor kinase At1g48480 [Solanum lycopersicum]
Solyc03g119320.1.1	702	9.52	0.426667	-4.47978	0.810187	Down	NA	NA	NA	NA	gi|460380156|ref|XP_004235824.1|//PREDICTED: uncharacterized protein LOC101259728 [Solanum lycopersicum]
Solyc04g007210.2.1	1697	22.34	4.18667	-2.41576	0.803838	Down	NA	NA	NA	K12130//pseudo-response regulator 5;K12135//zinc finger protein CONSTANS	gi|460382518|ref|XP_004236986.1|//PREDICTED: zinc finger protein CONSTANS-LIKE 16 [Solanum lycopersicum]
Solyc01g109040.2.1	783	745.357	229.647	-1.69852	0.821405	Down	NA	NA	NA	NA	gi|697118596|ref|XP_009613230.1|//PREDICTED: uncharacterized protein LOC104106393 [Nicotiana tomentosiformis]
Solyc08g066610.2.1	389	52.31	11.8267	-2.14504	0.827958	Down	NA	NA	NA	NA	gi|460399741|ref|XP_004245395.1|//PREDICTED: uncharacterized protein LOC101250825 [Solanum lycopersicum]
Solyc02g068680.1.1	1386	4.56	161.21	5.14376	0.94949	Up	NA	NA	NA	K16219//protein N-terminal methyltransferase [EC:2.1.1.244]	gi|723678328|ref|XP_010317353.1|//PREDICTED: uncharacterized protein LOC104646058, partial [Solanum lycopersicum]
Solyc07g066050.2.1	543	29.6233	3.14	-3.2379	0.853374	Down	NA	NA	NA	NA	NA
Solyc02g078660.2.1	2961	0.853333	30.38	5.15387	0.911354	Up	NA	NA	NA	K05747//Wiskott-Aldrich syndrome protein	gi|723674521|ref|XP_010316722.1|//PREDICTED: uncharacterized protein At4g04980 isoform X1 [Solanum lycopersicum]
Solyc11g017470.1.1	876	64.88	265.567	2.03323	0.846537	Up	NA	GO:0003676//nucleic acid binding	NA	K02437//glycine cleavage system H protein;K00162//pyruvate dehydrogenase E1 component beta subunit [EC:1.2.4.1];K13126//polyadenylate-binding protein;K05941//glutathione gamma-glutamylcysteinyltransferase [EC:2.3.2.15]	gi|525313915|ref|NP_001265908.1|//NAC domain-containing protein 2-like [Solanum lycopersicum]
Solyc09g011860.2.1	2143	6.13667	185.33	4.9165	0.944923	Up	NA	NA	NA	K01835//phosphoglucomutase [EC:5.4.2.2];K13506//glycerol-3-phosphate O-acyltransferase 3/4 [EC:2.3.1.15];K14294//partner of Y14 and mago	gi|460401712|ref|XP_004246361.1|//PREDICTED: uncharacterized protein At1g04910-like [Solanum lycopersicum]
Solyc07g052950.2.1	471	60.51	2.21	-4.77506	0.924574	Down	NA	NA	NA	NA	gi|460395732|ref|XP_004243435.1|//PREDICTED: uncharacterized protein LOC101268883 [Solanum lycopersicum]
Solyc02g085310.2.1	708	6.06667	87.12	3.84403	0.905934	Up	NA	NA	NA	NA	NA
Solyc03g007030.2.1	663	243.543	65.72	-1.88977	0.834883	Down	GO:0043227//membrane-bounded organelle	GO:0051536//iron-sulfur cluster binding	NA	NA	gi|460376732|ref|XP_004234151.1|//PREDICTED: CDGSH iron-sulfur domain-containing protein NEET [Solanum lycopersicum]
Solyc10g080690.1.1	1299	3.44667	23.9	2.79374	0.823571	Up	NA	NA	GO:0008152//metabolic process	NA	gi|460407729|ref|XP_004249303.1|//PREDICTED: patatin-like protein 3 [Solanum lycopersicum]
Solyc10g050060.1.1	753	32.4433	490.543	3.91839	0.921485	Up	NA	NA	NA	K13412//calcium-dependent protein kinase [EC:2.7.11.1];K05402	gi|460406619|ref|XP_004248759.1|//PREDICTED: elicitor-responsive protein 1 [Solanum lycopersicum]
Solyc06g060560.2.1	971	29.54	1.66667	-4.14763	0.881226	Down	NA	NA	NA	NA	gi|460392820|ref|XP_004242011.1|//PREDICTED: uncharacterized protein LOC101256008 [Solanum lycopersicum]
Solyc10g008400.1.1	1184	104.233	8.23333	-3.6622	0.902801	Down	GO:0031090//organelle membrane	GO:0019787//ubiquitin-like protein transferase activity	GO:0006511//ubiquitin-dependent protein catabolic process;GO:0006950//response to stress;GO:0032446//protein modification by small protein conjugation;GO:0009725//response to hormone	K10666//E3 ubiquitin-protein ligase RNF5 [EC:2.3.2.27]	gi|460405395|ref|XP_004248161.1|//PREDICTED: E3 ubiquitin-protein ligase RMA1H1 [Solanum lycopersicum]
Solyc02g090350.2.1	1936	7.19667	109.723	3.9304	0.912332	Up	NA	GO:0005506//iron ion binding;GO:0016712//oxidoreductase activity, acting on paired donors, with incorporation or reduction of molecular oxygen, reduced flavin or flavoprotein as one donor, and incorporation of one atom of oxygen	GO:0008152//metabolic process	K00517;K16084//ent-cassa-12,15-diene 11-hydroxylase [EC:1.14.13.145];K07409//cytochrome P450, family 1, subfamily A, polypeptide 2 [EC:1.14.14.1];K00512//steroid 17alpha-monooxygenase / 17alpha-hydroxyprogesterone aldolase [EC:1.14.14.19 4.1.2.30]	gi|460372483|ref|XP_004232059.1|//PREDICTED: geraniol 8-hydroxylase [Solanum lycopersicum]
Solyc02g071470.2.1	1328	0.723333	41.1267	5.82927	0.937854	Up	NA	NA	NA	K04124//gibberellin 3-beta-dioxygenase [EC:1.14.11.15];K06892//feruloyl-CoA ortho-hydroxylase [EC:1.14.11.-]	gi|565378250|ref|XP_006355572.1|//PREDICTED: protein SRG1-like [Solanum tuberosum]
Solyc06g074420.1.1	1458	4.36667	261.933	5.90652	0.968482	Up	NA	GO:0005506//iron ion binding;GO:0016712//oxidoreductase activity, acting on paired donors, with incorporation or reduction of molecular oxygen, reduced flavin or flavoprotein as one donor, and incorporation of one atom of oxygen	GO:0008152//metabolic process	K00517;K13407//fatty acid omega-hydroxylase [EC:1.14.-.-]	gi|723707587|ref|XP_010322431.1|//PREDICTED: cytochrome P450 94C1 [Solanum lycopersicum]
BGI_novel_G000521	2602	1.52667	23.8033	3.96271	0.865077	Up	NA	NA	NA	NA	gi|460400215|ref|XP_004245631.1|//PREDICTED: uncharacterized protein LOC101265850 [Solanum lycopersicum]
Solyc11g068710.1.1	606	123.53	483.587	1.96891	0.843497	Up	NA	NA	NA	NA	gi|460411356|ref|XP_004251078.1|//PREDICTED: F-box protein At2g27310 [Solanum lycopersicum]
Solyc07g052620.1.1	393	14.24	1.52667	-3.22149	0.806548	Down	NA	NA	NA	K12135//zinc finger protein CONSTANS	gi|460396546|ref|XP_004243833.1|//PREDICTED: B-box zinc finger protein 21 [Solanum lycopersicum]
Solyc07g040990.2.1	2048	122.673	29.73	-2.04483	0.840215	Down	NA	NA	NA	K14497//protein phosphatase 2C [EC:3.1.3.16]	gi|723717029|ref|XP_010324035.1|//PREDICTED: probable protein phosphatase 2C 6 isoform X6 [Solanum lycopersicum];gi|460396349|ref|XP_004243738.1|//PREDICTED: probable protein phosphatase 2C 50 isoform X4 [Solanum lycopersicum];gi|723717013|ref|XP_010324031.1|//PREDICTED: probable protein phosphatase 2C 50 isoform X1 [Solanum lycopersicum]
Solyc03g114000.2.1	1028	7.09	35.5367	2.32545	0.824973	Up	NA	GO:0046914//transition metal ion binding	NA	K09377//cysteine and glycine-rich protein	gi|460380786|ref|XP_004236135.1|//PREDICTED: LIM domain-containing protein WLIM1 [Solanum lycopersicum]
Solyc03g113920.2.1	2199	69.75	5.31667	-3.7136	0.898233	Down	NA	NA	NA	NA	gi|460380800|ref|XP_004236142.1|//PREDICTED: uncharacterized protein LOC101256576 [Solanum lycopersicum]
Solyc01g109710.2.1	1019	75.6233	1159.82	3.93892	0.922732	Up	NA	NA	GO:0050896//response to stimulus	NA	gi|460370180|ref|XP_004230932.1|//PREDICTED: uncharacterized protein LOC101259002 [Solanum lycopersicum]
Solyc06g007190.2.1	1719	16.08	392.747	4.61026	0.939888	Up	GO:0043234//protein complex	GO:0043169//cation binding;GO:0046872//metal ion binding;GO:0004721//phosphoprotein phosphatase activity;GO:0004722//protein serine/threonine phosphatase activity	GO:0006464//cellular protein modification process;GO:0006470//protein dephosphorylation	K17506//protein phosphatase 1L [EC:3.1.3.16]	gi|460389536|ref|XP_004240408.1|//PREDICTED: putative protein phosphatase 2C 53 [Solanum lycopersicum];gi|970033465|ref|XP_015078036.1|//PREDICTED: probable protein phosphatase 2C 2 [Solanum pennellii]
Solyc01g106620.2.1	896	1.29667	29.6867	4.51694	0.894072	Up	NA	NA	GO:0006950//response to stress	K13449//pathogenesis-related protein 1	gi|350538759|ref|NP_001234358.1|//PR1 protein precursor [Solanum lycopersicum]
Solyc10g050680.1.1	6803	3.35	63.8867	4.25328	0.911678	Up	NA	NA	NA	NA	gi|723656224|ref|XP_010316768.1|//PREDICTED: uncharacterized protein LOC104645832 [Solanum lycopersicum]
Solyc02g089500.2.1	1044	4.48333	25.9767	2.53457	0.817354	Up	GO:0044464//cell part;GO:0005622//intracellular	GO:0046914//transition metal ion binding;GO:0008270//zinc ion binding	NA	K12135//zinc finger protein CONSTANS	gi|45544885|gb|AAS67378.1|//CONSTANS 2 [Solanum lycopersicum]
Solyc09g075360.2.1	1954	14.4733	0.876667	-4.04523	0.834548	Down	NA	GO:0004553//hydrolase activity, hydrolyzing O-glycosyl compounds	GO:0044238//primary metabolic process	K01179//endoglucanase [EC:3.2.1.4]	gi|350539021|ref|NP_001234882.1|//endo-1,4-beta-glucanase precursor [Solanum lycopersicum]
Solyc04g071890.2.1	1372	24.63	106.793	2.11633	0.842738	Up	NA	GO:0016209//antioxidant activity;GO:0005506//iron ion binding;GO:0003824//catalytic activity	GO:0008152//metabolic process;GO:0006950//response to stress	K00430//peroxidase [EC:1.11.1.7]	gi|460384249|ref|XP_004237825.1|//PREDICTED: peroxidase 12-like [Solanum lycopersicum]
Solyc11g069430.1.1	864	266.173	89.2767	-1.57601	0.808362	Down	GO:0031224//intrinsic component of membrane	NA	GO:0006810//transport	K09872//aquaporin PIP	gi|970062901|ref|XP_015058362.1|//PREDICTED: probable aquaporin PIP2-1 [Solanum pennellii]
Solyc01g087260.2.1	2230	93.2	29.9633	-1.63713	0.8011	Down	NA	GO:0016702//oxidoreductase activity, acting on single donors with incorporation of molecular oxygen, incorporation of two atoms of oxygen;GO:0016701//oxidoreductase activity, acting on single donors with incorporation of molecular oxygen	NA	K11159//carotenoid cleavage dioxygenase	gi|350538577|ref|NP_001233838.1|//carotenoid cleavage dioxygenase 1-2 [Solanum lycopersicum];gi|723659645|ref|XP_010324092.1|//PREDICTED: carotenoid cleavage dioxygenase 1-2 isoform X1 [Solanum lycopersicum]
Solyc06g076160.2.1	1732	0.486667	11.73	4.59113	0.834317	Up	NA	GO:0009055//electron carrier activity;GO:0016705//oxidoreductase activity, acting on paired donors, with incorporation or reduction of molecular oxygen;GO:0020037//heme binding;GO:0005506//iron ion binding;GO:0004497//monooxygenase activity;GO:0016491//oxidoreductase activity	GO:0008152//metabolic process;GO:0055114//oxidation-reduction process	K00517;K00512//steroid 17alpha-monooxygenase / 17alpha-hydroxyprogesterone aldolase [EC:1.14.14.19 4.1.2.30];K07408//cytochrome P450, family 1, subfamily A, polypeptide 1 [EC:1.14.14.1]	gi|460391230|ref|XP_004241226.1|//PREDICTED: cytochrome P450 71A9-like [Solanum lycopersicum]
Solyc02g083250.2.1	988	161.393	28.4233	-2.50543	0.866852	Down	NA	NA	NA	K18470//Rho GTPase-activating protein 1	gi|460373458|ref|XP_004232536.1|//PREDICTED: ganglioside-induced differentiation-associated protein 2 [Solanum lycopersicum]
Solyc03g113390.2.1	2142	27.7767	88.5767	1.67305	0.802969	Up	NA	NA	NA	K13412//calcium-dependent protein kinase [EC:2.7.11.1]	gi|902763170|ref|NP_001265972.2|//Hop-interacting protein THI080 [Solanum lycopersicum]
Solyc01g067670.2.1	866	75.5467	21.4367	-1.81729	0.813573	Down	NA	NA	NA	K19600//tubby-related protein 1	gi|970003270|ref|XP_015062411.1|//PREDICTED: tubby-like F-box protein 6 isoform X2 [Solanum pennellii]
Solyc12g006420.1.1	2454	9.64667	70.6067	2.8717	0.870332	Up	NA	NA	NA	K12617//DNA topoisomerase 2-associated protein PAT1	gi|460412336|ref|XP_004251557.1|//PREDICTED: uncharacterized protein LOC101260608 isoform X2 [Solanum lycopersicum]
Solyc02g084590.2.1	1330	32.6867	3.26333	-3.32428	0.862378	Down	NA	NA	NA	K17895//GATA-binding protein 3;K17894	gi|723672465|ref|XP_004232457.2|//PREDICTED: GATA transcription factor 5-like [Solanum lycopersicum]
Solyc02g094030.2.1	1182	27.4533	257.763	3.23099	0.898035	Up	NA	NA	NA	NA	gi|460371932|ref|XP_004231788.1|//PREDICTED: uncharacterized protein At3g27210-like [Solanum lycopersicum]
Solyc12g005270.1.1	399	472.803	141.61	-1.73932	0.824088	Down	GO:0031981//nuclear lumen;GO:0030312//external encapsulating structure;GO:0043232//intracellular non-membrane-bounded organelle	GO:0003676//nucleic acid binding	GO:0009292//genetic transfer;GO:0006950//response to stress;GO:0051707//response to other organism	K11251//histone H2A	gi|565395787|ref|XP_006363518.1|//PREDICTED: histone H2A.6-like [Solanum tuberosum]
BGI_novel_G001045	6114	2.02	47.15	4.54483	0.911426	Up	NA	NA	NA	K03006//DNA-directed RNA polymerase II subunit RPB1 [EC:2.7.7.6]	gi|723667502|ref|XP_010315578.1|//PREDICTED: uncharacterized protein LOC104645515 [Solanum lycopersicum]
Solyc07g008570.2.1	2376	43.7833	9.05	-2.27439	0.828403	Down	NA	NA	NA	K14407//cleavage stimulation factor subunit 2	gi|723712984|ref|XP_010323338.1|//PREDICTED: LOW QUALITY PROTEIN: probable inactive purple acid phosphatase 27 [Solanum lycopersicum]
Solyc01g112230.2.1	455	23.0267	0.203333	-6.82332	0.927251	Down	NA	NA	NA	K02995//small subunit ribosomal protein S8e	gi|460370517|ref|XP_004231099.1|//PREDICTED: EC protein homolog 2-like isoform X1 [Solanum lycopersicum]
Solyc09g074670.2.1	6541	6.88667	34.94	2.343	0.824451	Up	NA	NA	NA	K15382//solute carrier family 50 (sugar transporter);K12472//epidermal growth factor receptor substrate 15;K13172//serine/arginine repetitive matrix protein 2	gi|723731481|ref|XP_004247543.2|//PREDICTED: uncharacterized protein LOC101260375 isoform X1 [Solanum lycopersicum]
Solyc05g012790.2.1	2158	38.5367	7.55	-2.35168	0.829161	Down	NA	NA	NA	K18932//palmitoyltransferase [EC:2.3.1.225];K20027//palmitoyltransferase ZDHHC1/11 [EC:2.3.1.225]	gi|460386812|ref|XP_004239090.1|//PREDICTED: probable protein S-acyltransferase 22 [Solanum lycopersicum]
Solyc08g076820.2.1	1476	46.8467	1.97333	-4.56924	0.911299	Down	NA	GO:0046983//protein dimerization activity	NA	K18485//myogenic factor 6;K13422//transcription factor MYC2	gi|525314011|ref|NP_001265931.1|//Hop-interacting protein THI018 [Solanum lycopersicum]
Solyc02g020890.2.1	2141	7.38667	72.8733	3.3024	0.884316	Up	NA	NA	NA	K13162//poly(rC)-binding protein 2/3/4;K13420//LRR receptor-like serine/threonine-protein kinase FLS2 [EC:2.7.11.1]	gi|460371388|ref|XP_004231521.1|//PREDICTED: transmembrane protein 53 [Solanum lycopersicum]
Solyc10g084600.1.1	330	1.70333	15.1933	3.15701	0.807394	Up	NA	NA	NA	NA	gi|460408181|ref|XP_004249525.1|//PREDICTED: MATH and LRR domain-containing protein PFE0570w-like [Solanum lycopersicum]
Solyc10g086410.2.1	2369	22.51	121.913	2.43722	0.861367	Up	NA	GO:0032559//adenyl ribonucleotide binding	GO:0050896//response to stimulus	K06758;K03283//heat shock 70kDa protein 1/8	gi|460408280|ref|XP_004249574.1|//PREDICTED: heat shock cognate 70 kDa protein 2 [Solanum lycopersicum]
Solyc01g007020.2.1	1511	25.5033	266.64	3.38614	0.903164	Up	GO:0043234//protein complex	GO:0019787//ubiquitin-like protein transferase activity	GO:0032446//protein modification by small protein conjugation	K10260//F-box and WD-40 domain protein 7;K01876//aspartyl-tRNA synthetase [EC:6.1.1.12];K08332//vacuolar protein 8	gi|460365602|ref|XP_004228690.1|//PREDICTED: E3 ubiquitin-protein ligase PUB23-like [Solanum lycopersicum]
Solyc11g072080.1.1	1203	7.98333	0.136667	-5.86826	0.826336	Down	NA	NA	NA	K10443//kelch-like protein 2/3	gi|460411685|ref|XP_004251236.1|//PREDICTED: F-box/kelch-repeat protein At5g26960 [Solanum lycopersicum]
Solyc05g009610.1.1	1038	10.24	73.7667	2.84875	0.870942	Up	NA	NA	NA	K14493//gibberellin receptor GID1 [EC:3.-.-.-]	gi|460386520|ref|XP_004238946.1|//PREDICTED: probable carboxylesterase 6 [Solanum lycopersicum]
Solyc01g094690.2.1	1260	57.8467	13.1067	-2.14193	0.830288	Down	NA	NA	NA	K09872//aquaporin PIP	gi|970001489|ref|XP_015058037.1|//PREDICTED: probable aquaporin PIP1-5 isoform X2 [Solanum pennellii]
Solyc07g062860.2.1	727	45.5367	11.9667	-1.92801	0.807905	Down	NA	NA	NA	K06692//26S proteasome non-ATPase regulatory subunit 5	gi|460397390|ref|XP_004244250.1|//PREDICTED: uncharacterized protein LOC101261434 [Solanum lycopersicum]
Solyc11g005380.1.1	1488	86.7967	305.173	1.81392	0.82942	Up	NA	NA	NA	NA	gi|460408878|ref|XP_004249868.1|//PREDICTED: trihelix transcription factor GT-2-like [Solanum lycopersicum]
BGI_novel_G003421	1254	18.3967	75.17	2.03071	0.830761	Up	NA	NA	NA	NA	gi|723746607|ref|XP_010313549.1|//PREDICTED: zinc finger protein ZAT11-like [Solanum lycopersicum]
Solyc03g124110.1.1	867	35.8467	250.443	2.80457	0.880908	Up	GO:0043231//intracellular membrane-bounded organelle	GO:0001071//nucleic acid binding transcription factor activity;GO:0003676//nucleic acid binding	GO:0006351//transcription, DNA-templated	K09286//EREBP-like factor	gi|460377135|ref|XP_004234350.1|//PREDICTED: dehydration-responsive element-binding protein 1A [Solanum lycopersicum]
Solyc04g005800.2.1	1315	18.34	1.62667	-3.495	0.834867	Down	NA	NA	NA	K09338//homeobox-leucine zipper protein	gi|460382550|ref|XP_004237002.1|//PREDICTED: homeobox-leucine zipper protein ATHB-54 [Solanum lycopersicum]
Solyc02g079520.1.1	348	39.2267	2.48	-3.98342	0.887993	Down	NA	GO:0046872//metal ion binding	NA	K16465//centrin-1;K02183//calmodulin	gi|460373937|ref|XP_004232768.1|//PREDICTED: calcium-binding protein KIC-like [Solanum lycopersicum]
Solyc07g008810.1.1	336	0.01	8.58	9.74483	0.863549	Up	NA	NA	NA	NA	NA
Solyc09g083360.2.1	1817	10.9033	181.86	4.05999	0.919984	Up	NA	NA	NA	K02958//small subunit ribosomal protein S15e	gi|460404355|ref|XP_004247648.1|//PREDICTED: transcription factor bHLH92 [Solanum lycopersicum]
Solyc07g043320.2.1	4881	12.3133	62.1567	2.33569	0.844272	Up	NA	NA	NA	K10352//myosin heavy chain;K20283//golgin subfamily A member 4;K12472//epidermal growth factor receptor substrate 15	gi|460396155|ref|XP_004243644.1|//PREDICTED: myosin heavy chain, skeletal muscle [Solanum lycopersicum]
Solyc04g072000.2.1	1090	5.21	94.54	4.18157	0.917357	Up	NA	NA	NA	K01183//chitinase [EC:3.2.1.14]	gi|460384265|ref|XP_004237833.1|//PREDICTED: chitinase 6 [Solanum lycopersicum]
Solyc08g077460.2.1	1872	60.71	8.53667	-2.83019	0.865764	Down	NA	NA	NA	K19042//E3 ubiquitin-protein ligase BOI and related proteins [EC:2.3.2.27]	gi|460400659|ref|XP_004245850.1|//PREDICTED: BOI-related E3 ubiquitin-protein ligase 1 [Solanum lycopersicum]
Solyc07g042170.2.1	1051	378.01	2161.08	2.51526	0.874482	Up	NA	NA	NA	K13464//jasmonate ZIM domain-containing protein	gi|460396263|ref|XP_004243696.1|//PREDICTED: protein TIFY 10A-like [Solanum lycopersicum]
Solyc01g073830.1.1	933	1.01333	43.23	5.41485	0.930609	Up	NA	NA	NA	K17609//nucleoredoxin [EC:1.8.1.8];K16219//protein N-terminal methyltransferase [EC:2.1.1.244]	gi|723659526|ref|XP_004229362.2|//PREDICTED: uncharacterized protein LOC101255237 [Solanum lycopersicum]
Solyc11g068380.1.1	501	4.89333	32.47	2.73022	0.83778	Up	NA	NA	NA	NA	gi|723745480|ref|XP_010313363.1|//PREDICTED: uncharacterized protein LOC104644771 [Solanum lycopersicum]
Solyc11g016930.1.1	4197	12.8133	100.46	2.9709	0.879017	Up	NA	NA	NA	K04730//interleukin-1 receptor-associated kinase 1 [EC:2.7.11.1];K13420//LRR receptor-like serine/threonine-protein kinase FLS2 [EC:2.7.11.1]	gi|460410328|ref|XP_004250582.1|//PREDICTED: F-box protein At3g07870-like [Solanum lycopersicum];gi|723742568|ref|XP_010312813.1|//PREDICTED: F-box protein At3g07870-like [Solanum lycopersicum];gi|460409877|ref|XP_004250363.1|//PREDICTED: F-box protein CPR30-like [Solanum lycopersicum];gi|970061270|ref|XP_015057425.1|//PREDICTED: F-box protein At3g07870-like [Solanum pennellii]
Solyc05g056050.2.1	1030	153.457	34.1167	-2.16928	0.850049	Down	GO:0031224//intrinsic component of membrane;GO:0009521//photosystem;GO:0009534//chloroplast thylakoid	GO:0043169//cation binding;GO:0046906//tetrapyrrole binding	GO:0006464//cellular protein modification process;GO:0006091//generation of precursor metabolites and energy	K08907//light-harvesting complex I chlorophyll a/b binding protein 1	gi|460388027|ref|XP_004239673.1|//PREDICTED: chlorophyll a-b binding protein 6A, chloroplastic [Solanum lycopersicum]
Solyc09g061320.2.1	1501	20.9	86.17	2.04368	0.834405	Up	NA	NA	NA	K15289//solute carrier family 35, member F5	gi|460403217|ref|XP_004247090.1|//PREDICTED: uncharacterized vacuolar membrane protein YML018C [Solanum lycopersicum]
Solyc09g092270.2.1	1614	132.063	15.4467	-3.09586	0.887938	Down	NA	NA	NA	K13065//shikimate O-hydroxycinnamoyltransferase [EC:2.3.1.133]	gi|460404820|ref|XP_004247878.1|//PREDICTED: protein ECERIFERUM 26-like [Solanum lycopersicum]
BGI_novel_G001810	1963	17.4567	1.47333	-3.56662	0.832196	Down	NA	NA	NA	NA	gi|723712215|ref|XP_010323199.1|//PREDICTED: uncharacterized protein LOC104648141 [Solanum lycopersicum]
Solyc09g008320.2.1	1255	36.3	1.74333	-4.38005	0.896667	Down	GO:0030312//external encapsulating structure;GO:0005576//extracellular region	GO:0016758//transferase activity, transferring hexosyl groups;GO:0016798//hydrolase activity, acting on glycosyl bonds	GO:0044042//glucan metabolic process	K08235//xyloglucan:xyloglucosyl transferase [EC:2.4.1.207]	gi|460402227|ref|XP_004246615.1|//PREDICTED: probable xyloglucan endotransglucosylase/hydrolase protein 32 [Solanum lycopersicum]
Solyc02g065470.1.1	543	41.7067	167.537	2.00613	0.841925	Up	NA	NA	NA	K13449//pathogenesis-related protein 1	gi|723677197|ref|XP_010317149.1|//PREDICTED: STS14 protein [Solanum lycopersicum]
BGI_novel_G003151	1541	168.013	17.2567	-3.28335	0.895897	Down	NA	NA	NA	K13448//calcium-binding protein CML	gi|460407614|ref|XP_004249247.1|//PREDICTED: probable calcium-binding protein CML36 [Solanum lycopersicum]
Solyc00g201160.2.1	1720	1.7	17.3433	3.35077	0.826347	Up	NA	NA	NA	K04733//interleukin-1 receptor-associated kinase 4 [EC:2.7.11.1];K04730//interleukin-1 receptor-associated kinase 1 [EC:2.7.11.1]	gi|970023718|ref|XP_015073185.1|//PREDICTED: G-type lectin S-receptor-like serine/threonine-protein kinase At4g27290 [Solanum pennellii];gi|723754788|ref|XP_010315042.1|//PREDICTED: G-type lectin S-receptor-like serine/threonine-protein kinase At4g27290 [Solanum lycopersicum]
Solyc11g056680.1.1	1095	15.5633	0.996667	-3.9649	0.837494	Down	NA	NA	NA	K13420//LRR receptor-like serine/threonine-protein kinase FLS2 [EC:2.7.11.1]	gi|460410912|ref|XP_004250859.1|//PREDICTED: DNA-damage-repair/toleration protein DRT100 [Solanum lycopersicum]
Solyc09g092750.2.1	653	10.7267	0.633333	-4.08209	0.808532	Down	NA	NA	NA	NA	NA
Solyc02g089720.1.1	2160	3.11	23.27	2.90348	0.82793	Up	NA	NA	NA	K01180//endo-1,3(4)-beta-glucanase [EC:3.2.1.6]	gi|460372572|ref|XP_004232103.1|//PREDICTED: putative endo-1,3(4)-beta-glucanase 2 isoform X1 [Solanum lycopersicum]
Solyc06g073290.1.1	792	36.5467	5.76667	-2.66393	0.841111	Down	NA	NA	NA	NA	gi|460391603|ref|XP_004241410.1|//PREDICTED: tetrapyrrole-binding protein, chloroplastic [Solanum lycopersicum]
Solyc07g014670.2.1	1895	23.82	93.3567	1.97058	0.830184	Up	NA	NA	NA	K00517;K13260//isoflavone 2'-hydroxylase [EC:1.14.13.89]	gi|460394569|ref|XP_004242874.1|//PREDICTED: cytochrome P450 81D11-like [Solanum lycopersicum]
Solyc06g084320.1.1	834	86.5867	2.44	-5.14919	0.942037	Down	NA	NA	NA	NA	gi|460393464|ref|XP_004242329.1|//PREDICTED: EID1-like F-box protein 3 [Solanum lycopersicum]
Solyc10g081560.1.1	2289	7.46	58.76	2.97759	0.867974	Up	NA	GO:0016616//oxidoreductase activity, acting on the CH-OH group of donors, NAD or NADP as acceptor;GO:0000166//nucleotide binding;GO:0016491//oxidoreductase activity	GO:0008152//metabolic process;GO:0055114//oxidation-reduction process	K08081//tropinone reductase I [EC:1.1.1.206];K05354//tropinone reductase II [EC:1.1.1.236]	gi|460407882|ref|XP_004249378.1|//PREDICTED: tropinone reductase 1 isoform X2 [Solanum lycopersicum];gi|723738888|ref|XP_010312199.1|//PREDICTED: tropinone reductase 1 isoform X3 [Solanum lycopersicum];gi|460407884|ref|XP_004249379.1|//PREDICTED: ABC transporter F family member 4-like [Solanum lycopersicum]
Solyc02g090970.1.1	1083	13.27	189.817	3.83837	0.914943	Up	NA	NA	NA	K04421//mitogen-activated protein kinase kinase kinase 3 [EC:2.7.11.25];K04373//p90 ribosomal S6 kinase [EC:2.7.11.1];K11228//mitogen-activated protein kinase kinase kinase [EC:2.7.11.1]	gi|460372409|ref|XP_004232023.1|//PREDICTED: mitogen-activated protein kinase kinase kinase NPK1-like [Solanum lycopersicum]
Solyc10g006540.2.1	4591	11.3267	76.63	2.75819	0.866215	Up	NA	NA	NA	K19984//exocyst complex component 5;K02184//formin 2	gi|723734681|ref|XP_004248308.2|//PREDICTED: formin-like protein 5 [Solanum lycopersicum]
Solyc02g079170.2.1	2262	15.2333	142.603	3.2267	0.89366	Up	NA	GO:0050136//NADH dehydrogenase (quinone) activity;GO:0046872//metal ion binding;GO:0050662//coenzyme binding	GO:0008152//metabolic process	K17871//NADH:ubiquinone reductase (non-electrogenic) [EC:1.6.5.9]	gi|460373993|ref|XP_004232796.1|//PREDICTED: external alternative NAD(P)H-ubiquinone oxidoreductase B2, mitochondrial [Solanum lycopersicum]
Solyc10g009110.1.1	669	94.7533	455.1	2.26393	0.860608	Up	GO:0043231//intracellular membrane-bounded organelle	GO:0001071//nucleic acid binding transcription factor activity;GO:0003676//nucleic acid binding	GO:0006351//transcription, DNA-templated	K09286//EREBP-like factor	gi|902967444|ref|NP_001233796.2|//ethylene response factor 3 [Solanum lycopersicum]
Solyc06g036640.2.1	2013	41.48	5.03667	-3.04187	0.861372	Down	NA	NA	NA	K00717//glycoprotein 6-alpha-L-fucosyltransferase [EC:2.4.1.68]	gi|460390154|ref|XP_004240706.1|//PREDICTED: uncharacterized protein LOC101256001 isoform X1 [Solanum lycopersicum];gi|723705005|ref|XP_010321972.1|//PREDICTED: uncharacterized protein LOC101256001 isoform X2 [Solanum lycopersicum]
Solyc02g089490.2.1	2826	2.43333	42.2667	4.11851	0.895392	Up	GO:0005622//intracellular	GO:0008270//zinc ion binding	NA	K12135//zinc finger protein CONSTANS	gi|45544885|gb|AAS67378.1|//CONSTANS 2 [Solanum lycopersicum]
Solyc06g074140.1.1	1263	0.966667	45.4233	5.55427	0.935556	Up	NA	NA	NA	K10260//F-box and WD-40 domain protein 7;K01876//aspartyl-tRNA synthetase [EC:6.1.1.12];K08332//vacuolar protein 8	gi|460391451|ref|XP_004241334.1|//PREDICTED: E3 ubiquitin-protein ligase PUB24-like [Solanum lycopersicum]
Solyc09g083380.2.1	945	57.4433	16.7033	-1.782	0.802414	Down	GO:0043229//intracellular organelle	NA	NA	K11275//histone H1/5	gi|970054065|ref|XP_015088663.1|//PREDICTED: histone H1-like [Solanum pennellii]
Solyc05g050800.2.1	1366	113.153	372.923	1.7206	0.821548	Up	NA	NA	NA	K00344//NADPH2:quinone reductase [EC:1.6.5.5]	gi|856116680|ref|NP_001297054.1|//phosphoglycerate mutase family protein [Solanum lycopersicum]
Solyc06g074790.1.1	429	73.4667	17.88	-2.03874	0.830887	Down	GO:0043231//intracellular membrane-bounded organelle;GO:0000785//chromatin	GO:0003676//nucleic acid binding	GO:0034728//nucleosome organization	K11252//histone H2B	gi|971550318|ref|XP_015164197.1|//PREDICTED: histone H2B.1 [Solanum tuberosum]
Solyc03g116030.2.1	1198	24.0167	205.793	3.09909	0.891929	Up	NA	NA	NA	K10658//E3 ubiquitin-protein ligase MARCH3 [EC:2.3.2.27];K10661//E3 ubiquitin-protein ligase MARCH6 [EC:2.3.2.27]	gi|460380488|ref|XP_004235988.1|//PREDICTED: uncharacterized protein LOC101260808 [Solanum lycopersicum]
Solyc12g088440.1.1	2125	17.38	141.093	3.02115	0.887256	Up	NA	NA	NA	K08498//syntaxin 6	gi|460414787|ref|XP_004252744.1|//PREDICTED: uncharacterized protein LOC101257750 [Solanum lycopersicum]
Solyc07g043250.1.1	483	9.61667	83.2533	3.1139	0.881336	Up	NA	NA	NA	NA	gi|723716496|ref|XP_010323951.1|//PREDICTED: uncharacterized protein LOC104648424 [Solanum lycopersicum]
Solyc12g014030.1.1	354	5.85667	0.01	-9.19394	0.817068	Down	NA	NA	NA	NA	gi|460412981|ref|XP_004251874.1|//PREDICTED: uncharacterized protein LOC101254764 [Solanum lycopersicum]
Solyc01g080600.2.1	675	19.2233	1.99	-3.27202	0.829156	Down	NA	NA	NA	K11253//histone H3	gi|727497212|ref|XP_010424704.1|//PREDICTED: histone H3-like centromeric protein CNA1 [Camelina sativa]
Solyc01g005550.2.1	1963	38.2533	9.04	-2.08119	0.812677	Down	NA	NA	NA	NA	gi|723656030|ref|XP_010316339.1|//PREDICTED: uncharacterized protein LOC101253614 [Solanum lycopersicum]
Solyc09g031920.1.1	603	14.4333	67.6233	2.22812	0.839385	Up	GO:0031225//anchored component of membrane	NA	NA	NA	gi|460402948|ref|XP_004246969.1|//PREDICTED: uncharacterized protein LOC101268505 [Solanum lycopersicum]
Solyc02g091250.1.1	393	5.46	27.2233	2.31787	0.81144	Up	NA	NA	NA	NA	gi|723678020|ref|XP_010317275.1|//PREDICTED: uncharacterized protein LOC104645999 [Solanum lycopersicum]
Solyc07g006680.1.1	1359	9.15333	0.236667	-5.27337	0.828265	Down	NA	NA	NA	K13065//shikimate O-hydroxycinnamoyltransferase [EC:2.3.1.133]	gi|460394161|ref|XP_004242673.1|//PREDICTED: vinorine synthase-like [Solanum lycopersicum]
Solyc01g073840.1.1	1380	0.923333	23.1033	4.64511	0.884651	Up	NA	NA	NA	K17609//nucleoredoxin [EC:1.8.1.8];K16219//protein N-terminal methyltransferase [EC:2.1.1.244]	gi|723659526|ref|XP_004229362.2|//PREDICTED: uncharacterized protein LOC101255237 [Solanum lycopersicum]
Solyc06g076220.2.1	1263	34.3367	4.01	-3.09808	0.855084	Down	GO:0044464//cell part	NA	NA	K00051//malate dehydrogenase (NADP+) [EC:1.1.1.82]	gi|927442673|ref|NP_001234761.2|//expansin18 precursor [Solanum lycopersicum]
Solyc01g111160.2.1	617	84.08	12.6033	-2.73796	0.867633	Down	NA	NA	NA	NA	gi|723666256|ref|XP_010315362.1|//PREDICTED: proline-rich protein 4-like isoform X2 [Solanum lycopersicum]
Solyc01g005870.1.1	3411	8.71	118.323	3.76392	0.90766	Up	NA	NA	NA	K10406//kinesin family member C2/C3;K13420//LRR receptor-like serine/threonine-protein kinase FLS2 [EC:2.7.11.1]	gi|460365469|ref|XP_004228624.1|//PREDICTED: receptor-like protein 12 [Solanum lycopersicum]
Solyc07g005760.2.1	1645	86.6833	26.1633	-1.72821	0.807653	Down	NA	GO:0016746//transferase activity, transferring acyl groups	NA	K13065//shikimate O-hydroxycinnamoyltransferase [EC:2.3.1.133]	gi|924183452|ref|NP_001234850.2|//hydroxycinnamoyl CoA quinate transferase [Solanum lycopersicum]
Solyc09g014520.2.1	1267	1591.35	376.803	-2.07837	0.852984	Down	GO:0009536//plastid	NA	GO:0006091//generation of precursor metabolites and energy	K08915//light-harvesting complex II chlorophyll a/b binding protein 4	gi|460401640|ref|XP_004246325.1|//PREDICTED: chlorophyll a-b binding protein CP29.1, chloroplastic [Solanum lycopersicum]
Solyc07g049440.2.1	1408	52.7133	7.72667	-2.77025	0.856821	Down	NA	NA	NA	K01188//beta-glucosidase [EC:3.2.1.21];K00679//phospholipid:diacylglycerol acyltransferase [EC:2.3.1.158];K01206//alpha-L-fucosidase [EC:3.2.1.51];K10960//geranylgeranyl reductase [EC:1.3.1.83]	gi|460395883|ref|XP_004243509.1|//PREDICTED: GDSL esterase/lipase At2g04570-like [Solanum lycopersicum]
Solyc06g068600.2.1	1256	19.09	1.77667	-3.42557	0.834031	Down	NA	GO:0032559//adenyl ribonucleotide binding;GO:0017111//nucleoside-triphosphatase activity	GO:0009207//purine ribonucleoside triphosphate catabolic process	K05658//ATP-binding cassette, subfamily B (MDR/TAP), member 1 [EC:3.6.3.44]	gi|723709042|ref|XP_010322648.1|//PREDICTED: LOW QUALITY PROTEIN: ABC transporter I family member 17-like [Solanum lycopersicum]
Solyc01g005730.2.1	3918	7.78333	57.9833	2.89718	0.865836	Up	NA	GO:0004871//signal transducer activity	NA	K13466//EIX receptor 1/2;K19613//leucine-rich repeat protein SHOC2;K10406//kinesin family member C2/C3	gi|723654952|ref|XP_010326133.1|//PREDICTED: receptor-like protein 12 isoform X2 [Solanum lycopersicum];gi|970001077|ref|XP_015056491.1|//PREDICTED: receptor-like protein 12 isoform X1 [Solanum pennellii];gi|4235642|gb|AAD13302.1|//NL0C [Solanum lycopersicum]
Solyc07g047950.1.1	2081	27.87	2.15333	-3.69407	0.863862	Down	NA	NA	NA	K14494//DELLA protein	gi|460395959|ref|XP_004243547.1|//PREDICTED: scarecrow-like transcription factor PAT1 [Solanum lycopersicum]
Solyc07g053290.2.1	1322	18.3133	1.29667	-3.82001	0.84541	Down	NA	NA	NA	K13422//transcription factor MYC2	gi|460395679|ref|XP_004243409.1|//PREDICTED: transcription factor bHLH30-like [Solanum lycopersicum]
Solyc01g112080.2.1	1459	23.4	128.543	2.45767	0.862746	Up	NA	NA	NA	K04733//interleukin-1 receptor-associated kinase 4 [EC:2.7.11.1];K13473//chitin elicitor-binding protein	gi|460370493|ref|XP_004231087.1|//PREDICTED: lysM domain-containing GPI-anchored protein 2 [Solanum lycopersicum]
Solyc11g013010.1.1	1287	25.1767	4.88333	-2.36615	0.808911	Down	NA	NA	NA	K00889//1-phosphatidylinositol-4-phosphate 5-kinase [EC:2.7.1.68]	gi|460409802|ref|XP_004250327.1|//PREDICTED: junctophilin-1-like [Solanum lycopersicum]
Solyc05g009310.2.1	1533	33.2033	2.28667	-3.86001	0.878346	Down	NA	NA	NA	K12135//zinc finger protein CONSTANS	gi|460386480|ref|XP_004238926.1|//PREDICTED: zinc finger protein CONSTANS-LIKE 16-like isoform X1 [Solanum lycopersicum]
Solyc09g011870.1.1	1173	3.30333	87.3733	4.7252	0.930972	Up	NA	NA	NA	K15227//arogenate dehydrogenase (NADP+), plant [EC:1.3.1.78]	gi|460401710|ref|XP_004246360.1|//PREDICTED: arogenate dehydrogenase 2, chloroplastic-like [Solanum lycopersicum]
Solyc07g063940.1.1	2409	27.7833	301.81	3.44135	0.904109	Up	NA	NA	GO:0006355//regulation of transcription, DNA-templated	K14494//DELLA protein	gi|807201051|ref|NP_001293105.1|//GRAS2 protein [Solanum lycopersicum]
Solyc02g091380.1.1	318	6.66333	36.6633	2.46002	0.831651	Up	NA	NA	NA	NA	gi|697107473|ref|XP_009607571.1|//PREDICTED: uncharacterized protein LOC104101767 [Nicotiana tomentosiformis]
Solyc04g078520.2.1	1437	14.3133	0.62	-4.52895	0.849263	Down	NA	NA	NA	NA	gi|723695256|ref|XP_010320317.1|//PREDICTED: uncharacterized protein LOC101246050 [Solanum lycopersicum]
Solyc09g091690.1.1	1167	23.06	4.33667	-2.41073	0.805432	Down	NA	NA	NA	K01889//phenylalanyl-tRNA synthetase alpha chain [EC:6.1.1.20];K01915//glutamine synthetase [EC:6.3.1.2];K04079//molecular chaperone HtpG;K15030//translation initiation factor 3 subunit M	gi|460404972|ref|XP_004247952.1|//PREDICTED: F-box/kelch-repeat protein At3g23880-like [Solanum lycopersicum]
Solyc10g074740.1.1	600	112.567	836.823	2.89414	0.889285	Up	NA	GO:0046872//metal ion binding	GO:0000904//cell morphogenesis involved in differentiation	K13448//calcium-binding protein CML	gi|460407148|ref|XP_004249018.1|//PREDICTED: calcium-binding protein CAST [Solanum lycopersicum]
Solyc02g090990.1.1	1071	0.836667	14.9233	4.15677	0.839677	Up	NA	NA	NA	K04421//mitogen-activated protein kinase kinase kinase 3 [EC:2.7.11.25];K04373//p90 ribosomal S6 kinase [EC:2.7.11.1];K11228//mitogen-activated protein kinase kinase kinase [EC:2.7.11.1]	gi|460375668|ref|XP_004233626.1|//PREDICTED: mitogen-activated protein kinase kinase kinase NPK1-like [Solanum lycopersicum]
Solyc02g069450.2.1	2204	125.167	29.3133	-2.09422	0.843464	Down	GO:0009522//photosystem I	NA	GO:0044237//cellular metabolic process	K02694//photosystem I subunit III	gi|460374804|ref|XP_004233199.1|//PREDICTED: photosystem I reaction center subunit III, chloroplastic-like [Solanum lycopersicum]
Solyc01g105150.2.1	3036	7.2	30.2	2.06848	0.800897	Up	NA	NA	NA	K03549//KUP system potassium uptake protein	gi|723664416|ref|XP_010315096.1|//PREDICTED: potassium transporter 7-like [Solanum lycopersicum]
Solyc06g083650.2.1	1402	53.23	6.73333	-2.98285	0.865088	Down	NA	GO:0016787//hydrolase activity	GO:0044238//primary metabolic process	K01188//beta-glucosidase [EC:3.2.1.21];K00679//phospholipid:diacylglycerol acyltransferase [EC:2.3.1.158];K10396//kinesin family member 5;K01206//alpha-L-fucosidase [EC:3.2.1.51];K10960//geranylgeranyl reductase [EC:1.3.1.83]	gi|460393568|ref|XP_004242381.1|//PREDICTED: GDSL esterase/lipase At5g33370-like [Solanum lycopersicum]
Solyc06g083900.2.1	837	12.9933	71.01	2.45025	0.851896	Up	NA	NA	NA	K09422//myb proto-oncogene protein, plant	gi|460393524|ref|XP_004242359.1|//PREDICTED: myb-related protein Myb4-like [Solanum lycopersicum]
Solyc06g035620.2.1	1559	10.9233	110.127	3.33368	0.895084	Up	NA	NA	GO:0006355//regulation of transcription, DNA-templated	K14494//DELLA protein	gi|525314202|ref|NP_001266225.1|//Hop-interacting protein THI039 [Solanum lycopersicum]
Solyc08g079010.1.1	477	54.2167	2.28333	-4.56952	0.915664	Down	NA	NA	NA	NA	gi|460400441|ref|XP_004245743.1|//PREDICTED: uncharacterized protein LOC101248807 [Solanum lycopersicum]
Solyc01g091530.2.1	1634	68.3367	18.3133	-1.89977	0.817602	Down	NA	NA	NA	K19519//transforming growth factor-beta-induced protein;K06464;K06588//null;K03456//serine/threonine-protein phosphatase 2A regulatory subunit A	gi|460367940|ref|XP_004229828.1|//PREDICTED: fasciclin-like arabinogalactan protein 10 [Solanum lycopersicum]
Solyc09g005080.1.1	3420	5.82333	47.74	3.03528	0.865841	Up	NA	NA	NA	K19613//leucine-rich repeat protein SHOC2;K10406//kinesin family member C2/C3	gi|237899607|gb|ACR33108.1|//verticillium wilt disease resistance protein [Solanum lycopersicum]
Solyc08g077480.2.1	864	52.5667	11.6367	-2.17547	0.829678	Down	NA	NA	NA	NA	gi|460400655|ref|XP_004245848.1|//PREDICTED: myb-like protein D [Solanum lycopersicum]
Solyc11g012130.1.1	519	46.0567	6.54	-2.81605	0.857376	Down	NA	NA	NA	NA	gi|460409660|ref|XP_004250256.1|//PREDICTED: early nodulin-like protein 1 [Solanum lycopersicum]
Solyc01g010880.2.1	1578	13.6033	53.3367	1.97117	0.816249	Up	NA	NA	NA	K10658//E3 ubiquitin-protein ligase MARCH3 [EC:2.3.2.27];K10661//E3 ubiquitin-protein ligase MARCH6 [EC:2.3.2.27]	gi|460364967|ref|XP_004228377.1|//PREDICTED: uncharacterized protein LOC101247951 [Solanum lycopersicum]
Solyc01g006330.2.1	1484	40.7933	7.56	-2.43188	0.834691	Down	GO:0009536//plastid	NA	NA	NA	gi|723655820|ref|XP_010316007.1|//PREDICTED: probable plastid-lipid-associated protein 12, chloroplastic [Solanum lycopersicum]
Solyc07g055280.2.1	1020	11.6767	61.0767	2.38699	0.845844	Up	NA	NA	NA	K13425//WRKY transcription factor 22	gi|723714877|ref|XP_010323673.1|//PREDICTED: probable WRKY transcription factor 69 isoform X3 [Solanum lycopersicum];gi|970039360|ref|XP_015081016.1|//PREDICTED: probable WRKY transcription factor 65 isoform X1 [Solanum pennellii];gi|460395396|ref|XP_004243269.1|//PREDICTED: probable WRKY transcription factor 69 isoform X2 [Solanum lycopersicum]
Solyc04g008240.2.1	2390	26.7233	107.733	2.01129	0.836664	Up	NA	NA	NA	K10767//alkylated DNA repair protein alkB homolog 5 [EC:1.14.11.-]	gi|460382380|ref|XP_004236917.1|//PREDICTED: uncharacterized protein LOC101261013 [Solanum lycopersicum]
Solyc01g088150.2.1	1864	9.87333	38.9867	1.98137	0.805558	Up	GO:0044424//intracellular part;GO:0043234//protein complex	GO:0016616//oxidoreductase activity, acting on the CH-OH group of donors, NAD or NADP as acceptor;GO:0000166//nucleotide binding;GO:0048037//cofactor binding	GO:0006072//glycerol-3-phosphate metabolic process	K00006//glycerol-3-phosphate dehydrogenase (NAD+) [EC:1.1.1.8]	gi|460367651|ref|XP_004229685.1|//PREDICTED: probable glycerol-3-phosphate dehydrogenase [NAD(+)] 1, cytosolic [Solanum lycopersicum]
Solyc09g065890.2.1	1426	3.68667	60.6	4.03893	0.90351	Up	NA	NA	NA	K16818//phospholipase A1 [EC:3.1.1.32]	gi|723731079|ref|XP_010326538.1|//PREDICTED: LOW QUALITY PROTEIN: phospholipase A1-Igamma2, chloroplastic-like [Solanum lycopersicum]
Solyc10g086180.1.1	2136	68.35	18.94	-1.85151	0.813853	Down	GO:0044424//intracellular part	GO:0016840//carbon-nitrogen lyase activity	GO:0006558//L-phenylalanine metabolic process	K10775//phenylalanine ammonia-lyase [EC:4.3.1.24]	gi|460408248|ref|XP_004249558.1|//PREDICTED: phenylalanine ammonia-lyase [Solanum lycopersicum]
Solyc08g066350.1.1	411	2.25667	17.56	2.96003	0.811066	Up	NA	GO:0060089//molecular transducer activity	GO:0007165//signal transduction	K14490//histidine-containing phosphotransfer peotein	gi|723722591|ref|XP_010325073.1|//PREDICTED: histidine-containing phosphotransfer protein 4-like [Solanum lycopersicum]
Solyc01g105280.2.1	1326	67.3933	238.393	1.82267	0.828914	Up	NA	NA	NA	K17506//protein phosphatase 1L [EC:3.1.3.16]	gi|1001184329|ref|NP_001307427.1|//probable protein phosphatase 2C 10 [Solanum lycopersicum]
Solyc06g063060.2.1	970	3.60333	32.9167	3.19141	0.857667	Up	NA	NA	NA	NA	gi|460392633|ref|XP_004241920.1|//PREDICTED: auxin-repressed 12.5 kDa protein [Solanum lycopersicum]
Solyc02g088630.2.1	2226	13.8533	122.847	3.14855	0.887834	Up	NA	NA	NA	K13648//alpha-1,4-galacturonosyltransferase [EC:2.4.1.43]	gi|460372727|ref|XP_004232177.1|//PREDICTED: probable galacturonosyltransferase 14 [Solanum lycopersicum]
Solyc09g072810.2.1	3925	3.03333	64.95	4.42035	0.916362	Up	GO:0016020//membrane	GO:0000166//nucleotide binding;GO:0004672//protein kinase activity;GO:0004871//signal transducer activity;GO:0016491//oxidoreductase activity	GO:0008152//metabolic process	K13420//LRR receptor-like serine/threonine-protein kinase FLS2 [EC:2.7.11.1]	gi|460404056|ref|XP_004247501.1|//PREDICTED: probable LRR receptor-like serine/threonine-protein kinase At4g08850 [Solanum lycopersicum]
Solyc03g121190.2.1	454	0.443333	9.79667	4.46583	0.813078	Up	GO:0044464//cell part	NA	NA	NA	gi|566161095|ref|XP_006385495.1|//hypothetical protein POPTR_0003s05980g [Populus trichocarpa]
Solyc02g071740.2.1	1964	29.52	129.313	2.13111	0.846009	Up	NA	GO:0032559//adenyl ribonucleotide binding;GO:0004672//protein kinase activity	GO:0007165//signal transduction;GO:0006464//cellular protein modification process	K06272//integrin-linked kinase [EC:2.7.11.1]	gi|460374361|ref|XP_004232979.1|//PREDICTED: serine/threonine-protein kinase HT1-like [Solanum lycopersicum]
Solyc02g077040.2.1	1268	33.93	129.007	1.92681	0.832135	Up	NA	GO:0008233//peptidase activity	NA	K01365//cathepsin L [EC:3.4.22.15]	gi|922959969|ref|NP_001233949.2|//phytophthora-inhibited protease 1 [Solanum lycopersicum]
Solyc12g013810.1.1	540	662.167	170.217	-1.95982	0.843436	Down	NA	NA	NA	K03671//thioredoxin 1	gi|970068811|ref|XP_015061538.1|//PREDICTED: thioredoxin-1-like [Solanum pennellii]
Solyc00g227860.1.1	1413	23.15	4.16667	-2.47405	0.808219	Down	NA	GO:0016758//transferase activity, transferring hexosyl groups	NA	K12937//cyanidin-3-O-glucoside 2''-O-glucuronosyltransferase [EC:2.4.1.254];K18823//soyasaponin III rhamnosyltransferase [EC:2.4.1.273]	gi|723754839|ref|XP_004253507.2|//PREDICTED: UDP-glycosyltransferase 91A1-like [Solanum lycopersicum]
Solyc08g006850.2.1	1466	124.937	0.713333	-7.4524	0.982311	Down	GO:0043231//intracellular membrane-bounded organelle	GO:0003824//catalytic activity	GO:0006950//response to stress;GO:0006629//lipid metabolic process	K16815//calcium-independent phospholipase A2-gamma	gi|460397953|ref|XP_004244529.1|//PREDICTED: patatin-08-like [Solanum lycopersicum]
Solyc07g048060.1.1	516	0.963333	49.1433	5.67282	0.940272	Up	GO:0031224//intrinsic component of membrane	NA	NA	NA	gi|460396616|ref|XP_004243867.1|//PREDICTED: cytochrome b561 and DOMON domain-containing protein At5g48750 [Solanum lycopersicum]
Solyc01g111580.2.1	1621	23.42	100.593	2.10272	0.840737	Up	NA	NA	NA	NA	gi|460370403|ref|XP_004231042.1|//PREDICTED: uncharacterized protein LOC101266077 [Solanum lycopersicum]
Solyc02g071780.2.1	2046	28.7267	107.743	1.90714	0.8281	Up	NA	NA	NA	K07119//uncharacterized protein	gi|460374371|ref|XP_004232984.1|//PREDICTED: MACPF domain-containing protein CAD1 [Solanum lycopersicum]
Solyc06g053220.2.1	1152	67.5333	3.13667	-4.4283	0.917389	Down	NA	NA	NA	K09338//homeobox-leucine zipper protein	gi|460390726|ref|XP_004240976.1|//PREDICTED: homeobox-leucine zipper protein ATHB-12-like [Solanum lycopersicum]
Solyc06g066640.2.1	742	531.3	144.033	-1.88312	0.837011	Down	GO:0009522//photosystem I	NA	GO:0044237//cellular metabolic process	K02695//photosystem I subunit VI	gi|460392258|ref|XP_004241734.1|//PREDICTED: photosystem I reaction center subunit VI-1, chloroplastic-like [Solanum lycopersicum]
Solyc06g066590.2.1	817	3.17333	68.7733	4.43778	0.91784	Up	NA	NA	NA	K14006//protein transport protein SEC23	gi|460392270|ref|XP_004241740.1|//PREDICTED: protein PLANT CADMIUM RESISTANCE 8 isoform X1 [Solanum lycopersicum]
Solyc01g109880.2.1	1075	92.9133	19.1767	-2.27653	0.848598	Down	GO:0043231//intracellular membrane-bounded organelle	GO:0003677//DNA binding;GO:0005515//protein binding;GO:0001071//nucleic acid binding transcription factor activity	GO:0006351//transcription, DNA-templated	K09060//plant G-box-binding factor;K14432//ABA responsive element binding factor	gi|350539141|ref|NP_001233865.1|//bZIP transcription factor [Solanum lycopersicum]
Solyc12g056360.1.1	690	3.16667	25.2367	2.99448	0.834861	Up	NA	NA	GO:0006952//defense response	K14297//nuclear pore complex protein Nup98-Nup96	gi|723751931|ref|XP_010314488.1|//PREDICTED: thaumatin-like protein [Solanum lycopersicum]
Solyc03g007230.2.1	1484	243.283	22.36	-3.44365	0.903131	Down	NA	GO:0003824//catalytic activity	NA	K14497//protein phosphatase 2C [EC:3.1.3.16]	gi|723679098|ref|XP_010317471.1|//PREDICTED: probable protein phosphatase 2C 51 [Solanum lycopersicum]
Solyc11g008690.1.1	696	17.99	1.79667	-3.3238	0.828524	Down	NA	NA	NA	NA	gi|460409303|ref|XP_004250078.1|//PREDICTED: uncharacterized protein LOC101250852 [Solanum lycopersicum]
Solyc01g111660.2.1	1109	179.127	38.42	-2.22105	0.853996	Down	NA	NA	NA	K09872//aquaporin PIP	gi|927928759|ref|NP_001266257.2|//aquaporin PIP2-7-like [Solanum lycopersicum]
Solyc06g005420.1.1	312	259.27	55.78	-2.21664	0.856634	Down	GO:0043231//intracellular membrane-bounded organelle;GO:0000785//chromatin	GO:0003676//nucleic acid binding	GO:0034728//nucleosome organization	K11254//histone H4	gi|971575188|ref|XP_006361210.2|//PREDICTED: uncharacterized protein LOC102591967 [Solanum tuberosum]
Solyc04g005480.1.1	513	117.613	960.357	3.02952	0.895023	Up	NA	NA	NA	NA	gi|460382657|ref|XP_004237054.1|//PREDICTED: uncharacterized protein LOC101251569 [Solanum lycopersicum]
Solyc01g098800.2.1	1988	11.51	54.9367	2.25488	0.834708	Up	NA	NA	NA	K13754//solute carrier family 24 (sodium/potassium/calcium exchanger), member 6	gi|460368650|ref|XP_004230178.1|//PREDICTED: cation/calcium exchanger 5 [Solanum lycopersicum]
Solyc06g050630.2.1	1221	10.8833	65.07	2.57987	0.857546	Up	NA	GO:0016628//oxidoreductase activity, acting on the CH-CH group of donors, NAD or NADP as acceptor	GO:0006570//tyrosine metabolic process	K15227//arogenate dehydrogenase (NADP+), plant [EC:1.3.1.78]	gi|460390550|ref|XP_004240892.1|//PREDICTED: arogenate dehydrogenase 1, chloroplastic-like [Solanum lycopersicum]
Solyc02g070950.1.1	798	47.16	8.73	-2.43351	0.839946	Down	GO:0031224//intrinsic component of membrane;GO:0009521//photosystem;GO:0009534//chloroplast thylakoid	GO:0043169//cation binding;GO:0046906//tetrapyrrole binding	GO:0006464//cellular protein modification process;GO:0006091//generation of precursor metabolites and energy	K08912//light-harvesting complex II chlorophyll a/b binding protein 1	gi|970007787|ref|XP_015064801.1|//PREDICTED: chlorophyll a-b binding protein 1B, chloroplastic-like [Solanum pennellii]
Solyc08g081940.2.1	2212	31.6533	5.63333	-2.4903	0.825781	Down	GO:0016020//membrane	GO:0000166//nucleotide binding	NA	K04733//interleukin-1 receptor-associated kinase 4 [EC:2.7.11.1];K04730//interleukin-1 receptor-associated kinase 1 [EC:2.7.11.1]	gi|460400041|ref|XP_004245544.1|//PREDICTED: probable inactive receptor kinase At4g23740 [Solanum lycopersicum]
Solyc11g009030.1.1	399	16.04	1.70333	-3.23524	0.816244	Down	NA	NA	NA	K02922//large subunit ribosomal protein L37e	gi|460409353|ref|XP_004250103.1|//PREDICTED: keratin-associated protein 19-2 [Solanum lycopersicum]
Solyc11g011340.1.1	1652	3.98	35.84	3.17073	0.860998	Up	NA	GO:0000166//nucleotide binding;GO:0046914//transition metal ion binding;GO:0008270//zinc ion binding;GO:0003824//catalytic activity;GO:0016491//oxidoreductase activity	GO:0008152//metabolic process;GO:0055114//oxidation-reduction process	K00083//cinnamyl-alcohol dehydrogenase [EC:1.1.1.195]	gi|955471901|ref|NP_001304266.1|//8-hydroxygeraniol dehydrogenase [Solanum lycopersicum]
Solyc11g010500.1.1	975	137.997	634.84	2.20176	0.858311	Up	GO:0016020//membrane	NA	GO:0006810//transport	K15104//solute carrier family 25 (mitochondrial oxoglutarate transporter), member 11	gi|460409427|ref|XP_004250140.1|//PREDICTED: mitochondrial uncoupling protein 5 [Solanum lycopersicum]
Solyc01g094550.2.1	1846	32.0767	437.153	3.76854	0.915768	Up	NA	NA	GO:0006732//coenzyme metabolic process	K01068//acyl-coenzyme A thioesterase 1/2/4 [EC:3.1.2.2]	gi|460368083|ref|XP_004229899.1|//PREDICTED: acyl-coenzyme A thioesterase 8 isoform X1 [Solanum lycopersicum]
Solyc08g075280.2.1	1071	89.2467	10.3033	-3.11469	0.882634	Down	NA	NA	NA	NA	gi|460401005|ref|XP_004246020.1|//PREDICTED: uncharacterized protein LOC101255324 [Solanum lycopersicum]
Solyc02g022850.1.1	1626	20.3667	153.463	2.91361	0.883002	Up	NA	GO:0016491//oxidoreductase activity	NA	NA	gi|460371465|ref|XP_004231557.1|//PREDICTED: reticuline oxidase-like protein [Solanum lycopersicum]
Solyc05g054770.2.1	2476	4.17333	30.1833	2.85448	0.84082	Up	NA	NA	NA	NA	gi|723701396|ref|XP_010321369.1|//PREDICTED: uncharacterized protein LOC101257172 isoform X2 [Solanum lycopersicum];gi|460388222|ref|XP_004239768.1|//PREDICTED: uncharacterized protein LOC101257172 isoform X1 [Solanum lycopersicum]
Solyc07g056000.2.1	1098	21.65	475.187	4.45606	0.936755	Up	GO:0030312//external encapsulating structure;GO:0005576//extracellular region	GO:0016758//transferase activity, transferring hexosyl groups;GO:0016798//hydrolase activity, acting on glycosyl bonds	GO:0044042//glucan metabolic process	K08235//xyloglucan:xyloglucosyl transferase [EC:2.4.1.207]	gi|350535681|ref|NP_001234207.1|//xyloglycan endo-transglycosylase precursor [Solanum lycopersicum]
Solyc01g090730.2.1	1215	26.68	2.88	-3.21162	0.847883	Down	NA	NA	NA	K13415//protein brassinosteroid insensitive 1 [EC:2.7.10.1 2.7.11.1]	gi|460367834|ref|XP_004229775.1|//PREDICTED: squamosa promoter-binding-like protein 8 [Solanum lycopersicum]
Solyc07g062080.2.1	2346	20.7233	75.8333	1.87158	0.818294	Up	NA	GO:0032559//adenyl ribonucleotide binding;GO:0004702//receptor signaling protein serine/threonine kinase activity	GO:0006464//cellular protein modification process	K04371//mitogen-activated protein kinase 1/3 [EC:2.7.11.24]	gi|460397488|ref|XP_004244299.1|//PREDICTED: mitogen-activated protein kinase 19 [Solanum lycopersicum]
Solyc01g090410.2.1	1223	14.7267	1.83333	-3.00589	0.802178	Down	NA	NA	NA	K01074//palmitoyl-protein thioesterase [EC:3.1.2.22]	gi|460367796|ref|XP_004229756.1|//PREDICTED: palmitoyl-protein thioesterase 1 isoform X1 [Solanum lycopersicum]
Solyc09g011560.2.1	1043	14.2933	105.547	2.88447	0.87806	Up	NA	NA	NA	K00799//glutathione S-transferase [EC:2.5.1.18]	gi|460401759|ref|XP_004246384.1|//PREDICTED: probable glutathione S-transferase [Solanum lycopersicum]
Solyc04g074980.2.1	2412	21.3733	3.00333	-2.83118	0.821246	Down	NA	GO:0043178//alcohol binding	GO:0009755//hormone-mediated signaling pathway	K14485//transport inhibitor response 1	gi|350535739|ref|NP_001234722.1|//LeTIR [Solanum lycopersicum]
Solyc05g009550.2.1	1857	2.99667	28.97	3.27313	0.85272	Up	NA	NA	NA	K19476//vacuolar protein sorting-associated protein IST1	gi|460386510|ref|XP_004238941.1|//PREDICTED: biorientation of chromosomes in cell division protein 1-like 1 [Solanum lycopersicum]
Solyc01g079110.2.1	621	34.72	5.32	-2.70627	0.840221	Down	NA	NA	NA	K11253//histone H3	gi|763800075|gb|KJB67030.1|//hypothetical protein B456_010G171000 [Gossypium raimondii]
Solyc05g006390.1.1	255	35.55	133.99	1.9142	0.831168	Up	NA	NA	NA	NA	gi|698474893|ref|XP_009784881.1|//PREDICTED: uncharacterized protein LOC104233217 [Nicotiana sylvestris]
Solyc11g066130.1.1	759	121.97	13.78	-3.14588	0.887746	Down	GO:0030312//external encapsulating structure	NA	NA	K14297//nuclear pore complex protein Nup98-Nup96	gi|350535593|ref|NP_001234714.1|//osmotin-like protein precursor [Solanum lycopersicum]
Solyc08g068710.1.1	705	5.25	119.573	4.50943	0.928801	Up	NA	GO:0016407//acetyltransferase activity	NA	NA	gi|460399514|ref|XP_004245284.1|//PREDICTED: tyramine N-feruloyltransferase 4/11-like [Solanum lycopersicum]
Solyc12g056590.1.1	1503	3.16667	69.9067	4.46439	0.919901	Up	NA	NA	NA	K09286//EREBP-like factor	gi|723751863|ref|XP_010314475.1|//PREDICTED: ethylene-responsive transcription factor ERF110-like isoform X3 [Solanum lycopersicum];gi|723751860|ref|XP_010314474.1|//PREDICTED: ethylene-responsive transcription factor ERF110-like isoform X2 [Solanum lycopersicum]
Solyc03g121360.1.1	612	133.383	648.49	2.28151	0.862043	Up	NA	NA	GO:0016197//endosomal transport;GO:0009880//embryonic pattern specification	K12197//charged multivesicular body protein 1	gi|460379736|ref|XP_004235617.1|//PREDICTED: charged multivesicular body protein 1 [Solanum lycopersicum]
BGI_novel_G002220	1633	1.14	122.283	6.74505	0.975342	Up	NA	NA	NA	NA	gi|565360153|ref|XP_006346837.1|//PREDICTED: protein TIFY 5A-like [Solanum tuberosum]
Solyc01g108250.2.1	2347	19.3933	101.15	2.38286	0.856425	Up	NA	NA	NA	NA	gi|928192541|ref|NP_001234399.2|//Dem2 protein [Solanum lycopersicum]
Solyc07g062130.2.1	2354	92.8	363.717	1.97062	0.842667	Up	NA	NA	NA	K12450//UDP-glucose 4,6-dehydratase [EC:4.2.1.76]	gi|460397482|ref|XP_004244296.1|//PREDICTED: probable rhamnose biosynthetic enzyme 1 [Solanum lycopersicum]
Solyc06g035700.1.1	537	5.52667	97.5967	4.14235	0.915817	Up	NA	NA	NA	K09286//EREBP-like factor	gi|460390231|ref|XP_004240742.1|//PREDICTED: ethylene-responsive transcription factor ERF025-like [Solanum lycopersicum]
Solyc01g067020.2.1	2051	7.1	65.9067	3.21453	0.88082	Up	NA	NA	NA	K04733//interleukin-1 receptor-associated kinase 4 [EC:2.7.11.1];K04730//interleukin-1 receptor-associated kinase 1 [EC:2.7.11.1]	gi|930588886|ref|NP_001234580.2|//atypical receptor-like kinase 1 precursor [Solanum lycopersicum]
Solyc06g075330.1.1	1301	7.87	0.24	-5.03526	0.806048	Down	NA	NA	NA	K01227//mannosyl-glycoprotein endo-beta-N-acetylglucosaminidase [EC:3.2.1.96];K13944	gi|970035488|ref|XP_015079078.1|//PREDICTED: LOB domain-containing protein 1-like [Solanum pennellii];gi|697143797|ref|XP_009626018.1|//PREDICTED: LOB domain-containing protein 1-like [Nicotiana tomentosiformis]
Solyc07g008930.1.1	600	1.64	148.98	6.50528	0.974303	Up	NA	NA	NA	NA	gi|971576037|ref|XP_015170874.1|//PREDICTED: uncharacterized protein LOC107063476 [Solanum tuberosum]
Solyc04g072070.2.1	922	4.95	40.6167	3.03657	0.860597	Up	NA	NA	NA	K18835//WRKY transcription factor 2;K10268//F-box and leucine-rich repeat protein 2/20;K13424//WRKY transcription factor 33	gi|460384281|ref|XP_004237841.1|//PREDICTED: probable WRKY transcription factor 51 [Solanum lycopersicum]
Solyc09g089530.2.1	466	1856.08	518.253	-1.84053	0.835263	Down	NA	GO:0030414//peptidase inhibitor activity	NA	NA	gi|460404449|ref|XP_004247695.1|//PREDICTED: proteinase inhibitor 1-like [Solanum lycopersicum]
Solyc01g087590.2.1	1850	7.13333	652.737	6.51578	0.98069	Up	NA	GO:0016647//oxidoreductase activity, acting on the CH-NH group of donors, oxygen as acceptor	GO:0008152//metabolic process	K13366//polyamine oxidase [EC:1.5.3.14 1.5.3.16 1.5.3.-]	gi|460367580|ref|XP_004229651.1|//PREDICTED: polyamine oxidase 1 [Solanum lycopersicum]
Solyc03g026270.1.1	618	2.76667	71.9333	4.70044	0.927086	Up	GO:0043231//intracellular membrane-bounded organelle	GO:0001071//nucleic acid binding transcription factor activity;GO:0003676//nucleic acid binding	GO:0006351//transcription, DNA-templated	K09286//EREBP-like factor	gi|45826358|gb|AAS77819.1|//CBF3 [Solanum lycopersicum]
Solyc07g052140.2.1	987	0.13	9.83667	6.24159	0.854936	Up	NA	NA	NA	K15803//(-)-germacrene D synthase [EC:4.2.3.22 4.2.3.75];K14181//valencene/7-epi-alpha-selinene synthase [EC:4.2.3.73 4.2.3.86]	gi|723715797|ref|XP_004243482.2|//PREDICTED: (-)-germacrene D synthase [Solanum lycopersicum]
Solyc10g077130.1.1	618	160.693	27.8733	-2.52735	0.867556	Down	NA	NA	NA	NA	gi|460407333|ref|XP_004249107.1|//PREDICTED: uncharacterized protein LOC101259793 [Solanum lycopersicum]
Solyc03g115060.2.1	1873	2.64	25.84	3.291	0.847163	Up	NA	NA	NA	NA	gi|460380619|ref|XP_004236052.1|//PREDICTED: uncharacterized protein LOC101255575 [Solanum lycopersicum]
Solyc12g005520.1.1	3047	1.73	19.6267	3.50397	0.839501	Up	NA	NA	NA	K13459//disease resistance protein RPS2	gi|971558480|ref|XP_015166208.1|//PREDICTED: disease resistance protein At4g27190-like isoform X2 [Solanum tuberosum];gi|971558477|ref|XP_015166207.1|//PREDICTED: disease resistance protein At4g27190-like isoform X1 [Solanum tuberosum]
Solyc01g005130.2.1	1157	50.5	12.3533	-2.03138	0.819943	Down	NA	GO:0005488//binding	NA	K10880//DNA-repair protein XRCC3;K10773//endonuclease III [EC:4.2.99.18]	gi|460365728|ref|XP_004228749.1|//PREDICTED: zinc finger protein 4-like [Solanum lycopersicum]
Solyc09g075140.2.1	2172	27.9033	4.81667	-2.53433	0.821125	Down	NA	NA	NA	K01054//acylglycerol lipase [EC:3.1.1.23];K18368//caffeoylshikimate esterase [EC:3.1.1.-]	gi|460403884|ref|XP_004247416.1|//PREDICTED: caffeoylshikimate esterase isoform X2 [Solanum lycopersicum]
Solyc03g026220.2.1	1685	55.8667	638.313	3.51421	0.909397	Up	NA	NA	NA	NA	gi|460377147|ref|XP_004234356.1|//PREDICTED: BAG family molecular chaperone regulator 1 [Solanum lycopersicum]
Solyc06g075850.1.1	312	26.8233	3.30667	-3.02004	0.841578	Down	GO:0043231//intracellular membrane-bounded organelle;GO:0000785//chromatin	GO:0003676//nucleic acid binding	GO:0034728//nucleosome organization	K11254//histone H4	gi|971575188|ref|XP_006361210.2|//PREDICTED: uncharacterized protein LOC102591967 [Solanum tuberosum]
Solyc09g010780.2.1	2042	4.93	38.16	2.9524	0.853462	Up	GO:0016020//membrane	GO:0003824//catalytic activity	GO:0048827//phyllome development	K01102//pyruvate dehydrogenase phosphatase [EC:3.1.3.43]	gi|460401809|ref|XP_004246408.1|//PREDICTED: probable protein phosphatase 2C 23 [Solanum lycopersicum]
Solyc05g024260.2.1	1111	125.133	0.883333	-7.14629	0.979887	Down	NA	NA	NA	K15382//solute carrier family 50 (sugar transporter)	gi|460387271|ref|XP_004239304.1|//PREDICTED: bidirectional sugar transporter N3 [Solanum lycopersicum]
Solyc12g017480.1.1	1095	0.963333	17.2533	4.1627	0.850016	Up	NA	NA	NA	K19613//leucine-rich repeat protein SHOC2	gi|460413169|ref|XP_004251967.1|//PREDICTED: plant intracellular Ras-group-related LRR protein 6 [Solanum lycopersicum]
Solyc07g007180.2.1	879	72.0133	15.96	-2.1738	0.837857	Down	NA	NA	NA	K11982//E3 ubiquitin-protein ligase RNF115/126 [EC:2.3.2.27]	gi|460394232|ref|XP_004242708.1|//PREDICTED: RING-box protein 2-like [Solanum lycopersicum]
Solyc03g098730.1.1	741	77.3533	624.757	3.01376	0.894182	Up	NA	NA	NA	NA	gi|460379321|ref|XP_004235412.1|//PREDICTED: miraculin-like [Solanum lycopersicum]
BGI_novel_G000504	787	98.51	10.44	-3.23815	0.889197	Down	NA	NA	NA	NA	gi|460366705|ref|XP_004229220.1|//PREDICTED: uncharacterized protein LOC101247655 [Solanum lycopersicum]
Solyc07g054830.2.1	2729	13.3633	105.28	2.97788	0.880028	Up	NA	NA	NA	K00901//diacylglycerol kinase (ATP) [EC:2.7.1.107]	gi|952977759|ref|NP_001234476.2|//calmodulin-binding diacylglycerol kinase isoform 1 [Solanum lycopersicum];gi|952977785|ref|NP_001304033.1|//calmodulin-binding diacylglycerol kinase isoform 2 [Solanum lycopersicum]
Solyc00g095860.1.1	672	2.44	46.6267	4.2562	0.902928	Up	NA	GO:0016846//carbon-sulfur lyase activity;GO:0048037//cofactor binding;GO:0016740//transferase activity	GO:0008652//cellular amino acid biosynthetic process	K01762//1-aminocyclopropane-1-carboxylate synthase [EC:4.4.1.14]	gi|806638517|ref|NP_001233922.2|//1-aminocyclopropane-1-carboxylate synthase [Solanum lycopersicum]
Solyc03g033540.2.1	2287	47.6133	181.547	1.9309	0.835691	Up	GO:0031012//extracellular matrix	GO:0046872//metal ion binding;GO:0032559//adenyl ribonucleotide binding;GO:0004672//protein kinase activity	GO:0006464//cellular protein modification process;GO:0023052//signaling	K13412//calcium-dependent protein kinase [EC:2.7.11.1]	gi|350538611|ref|NP_001234607.1|//calcium-dependent protein kinase [Solanum lycopersicum]
Solyc03g115940.2.1	1996	42.5133	4.08667	-3.37892	0.873449	Down	NA	NA	NA	K16222//Dof zinc finger protein DOF5.5	gi|460380496|ref|XP_004235992.1|//PREDICTED: cyclic dof factor 1-like [Solanum lycopersicum]
Solyc03g120420.2.1	519	17.86	0.5	-5.15866	0.88171	Down	NA	NA	NA	NA	gi|723685305|ref|XP_010318554.1|//PREDICTED: uncharacterized protein LOC101245040 [Solanum lycopersicum]
Solyc03g082520.1.1	696	7.79	91.85	3.55958	0.89742	Up	NA	NA	NA	K14488//SAUR family protein	gi|698529565|ref|XP_009761598.1|//PREDICTED: auxin-induced protein 6B-like [Nicotiana sylvestris]
Solyc11g008530.1.1	4863	23.4567	0.986667	-4.57129	0.882276	Down	NA	NA	NA	K11592//endoribonuclease Dicer [EC:3.1.26.-]	gi|723741338|ref|XP_010312607.1|//PREDICTED: endoribonuclease Dicer homolog 2-like isoform X3 [Solanum lycopersicum];gi|723741335|ref|XP_010312606.1|//PREDICTED: endoribonuclease Dicer homolog 2-like isoform X2 [Solanum lycopersicum];gi|723741329|ref|XP_010312604.1|//PREDICTED: endoribonuclease Dicer homolog 2-like isoform X1 [Solanum lycopersicum]
Solyc10g006480.1.1	1576	312.05	90.8633	-1.78001	0.826622	Down	GO:0043231//intracellular membrane-bounded organelle	NA	GO:0032502//developmental process;GO:0010033//response to organic substance;GO:0043412//macromolecule modification	K08770//ubiquitin C	gi|944266816|gb|KQL31056.1|//hypothetical protein SETIT_016746mg [Setaria italica];gi|985444138|ref|XP_015384760.1|//PREDICTED: LOW QUALITY PROTEIN: polyubiquitin-A-like [Citrus sinensis];gi|823134063|ref|XP_012466865.1|//PREDICTED: polyubiquitin-like [Gossypium raimondii]
Solyc10g006330.2.1	2851	27.55	4.90333	-2.49022	0.818888	Down	NA	NA	NA	NA	gi|723734743|ref|XP_010327172.1|//PREDICTED: uncharacterized protein LOC101255738 [Solanum lycopersicum]
Solyc03g096670.2.1	1683	161.29	5.79	-4.79995	0.939888	Down	NA	GO:0004721//phosphoprotein phosphatase activity	NA	K14497//protein phosphatase 2C [EC:3.1.3.16]	gi|910749435|ref|NP_001234692.2|//protein phosphatase 2C AHG3 homolog [Solanum lycopersicum]
Solyc02g089680.2.1	2692	13.4533	68.33	2.34456	0.846844	Up	NA	NA	NA	NA	gi|460372580|ref|XP_004232107.1|//PREDICTED: protein trichome birefringence-like 19 [Solanum lycopersicum];gi|460372578|ref|XP_004232106.1|//PREDICTED: protein trichome birefringence-like 19 [Solanum lycopersicum]
Solyc09g064510.2.1	2106	7.13667	56.4067	2.98254	0.866754	Up	NA	NA	NA	K14153//hydroxymethylpyrimidine kinase / phosphomethylpyrimidine kinase / thiamine-phosphate diphosphorylase [EC:2.7.1.49 2.7.4.7 2.5.1.3];K03707//thiaminase (transcriptional activator TenA) [EC:3.5.99.2]	gi|723730267|ref|XP_010326344.1|//PREDICTED: uncharacterized protein LOC101246176 [Solanum lycopersicum]
Solyc06g053950.1.1	387	18.8333	2.50333	-2.91137	0.814705	Down	NA	NA	NA	K09419//heat shock transcription factor, other eukaryote	gi|460390853|ref|XP_004241039.1|//PREDICTED: heat stress transcription factor A-6b-like [Solanum lycopersicum]
Solyc07g062980.2.1	579	15.2	1.36667	-3.47534	0.821164	Down	NA	NA	NA	K13415//protein brassinosteroid insensitive 1 [EC:2.7.10.1 2.7.11.1]	gi|460397370|ref|XP_004244240.1|//PREDICTED: squamosa promoter-binding-like protein 3 [Solanum lycopersicum]
Solyc08g061130.2.1	863	15.5633	1.15667	-3.75011	0.831316	Down	GO:0043231//intracellular membrane-bounded organelle	GO:0003677//DNA binding;GO:0005515//protein binding;GO:0001071//nucleic acid binding transcription factor activity	GO:0007602//phototransduction;GO:0006351//transcription, DNA-templated	K16241//transcription factor HY5	gi|350537753|ref|NP_001234820.1|//transcription factor HY5 [Solanum lycopersicum]
Solyc10g008150.1.1	330	0.836667	14.2467	4.08983	0.835582	Up	NA	NA	NA	K03676//glutaredoxin 3	gi|723735210|ref|XP_004248179.2|//PREDICTED: glutaredoxin-C9-like [Solanum lycopersicum]
Solyc02g082510.1.1	1278	40.5733	208.743	2.36313	0.863439	Up	NA	NA	NA	K14209//solute carrier family 36 (proton-coupled amino acid transporter)	gi|460373537|ref|XP_004232573.1|//PREDICTED: proton-coupled amino acid transporter 3-like [Solanum lycopersicum]
Solyc12g009930.1.1	1239	85.56	17.7833	-2.26641	0.846701	Down	NA	NA	NA	K13495//cis-zeatin O-glucosyltransferase [EC:2.4.1.215]	gi|460412717|ref|XP_004251744.1|//PREDICTED: zeatin O-glucosyltransferase-like [Solanum lycopersicum]
Solyc04g078840.2.1	1808	134.187	22.5333	-2.57411	0.866984	Down	GO:0043231//intracellular membrane-bounded organelle	GO:0003677//DNA binding;GO:0005515//protein binding;GO:0043565//sequence-specific DNA binding;GO:0003700//transcription factor activity, sequence-specific DNA binding;GO:0001071//nucleic acid binding transcription factor activity	GO:0009738//abscisic acid-activated signaling pathway;GO:0009414//response to water deprivation;GO:0006355//regulation of transcription, DNA-templated;GO:0009651//response to salt stress;GO:0006351//transcription, DNA-templated	K14432//ABA responsive element binding factor	gi|350538377|ref|NP_001234596.1|//AREB-like protein [Solanum lycopersicum]
Solyc09g097800.2.1	483	42.5	4.56667	-3.21825	0.868293	Down	NA	NA	NA	NA	gi|723733544|ref|XP_010326962.1|//PREDICTED: cold and drought-regulated protein CORA-like [Solanum lycopersicum]
Solyc01g089850.2.1	897	13.9433	1.19	-3.55054	0.815288	Down	NA	GO:0016772//transferase activity, transferring phosphorus-containing groups	GO:0006796//phosphate-containing compound metabolic process	NA	gi|460367739|ref|XP_004229728.1|//PREDICTED: cyclin-U4-1 [Solanum lycopersicum]
Solyc01g057000.2.1	1550	12.2667	0.993333	-3.62632	0.807861	Down	NA	NA	NA	NA	gi|983616472|ref|NP_001306106.1|//universal stress protein isoform 1 [Solanum lycopersicum]
Solyc02g088090.1.1	546	38.5133	6.39	-2.59147	0.841029	Down	NA	NA	NA	K02183//calmodulin	gi|460372808|ref|XP_004232216.1|//PREDICTED: probable calcium-binding protein CML30 [Solanum lycopersicum]
Solyc09g082980.2.1	1567	34.8967	3.54667	-3.29855	0.861686	Down	NA	NA	NA	NA	gi|460404298|ref|XP_004247620.1|//PREDICTED: uncharacterized protein LOC101261455 [Solanum lycopersicum]
Solyc06g065100.2.1	1264	37.16	4.94667	-2.90922	0.851418	Down	NA	NA	NA	K09422//myb proto-oncogene protein, plant	gi|460392475|ref|XP_004241841.1|//PREDICTED: myb-related protein 330 [Solanum lycopersicum]
Solyc05g015840.2.1	1313	45.6667	172.157	1.91451	0.833713	Up	NA	NA	NA	K13415//protein brassinosteroid insensitive 1 [EC:2.7.10.1 2.7.11.1]	gi|460387122|ref|XP_004239238.1|//PREDICTED: squamosa promoter-binding-like protein 13A [Solanum lycopersicum]
Solyc06g050840.2.1	852	65.0433	10.3533	-2.65131	0.859459	Down	NA	NA	NA	NA	gi|460390575|ref|XP_004240904.1|//PREDICTED: transcription factor bHLH61 [Solanum lycopersicum]
Solyc06g084020.2.1	1123	332.473	103.227	-1.68742	0.818564	Down	GO:0043229//intracellular organelle	NA	NA	K11275//histone H1/5	gi|970036582|ref|XP_015079632.1|//PREDICTED: histone H1-like [Solanum pennellii]
Solyc01g107390.2.1	2177	2.51667	28.9067	3.52182	0.861493	Up	NA	NA	NA	K14487//auxin responsive GH3 gene family	gi|460369752|ref|XP_004230721.1|//PREDICTED: probable indole-3-acetic acid-amido synthetase GH3.1 [Solanum lycopersicum]
Solyc09g098290.2.1	3453	26.7967	3.11	-3.10707	0.843194	Down	GO:0016020//membrane	GO:0000166//nucleotide binding;GO:0004672//protein kinase activity;GO:0016491//oxidoreductase activity	GO:0008152//metabolic process	K00924;K04730//interleukin-1 receptor-associated kinase 1 [EC:2.7.11.1];K17422//large subunit ribosomal protein L41	gi|460405057|ref|XP_004247993.1|//PREDICTED: probably inactive leucine-rich repeat receptor-like protein kinase At3g28040 [Solanum lycopersicum]
Solyc03g113460.1.1	801	59.8467	6.54	-3.19391	0.878099	Down	NA	GO:0003824//catalytic activity	GO:0008152//metabolic process	K13070//momilactone-A synthase [EC:1.1.1.295];K09841//xanthoxin dehydrogenase [EC:1.1.1.288]	gi|460380863|ref|XP_004236173.1|//PREDICTED: (-)-isopiperitenol/(-)-carveol dehydrogenase, mitochondrial-like [Solanum lycopersicum]
Solyc04g009960.2.1	1772	52.8567	12.3433	-2.09835	0.825325	Down	NA	GO:0016829//lyase activity;GO:0016832//aldehyde-lyase activity;GO:0048037//cofactor binding;GO:0030170//pyridoxal phosphate binding	GO:0019752//carboxylic acid metabolic process;GO:0006520//cellular amino acid metabolic process	K01620//threonine aldolase [EC:4.1.2.48]	gi|723689541|ref|XP_010319280.1|//PREDICTED: probable low-specificity L-threonine aldolase 1 isoform X1 [Solanum lycopersicum];gi|460382117|ref|XP_004236786.1|//PREDICTED: uncharacterized protein LOC101247514 [Solanum lycopersicum]
Solyc01g106390.2.1	2152	14.5067	97.09	2.74261	0.870145	Up	GO:0044424//intracellular part	GO:0016620//oxidoreductase activity, acting on the aldehyde or oxo group of donors, NAD or NADP as acceptor;GO:0016616//oxidoreductase activity, acting on the CH-OH group of donors, NAD or NADP as acceptor;GO:0000166//nucleotide binding	GO:0018130//heterocycle biosynthetic process;GO:0006778//porphyrin-containing compound metabolic process	K02492//glutamyl-tRNA reductase [EC:1.2.1.70]	gi|460369612|ref|XP_004230651.1|//PREDICTED: glutamyl-tRNA reductase 1, chloroplastic-like [Solanum lycopersicum]
Solyc04g057830.1.1	621	2.37	101.153	5.41551	0.950419	Up	NA	NA	NA	NA	gi|723691876|ref|XP_010319727.1|//PREDICTED: uncharacterized protein LOC104646915 [Solanum lycopersicum]
Solyc04g005420.2.1	1490	23.69	2.37333	-3.31929	0.846124	Down	NA	NA	NA	K03006//DNA-directed RNA polymerase II subunit RPB1 [EC:2.7.7.6];K19619//tyrosyl-DNA phosphodiesterase 2 [EC:3.1.4.-];K19892//glucan endo-1,3-beta-glucosidase 4 [EC:3.2.1.39];K00809//deoxyhypusine synthase [EC:2.5.1.46]	gi|460382663|ref|XP_004237057.1|//PREDICTED: PLASMODESMATA CALLOSE-BINDING PROTEIN 3 [Solanum lycopersicum];gi|970024551|ref|XP_015073588.1|//PREDICTED: PLASMODESMATA CALLOSE-BINDING PROTEIN 3-like [Solanum pennellii]
Solyc09g011880.2.1	1749	53.1567	176.777	1.73361	0.817827	Up	NA	GO:0005515//protein binding	GO:0044267//cellular protein metabolic process	NA	gi|460401708|ref|XP_004246359.1|//PREDICTED: protein SSUH2 homolog isoform X2 [Solanum lycopersicum]
Solyc06g068160.2.1	1266	13.8	0.106667	-7.01542	0.89576	Down	NA	NA	NA	NA	gi|350535823|ref|NP_001233959.1|//SNF4 protein [Solanum lycopersicum]
Solyc09g092520.2.1	1122	158.513	13.3833	-3.56609	0.904071	Down	GO:0030312//external encapsulating structure;GO:0005576//extracellular region	GO:0016758//transferase activity, transferring hexosyl groups;GO:0016798//hydrolase activity, acting on glycosyl bonds	GO:0044042//glucan metabolic process	K08235//xyloglucan:xyloglucosyl transferase [EC:2.4.1.207]	gi|836469025|ref|NP_001296797.1|//brassinosteroid-regulated protein BRU1 precursor [Solanum lycopersicum]
Solyc03g083010.2.1	2829	7.53	115.767	3.94243	0.913075	Up	NA	NA	NA	NA	gi|460378434|ref|XP_004234977.1|//PREDICTED: uncharacterized protein LOC101261000 isoform X1 [Solanum lycopersicum]
Solyc09g091660.2.1	4658	45.88	327.08	2.83371	0.886152	Up	GO:0031224//intrinsic component of membrane	GO:0032559//adenyl ribonucleotide binding;GO:0017111//nucleoside-triphosphatase activity	GO:0009207//purine ribonucleoside triphosphate catabolic process;GO:0051234//establishment of localization	K05681//ATP-binding cassette, subfamily G (WHITE), member 2	gi|460404745|ref|XP_004247841.1|//PREDICTED: pleiotropic drug resistance protein 1 [Solanum lycopersicum]
Solyc03g098660.2.1	1018	15.7433	73.7533	2.22797	0.841397	Up	NA	NA	NA	NA	gi|460379313|ref|XP_004235408.1|//PREDICTED: putative GEM-like protein 8 [Solanum lycopersicum]
Solyc06g073830.1.1	555	9.01333	164.47	4.18962	0.923771	Up	NA	NA	NA	K13448//calcium-binding protein CML	gi|460391515|ref|XP_004241366.1|//PREDICTED: putative calcium-binding protein CML19 [Solanum lycopersicum]
Solyc05g050380.2.1	2299	39.7133	129.017	1.69986	0.811962	Up	NA	NA	NA	K05391//cyclic nucleotide gated channel, other eukaryote	gi|723702542|ref|XP_010321517.1|//PREDICTED: cyclic nucleotide-gated ion channel 1 isoform X3 [Solanum lycopersicum];gi|723702539|ref|XP_010321516.1|//PREDICTED: cyclic nucleotide-gated ion channel 1 isoform X2 [Solanum lycopersicum];gi|460388855|ref|XP_004240079.1|//PREDICTED: cyclic nucleotide-gated ion channel 1 isoform X1 [Solanum lycopersicum]
Solyc08g075880.2.1	830	11.3267	44.8733	1.98614	0.811566	Up	NA	GO:0043169//cation binding	GO:0006812//cation transport	K07213//copper chaperone;K10752//histone-binding protein RBBP4	gi|460400942|ref|XP_004245990.1|//PREDICTED: uncharacterized protein LOC101245684 [Solanum lycopersicum]
Solyc08g068730.1.1	696	8.00333	99.71	3.63907	0.901927	Up	NA	GO:0016407//acetyltransferase activity	NA	NA	gi|350538913|ref|NP_001234877.1|//N-hydroxycinnamoyl-CoA:tyramine N-hydroxycinnamoyl transferase THT1-3 [Solanum lycopersicum]
Solyc03g093180.1.1	675	27.43	2.96	-3.21209	0.849241	Down	NA	NA	NA	K13352//peroxin-11B	gi|460378810|ref|XP_004235161.1|//PREDICTED: peroxisomal membrane protein 11B [Solanum lycopersicum]
Solyc04g079350.1.1	954	4.67333	30.6533	2.71352	0.834361	Up	NA	NA	NA	NA	gi|460384978|ref|XP_004238183.1|//PREDICTED: uncharacterized protein LOC101262614 [Solanum lycopersicum]
Solyc08g080320.2.1	1007	26.43	4.65333	-2.50584	0.817464	Down	NA	NA	NA	NA	gi|460400255|ref|XP_004245651.1|//PREDICTED: BAG family molecular chaperone regulator 3-like [Solanum lycopersicum]
Solyc07g054290.1.1	594	398.473	76.4767	-2.38139	0.867254	Down	NA	NA	NA	K08902//photosystem II Psb27 protein	gi|970037930|ref|XP_015080300.1|//PREDICTED: photosystem II repair protein PSB27-H1, chloroplastic [Solanum pennellii]
Solyc04g074080.2.1	971	14.56	0.563333	-4.69188	0.854117	Down	NA	NA	NA	NA	gi|460384409|ref|XP_004237904.1|//PREDICTED: uncharacterized protein LOC101252482 [Solanum lycopersicum]
Solyc01g103530.2.1	3569	19.19	1.97667	-3.27921	0.829205	Down	GO:0031224//intrinsic component of membrane	GO:0032559//adenyl ribonucleotide binding;GO:0016628//oxidoreductase activity, acting on the CH-CH group of donors, NAD or NADP as acceptor;GO:0004702//receptor signaling protein serine/threonine kinase activity	GO:0006464//cellular protein modification process	K00924	gi|460369200|ref|XP_004230451.1|//PREDICTED: leucine-rich repeat receptor-like serine/threonine-protein kinase BAM3 [Solanum lycopersicum]
Solyc02g062960.2.1	954	7.94667	0.176667	-5.49125	0.818124	Down	NA	NA	NA	K09338//homeobox-leucine zipper protein	gi|460375428|ref|XP_004233508.1|//PREDICTED: homeobox-leucine zipper protein ATHB-40-like [Solanum lycopersicum]
Solyc04g063380.2.1	1493	46.4367	9.86333	-2.23512	0.828848	Down	NA	NA	NA	K03875//F-box and leucine-rich repeat protein 1 (S-phase kinase-associated protein 2)	gi|460384010|ref|XP_004237708.1|//PREDICTED: F-box protein SKP2B-like [Solanum lycopersicum]
Solyc03g113210.2.1	879	46.8033	7.39	-2.66297	0.850269	Down	NA	NA	NA	K15040//voltage-dependent anion channel protein 2	gi|460380900|ref|XP_004236191.1|//PREDICTED: mitochondrial outer membrane protein porin of 36 kDa-like [Solanum lycopersicum]
Solyc02g070350.2.1	992	11.67	0.01	-10.1886	0.893786	Down	GO:0030529//intracellular ribonucleoprotein complex	GO:0003723//RNA binding;GO:0005198//structural molecule activity	GO:0010467//gene expression	K02987//small subunit ribosomal protein S4e	gi|970008413|ref|XP_015065063.1|//PREDICTED: 40S ribosomal protein S4-like isoform X7 [Solanum pennellii]
Solyc07g056040.2.1	1091	70.4567	14.8633	-2.24498	0.840891	Down	GO:0031224//intrinsic component of membrane	NA	NA	NA	gi|460395308|ref|XP_004243226.1|//PREDICTED: CASP-like protein 2A1 [Solanum lycopersicum]
Solyc09g074280.1.1	1383	11.6533	62.27	2.41779	0.847608	Up	NA	NA	NA	K06694//26S proteasome non-ATPase regulatory subunit 10	gi|460404150|ref|XP_004247547.1|//PREDICTED: serine/threonine-protein phosphatase 6 regulatory ankyrin repeat subunit C-like [Solanum lycopersicum]
Solyc04g005040.1.1	1092	22.0833	287.413	3.7021	0.913894	Up	NA	NA	NA	K07761//gelatinase A [EC:3.4.24.24];K07999//matrix metalloproteinase-20 (enamelysin) [EC:3.4.24.-]	gi|723690843|ref|XP_004237082.2|//PREDICTED: metalloendoproteinase 1 [Solanum lycopersicum]
Solyc07g007760.2.1	610	356.26	124.41	-1.51783	0.802887	Down	NA	NA	GO:0006950//response to stress	NA	gi|460394316|ref|XP_004242750.1|//PREDICTED: defensin-like protein P322 [Solanum lycopersicum]
Solyc03g114360.2.1	1749	18.9433	93.7833	2.30764	0.849961	Up	NA	NA	NA	K13459//disease resistance protein RPS2	gi|460380723|ref|XP_004236104.1|//PREDICTED: probable inactive poly [ADP-ribose] polymerase SRO5 isoform X2 [Solanum lycopersicum]
Solyc07g006280.2.1	1609	176.747	1205.61	2.77001	0.883744	Up	NA	NA	NA	K17345//tetraspanin-5	gi|970042420|ref|XP_015082598.1|//PREDICTED: tetraspanin-8-like [Solanum pennellii]
Solyc09g097770.2.1	542	1306.89	8434.48	2.69016	0.882441	Up	NA	NA	NA	K03006//DNA-directed RNA polymerase II subunit RPB1 [EC:2.7.7.6]	gi|350539555|ref|NP_001234188.1|//tyrosine- and lysine-rich protein precursor [Solanum lycopersicum]
Solyc03g119250.2.1	2027	26.6067	142.917	2.42531	0.862873	Up	NA	NA	NA	NA	gi|460380080|ref|XP_004235786.1|//PREDICTED: uncharacterized protein LOC101248759 [Solanum lycopersicum]
Solyc02g071620.2.1	1333	31.7667	253.09	2.99406	0.888037	Up	NA	NA	NA	K01969//3-methylcrotonyl-CoA carboxylase beta subunit [EC:6.4.1.4];K17604//zinc finger SWIM domain-containing protein 3;K01188//beta-glucosidase [EC:3.2.1.21];K00679//phospholipid:diacylglycerol acyltransferase [EC:2.3.1.158];K10960//geranylgeranyl reductase [EC:1.3.1.83]	gi|460374407|ref|XP_004233002.1|//PREDICTED: GDSL esterase/lipase At1g29670-like [Solanum lycopersicum]
Solyc05g007090.2.1	1547	21.3733	3.97333	-2.42739	0.801562	Down	NA	NA	NA	K09228//KRAB domain-containing zinc finger protein	gi|460386169|ref|XP_004238772.1|//PREDICTED: uncharacterized protein LOC101258258 [Solanum lycopersicum]
Solyc01g007110.2.1	1102	51.0267	303.67	2.57318	0.872943	Up	NA	NA	NA	K04733//interleukin-1 receptor-associated kinase 4 [EC:2.7.11.1]	gi|460365574|ref|XP_004228676.1|//PREDICTED: uncharacterized protein LOC101262646 [Solanum lycopersicum]
Solyc01g096200.2.1	3718	31.12	270.173	3.11797	0.893671	Up	NA	NA	NA	K19589//release factor glutamine methyltransferase [EC:2.1.1.297];K03452//magnesium/proton exchanger;K08332//vacuolar protein 8	gi|460368299|ref|XP_004230005.1|//PREDICTED: pentatricopeptide repeat-containing protein At5g08510 [Solanum lycopersicum];gi|723661660|ref|XP_010327229.1|//PREDICTED: U-box domain-containing protein 44-like [Solanum lycopersicum]
Solyc12g044330.1.1	934	70.7433	10.7433	-2.71915	0.863181	Down	GO:0031224//intrinsic component of membrane	NA	GO:0006810//transport	K09873//aquaporin TIP	gi|970068735|ref|XP_015061505.1|//PREDICTED: aquaporin TIP2-1-like [Solanum pennellii]
Solyc03g115920.2.1	876	52.37	11.66	-2.16717	0.829095	Down	NA	NA	NA	K11975//E3 ubiquitin-protein ligase RNF144 [EC:2.3.2.27]	gi|460380580|ref|XP_004236033.1|//PREDICTED: probable E3 ubiquitin-protein ligase RNF217 [Solanum lycopersicum]
Solyc06g066290.2.1	635	26.5033	0.316667	-6.38706	0.928883	Down	NA	NA	NA	NA	gi|460392313|ref|XP_004241761.1|//PREDICTED: uncharacterized protein LOC101257272 [Solanum lycopersicum]
Solyc08g008100.2.1	1852	10.04	43.84	2.12649	0.820938	Up	NA	GO:0016846//carbon-sulfur lyase activity;GO:0048037//cofactor binding;GO:0016740//transferase activity;GO:0016847//1-aminocyclopropane-1-carboxylate synthase activity;GO:0030170//pyridoxal phosphate binding	GO:0042218//1-aminocyclopropane-1-carboxylate biosynthetic process;GO:0008652//cellular amino acid biosynthetic process	K01762//1-aminocyclopropane-1-carboxylate synthase [EC:4.4.1.14]	gi|834400256|ref|NP_001234164.2|//1-aminocyclopropane-1-carboxylate synthase [Solanum lycopersicum]
Solyc06g073970.1.1	2138	23.3	4.51333	-2.36806	0.804431	Down	NA	NA	NA	K12471//epsin	gi|460391479|ref|XP_004241348.1|//PREDICTED: uncharacterized protein LOC101260237 [Solanum lycopersicum]
Solyc12g096960.1.1	477	2.44333	20.77	3.08758	0.8281	Up	NA	NA	GO:0006950//response to stress	K02553	gi|460415348|ref|XP_004253021.1|//PREDICTED: pathogenesis-related protein STH-2-like [Solanum lycopersicum]
Solyc03g020010.1.1	618	0.79	16.6867	4.4007	0.856541	Up	NA	GO:0061135//endopeptidase regulator activity	GO:0010466//negative regulation of peptidase activity	NA	gi|999808997|ref|NP_001307321.1|//miraculin precursor [Solanum lycopersicum]
Solyc03g006620.2.1	1301	7.09333	422.037	5.89476	0.969801	Up	NA	NA	NA	NA	gi|460376694|ref|XP_004234132.1|//PREDICTED: uncharacterized protein LOC101263673 [Solanum lycopersicum]
Solyc08g074480.1.1	396	897.1	248.65	-1.85115	0.835521	Down	GO:0009534//chloroplast thylakoid	GO:0005488//binding	GO:0010876//lipid localization	K02883//large subunit ribosomal protein L18e;K11855//ubiquitin carboxyl-terminal hydrolase 36/42 [EC:3.4.19.12]	gi|460401101|ref|XP_004246067.1|//PREDICTED: 14 kDa proline-rich protein DC2.15-like [Solanum lycopersicum]
Solyc09g074450.1.1	399	30.8267	5.86	-2.39521	0.821125	Down	NA	NA	NA	NA	gi|723731551|ref|XP_010326610.1|//PREDICTED: classical arabinogalactan protein 26-like [Solanum lycopersicum]
Solyc09g090130.2.1	1122	9.77667	109.447	3.48474	0.899184	Up	GO:0043231//intracellular membrane-bounded organelle	GO:0003676//nucleic acid binding	NA	K09422//myb proto-oncogene protein, plant	gi|460404527|ref|XP_004247733.1|//PREDICTED: myb-related protein Myb4-like [Solanum lycopersicum]
Solyc03g115370.2.1	2674	10.7733	46.76	2.11781	0.822593	Up	NA	NA	NA	K00901//diacylglycerol kinase (ATP) [EC:2.7.1.107]	gi|460380460|ref|XP_004235974.1|//PREDICTED: diacylglycerol kinase 1-like isoform X1 [Solanum lycopersicum]
Solyc06g051010.1.1	1773	18.3767	66.19	1.84874	0.813017	Up	NA	NA	NA	K01599//uroporphyrinogen decarboxylase [EC:4.1.1.37]	gi|460391001|ref|XP_004241112.1|//PREDICTED: peptide-N4-(N-acetyl-beta-glucosaminyl)asparagine amidase A-like [Solanum lycopersicum]
Solyc02g093520.2.1	2239	22.8367	74.3733	1.70343	0.80176	Up	NA	NA	NA	K16280//E3 ubiquitin-protein ligase RGLG [EC:2.3.2.27]	gi|525343519|ref|NP_001266128.1|//E3 ubiquitin-protein ligase RGLG2-like [Solanum lycopersicum]
Solyc02g090030.2.1	1294	1484.51	300.877	-2.30274	0.86378	Down	GO:0009523//photosystem II;GO:0009534//chloroplast thylakoid	GO:0046872//metal ion binding	GO:0042548//regulation of photosynthesis, light reaction	K02716//photosystem II oxygen-evolving enhancer protein 1	gi|460372520|ref|XP_004232077.1|//PREDICTED: oxygen-evolving enhancer protein 1, chloroplastic [Solanum lycopersicum]
Solyc02g062550.2.1	1883	5.94	369.543	5.95914	0.970675	Up	NA	NA	NA	K08900//mitochondrial chaperone BCS1	gi|460375479|ref|XP_004233533.1|//PREDICTED: probable mitochondrial chaperone BCS1-A [Solanum lycopersicum]
Solyc06g053980.2.1	1233	114.007	28.7733	-1.98631	0.834521	Down	NA	NA	NA	K08099//chlorophyllase [EC:3.1.1.14]	gi|460390857|ref|XP_004241041.1|//PREDICTED: chlorophyllase-2, chloroplastic-like [Solanum lycopersicum]
Solyc06g072130.2.1	975	11.7967	0.0833333	-7.14527	0.884123	Down	NA	NA	NA	K09873//aquaporin TIP	gi|460391757|ref|XP_004241485.1|//PREDICTED: probable aquaporin TIP3-2 [Solanum lycopersicum]
Solyc12g009240.1.1	747	104.273	19.0533	-2.45225	0.859443	Down	NA	NA	NA	K09286//EREBP-like factor	gi|460412633|ref|XP_004251702.1|//PREDICTED: ethylene-responsive transcription factor ERF017 [Solanum lycopersicum]
Solyc04g015620.2.1	1325	29.39	2.04667	-3.84398	0.872778	Down	NA	NA	NA	NA	gi|460381767|ref|XP_004236613.1|//PREDICTED: uncharacterized protein LOC101245049 [Solanum lycopersicum]
Solyc12g099000.1.1	1780	194.857	562.977	1.53066	0.805086	Up	GO:0044424//intracellular part;GO:0005737//cytoplasm	GO:0016765//transferase activity, transferring alkyl or aryl (other than methyl) groups;GO:0043169//cation binding;GO:0046872//metal ion binding;GO:0005524//ATP binding;GO:0032559//adenyl ribonucleotide binding;GO:0004478//methionine adenosyltransferase activity	GO:0006730//one-carbon metabolic process;GO:0044237//cellular metabolic process;GO:0006556//S-adenosylmethionine biosynthetic process	K00789//S-adenosylmethionine synthetase [EC:2.5.1.6]	gi|823683802|ref|NP_001296305.1|//S-adenosylmethionine synthase 2 [Solanum lycopersicum]
Solyc08g007840.1.1	456	0.353333	23.46	6.05303	0.917115	Up	NA	NA	NA	K09286//EREBP-like factor	gi|460398337|ref|XP_004244718.1|//PREDICTED: ethylene-responsive transcription factor ERF027-like [Solanum lycopersicum]
Solyc10g045420.1.1	2247	9.10333	44.45	2.28772	0.829705	Up	NA	NA	NA	K01835//phosphoglucomutase [EC:5.4.2.2];K13506//glycerol-3-phosphate O-acyltransferase 3/4 [EC:2.3.1.15];K14294//partner of Y14 and mago	gi|460406749|ref|XP_004248822.1|//PREDICTED: uncharacterized protein At1g04910-like isoform X1 [Solanum lycopersicum]
Solyc10g049630.1.1	1143	28.1433	229.433	3.02721	0.891368	Up	GO:0043234//protein complex	GO:0043169//cation binding;GO:0004721//phosphoprotein phosphatase activity	GO:0006464//cellular protein modification process	K01102//pyruvate dehydrogenase phosphatase [EC:3.1.3.43]	gi|460406637|ref|XP_004248768.1|//PREDICTED: probable protein phosphatase 2C 63 [Solanum lycopersicum]
Solyc01g095320.2.1	4392	110.973	391.153	1.81752	0.831107	Up	NA	NA	NA	K01555//fumarylacetoacetase [EC:3.7.1.2];K14306//nuclear pore complex protein Nup62;K20478//golgin subfamily B member 1	gi|460368215|ref|XP_004229963.1|//PREDICTED: BAG family molecular chaperone regulator 6 [Solanum lycopersicum]
Solyc06g009110.2.1	1712	20.1733	96.8033	2.26261	0.848576	Up	NA	NA	NA	K00924;K11450//lysine-specific histone demethylase 1A [EC:1.-.-.-]	gi|460389816|ref|XP_004240544.1|//PREDICTED: aspartic proteinase Asp1 isoform X2 [Solanum lycopersicum]
Solyc05g053080.2.1	620	203.07	735.11	1.85598	0.836032	Up	NA	NA	NA	NA	NA
Solyc02g072150.2.1	4914	16.4733	166.933	3.34107	0.899613	Up	NA	GO:0019203//carbohydrate phosphatase activity;GO:0035251//UDP-glucosyltransferase activity	GO:0005991//trehalose metabolic process	K16055//trehalose 6-phosphate synthase/phosphatase [EC:2.4.1.15 3.1.3.12]	gi|460374473|ref|XP_004233035.1|//PREDICTED: probable alpha,alpha-trehalose-phosphate synthase [UDP-forming] 7 [Solanum lycopersicum]
Solyc09g074520.2.1	2150	35.8067	7.28	-2.29822	0.821603	Down	NA	GO:0043178//alcohol binding	GO:0009755//hormone-mediated signaling pathway	K14485//transport inhibitor response 1	gi|350534820|ref|NP_001234673.1|//TIR1-like protein [Solanum lycopersicum]
Solyc06g053210.2.1	1030	23.27	1.55667	-3.90194	0.860987	Down	GO:0005730//nucleolus;GO:0030529//intracellular ribonucleoprotein complex;GO:0022625//cytosolic large ribosomal subunit	GO:0005198//structural molecule activity;GO:0003735//structural constituent of ribosome	GO:0010467//gene expression;GO:0006412//translation	K02927//large subunit ribosomal protein L40e	gi|723706877|ref|XP_010322296.1|//PREDICTED: ubiquitin-60S ribosomal protein L40-like [Solanum lycopersicum]
Solyc02g083970.1.1	486	74.5367	21.1767	-1.81547	0.813237	Down	NA	NA	NA	NA	gi|460373352|ref|XP_004232484.1|//PREDICTED: uncharacterized protein LOC101258023 [Solanum lycopersicum]
Solyc01g104740.2.1	898	77.1	18.4533	-2.06285	0.833174	Down	NA	GO:0003677//DNA binding	NA	K03627//putative transcription factor	gi|893576558|ref|NP_001234468.2|//ethylene-responsive transcriptional coactivator [Solanum lycopersicum]
Solyc06g074670.2.1	1751	34.7667	487.613	3.80996	0.918566	Up	NA	GO:0048037//cofactor binding	GO:0008152//metabolic process	K12449//UDP-apiose/xylose synthase	gi|460391381|ref|XP_004241299.1|//PREDICTED: UDP-D-apiose/UDP-D-xylose synthase 2-like [Solanum lycopersicum]
Solyc08g081540.2.1	1815	3.15667	32.17	3.34924	0.861993	Up	NA	GO:0016846//carbon-sulfur lyase activity;GO:0048037//cofactor binding;GO:0016740//transferase activity;GO:0016847//1-aminocyclopropane-1-carboxylate synthase activity;GO:0030170//pyridoxal phosphate binding	GO:0042218//1-aminocyclopropane-1-carboxylate biosynthetic process;GO:0008652//cellular amino acid biosynthetic process	K01762//1-aminocyclopropane-1-carboxylate synthase [EC:4.4.1.14]	gi|902763176|ref|NP_001266271.2|//1-aminocyclopropane-1-carboxylate synthase-like [Solanum lycopersicum]
Solyc01g105410.2.1	1238	144.57	1259.16	3.12262	0.89676	Up	NA	NA	NA	K14299//nucleoporin SEH1	gi|460369562|ref|XP_004230631.1|//PREDICTED: protein EXORDIUM-like 2 [Solanum lycopersicum]
Solyc08g007810.2.1	971	2.1	40.1667	4.25754	0.898261	Up	NA	NA	NA	K03952//NADH dehydrogenase (ubiquinone) 1 alpha subcomplex subunit 8	gi|661897225|emb|CDO98937.1|//unnamed protein product [Coffea canephora];gi|317454936|gb|ADV19264.1|//hypothetical protein-like protein [Helleborus orientalis]
Solyc04g078290.2.1	1736	29.8933	100.533	1.74978	0.812858	Up	NA	GO:0005506//iron ion binding;GO:0016491//oxidoreductase activity	GO:0008152//metabolic process	K00517;K13260//isoflavone 2'-hydroxylase [EC:1.14.13.89]	gi|723695206|ref|XP_004238116.2|//PREDICTED: isoflavone 2'-hydroxylase-like [Solanum lycopersicum]
Solyc08g078390.2.1	2495	67.83	260.26	1.93996	0.839099	Up	GO:0042579//microbody	GO:0016634//oxidoreductase activity, acting on the CH-CH group of donors, oxygen as acceptor;GO:0050662//coenzyme binding	GO:0009062//fatty acid catabolic process	K00232//acyl-CoA oxidase [EC:1.3.3.6]	gi|350535511|ref|NP_001234198.1|//peroxisomal acyl-CoA oxidase 1A [Solanum lycopersicum]
Solyc10g011910.2.1	1082	8.45667	244.327	4.85258	0.943906	Up	NA	NA	NA	K13425//WRKY transcription factor 22	gi|460405198|ref|XP_004248063.1|//PREDICTED: WRKY transcription factor 22-like [Solanum lycopersicum]
Solyc03g096460.2.1	792	26.9	5.82333	-2.20769	0.802755	Down	NA	NA	NA	NA	gi|350537023|ref|NP_001234532.1|//wound/stress protein precursor [Solanum lycopersicum]
Solyc11g013110.1.1	1059	52.0733	7.21333	-2.85181	0.861806	Down	GO:0044424//intracellular part	GO:0016701//oxidoreductase activity, acting on single donors with incorporation of molecular oxygen;GO:0016706//oxidoreductase activity, acting on paired donors, with incorporation or reduction of molecular oxygen, 2-oxoglutarate as one donor, and incorporation of one atom each of oxygen into both donors;GO:0019842//vitamin binding;GO:0046914//transition metal ion binding	GO:0051553//flavone biosynthetic process	K05278//flavonol synthase [EC:1.14.11.23]	gi|460409806|ref|XP_004250329.1|//PREDICTED: flavonol synthase/flavanone 3-hydroxylase [Solanum lycopersicum]
Solyc06g068460.2.1	1646	80.9867	440.01	2.44178	0.86976	Up	NA	GO:0003677//DNA binding;GO:0001071//nucleic acid binding transcription factor activity	GO:0010467//gene expression	K13424//WRKY transcription factor 33;K18834//WRKY transcription factor 1	gi|807201126|ref|NP_001234301.2|//WRKY transcription factor 1 [Solanum lycopersicum]
Solyc02g092000.2.1	1386	8.54667	96.6933	3.49998	0.897601	Up	NA	NA	NA	K01188//beta-glucosidase [EC:3.2.1.21]	gi|460372265|ref|XP_004231951.1|//PREDICTED: uncharacterized protein At3g49720 [Solanum lycopersicum]
Solyc01g087690.1.1	1560	20.4567	2.91333	-2.81183	0.817942	Down	NA	NA	NA	K01872//alanyl-tRNA synthetase [EC:6.1.1.7];K03086//RNA polymerase primary sigma factor	gi|723660022|ref|XP_010324734.1|//PREDICTED: RNA polymerase sigma factor sigD, chloroplastic isoform X3 [Solanum lycopersicum];gi|723660016|ref|XP_010324724.1|//PREDICTED: RNA polymerase sigma factor sigD, chloroplastic isoform X1 [Solanum lycopersicum];gi|723660019|ref|XP_010324732.1|//PREDICTED: RNA polymerase sigma factor sigD, chloroplastic isoform X2 [Solanum lycopersicum]
Solyc02g088190.2.1	1541	12.1433	0.386667	-4.97293	0.84779	Down	NA	NA	NA	K09422//myb proto-oncogene protein, plant	gi|460372799|ref|XP_004232212.1|//PREDICTED: myb-related protein 306 [Solanum lycopersicum]
Solyc01g112050.2.1	3105	11.3433	45.3633	1.99968	0.814573	Up	NA	NA	NA	NA	gi|460371260|ref|XP_004231460.1|//PREDICTED: uncharacterized protein LOC101257515 [Solanum lycopersicum]
Solyc02g064830.2.1	2096	1.53	92.32	5.91504	0.95906	Up	NA	NA	NA	K14487//auxin responsive GH3 gene family	gi|460375303|ref|XP_004233446.1|//PREDICTED: probable indole-3-acetic acid-amido synthetase GH3.1 [Solanum lycopersicum]
Solyc02g089630.2.1	1949	3.23667	313.147	6.59619	0.980058	Up	NA	GO:0016645//oxidoreductase activity, acting on the CH-NH group of donors	GO:0006536//glutamate metabolic process;GO:0006560//proline metabolic process	K00318//proline dehydrogenase [EC:1.5.-.-]	gi|460372589|ref|XP_004232111.1|//PREDICTED: proline dehydrogenase 2, mitochondrial-like [Solanum lycopersicum]
Solyc02g090490.2.1	1558	16.67	112.517	2.75481	0.872761	Up	NA	NA	NA	NA	gi|460372466|ref|XP_004232051.1|//PREDICTED: patatin-like protein 3 [Solanum lycopersicum]
Solyc12g044280.1.1	991	472.027	101.867	-2.21219	0.858162	Down	GO:0009538//photosystem I reaction center;GO:0009522//photosystem I	NA	GO:0044237//cellular metabolic process;GO:0015979//photosynthesis	K02695//photosystem I subunit VI	gi|460413969|ref|XP_004252347.1|//PREDICTED: photosystem I reaction center subunit VI, chloroplastic-like [Solanum lycopersicum]
Solyc03g115610.2.1	3768	2.82	40.5867	3.84724	0.886119	Up	NA	NA	NA	K04730//interleukin-1 receptor-associated kinase 1 [EC:2.7.11.1];K13415//protein brassinosteroid insensitive 1 [EC:2.7.10.1 2.7.11.1]	gi|460380450|ref|XP_004235969.1|//PREDICTED: probable LRR receptor-like serine/threonine-protein kinase At1g74360 [Solanum lycopersicum]
Solyc01g105650.2.1	1174	1.04	18.6767	4.16658	0.857475	Up	NA	NA	NA	K05278//flavonol synthase [EC:1.14.11.23];K18054//2'-deoxymugineic-acid 2'-dioxygenase / mugineic-acid 3-dioxygenase [EC:1.14.11.24 1.14.11.25];K06892//feruloyl-CoA ortho-hydroxylase [EC:1.14.11.-]	gi|460369556|ref|XP_004230628.1|//PREDICTED: probable 2-oxoglutarate/Fe(II)-dependent dioxygenase [Solanum lycopersicum]
Solyc07g040680.2.1	1435	10.11	0.293333	-5.1071	0.834202	Down	NA	NA	NA	K09419//heat shock transcription factor, other eukaryote	gi|460396373|ref|XP_004243750.1|//PREDICTED: heat stress transcription factor A-2-like [Solanum lycopersicum]
Solyc04g007580.1.1	495	46.38	629.03	3.76155	0.916411	Up	NA	NA	NA	NA	gi|460382597|ref|XP_004237025.1|//PREDICTED: uncharacterized protein LOC101267223 [Solanum lycopersicum]
Solyc04g079440.2.1	1827	34.25	138.783	2.01866	0.84049	Up	NA	GO:0003824//catalytic activity;GO:0004866//endopeptidase inhibitor activity	NA	K13963//serpin B	gi|565376896|ref|XP_006354930.1|//PREDICTED: serpin-ZX-like [Solanum tuberosum];gi|460385000|ref|XP_004238194.1|//PREDICTED: serpin-ZX-like isoform X1 [Solanum lycopersicum];gi|460385002|ref|XP_004238195.1|//PREDICTED: serpin-ZX-like [Solanum lycopersicum]
Solyc01g086640.2.1	2162	6.68	52.3667	2.97073	0.864395	Up	NA	NA	NA	K01835//phosphoglucomutase [EC:5.4.2.2];K13506//glycerol-3-phosphate O-acyltransferase 3/4 [EC:2.3.1.15];K14294//partner of Y14 and mago	gi|460367463|ref|XP_004229593.1|//PREDICTED: uncharacterized protein At1g04910-like [Solanum lycopersicum]
Solyc02g083360.1.1	381	6.15	96.5367	3.97242	0.910634	Up	NA	NA	NA	NA	gi|460373438|ref|XP_004232526.1|//PREDICTED: uncharacterized protein LOC101245715 [Solanum lycopersicum]
Solyc07g005330.2.1	1691	61.3267	615.153	3.32636	0.90478	Up	NA	GO:0043167//ion binding;GO:0016798//hydrolase activity, acting on glycosyl bonds	GO:0044238//primary metabolic process	K15429//tRNA (guanine37-N1)-methyltransferase [EC:2.1.1.228];K19619//tyrosyl-DNA phosphodiesterase 2 [EC:3.1.4.-];K13098//RNA-binding protein FUS	gi|350534796|ref|NP_001234416.1|//beta-glucosidase 08 precursor [Solanum lycopersicum]
Solyc03g098290.2.1	2849	10.3967	0.68	-3.93444	0.802469	Down	NA	GO:0035251//UDP-glucosyltransferase activity	GO:0005984//disaccharide metabolic process	K00695//sucrose synthase [EC:2.4.1.13]	gi|460379273|ref|XP_004235388.1|//PREDICTED: sucrose synthase 5-like [Solanum lycopersicum]
Solyc10g081570.1.1	1685	133.673	3776.77	4.82037	0.948045	Up	NA	NA	NA	K17046//protein DEK;K11984//U4/U6.U5 tri-snRNP-associated protein 1	gi|970054891|ref|XP_015089091.1|//PREDICTED: ABC transporter F family member 4-like isoform X2 [Solanum pennellii];gi|460407884|ref|XP_004249379.1|//PREDICTED: ABC transporter F family member 4-like [Solanum lycopersicum]
Solyc10g008350.2.1	524	12.21	233.727	4.25869	0.928306	Up	NA	NA	NA	NA	NA
Solyc03g008010.2.1	1028	47.29	492.007	3.37907	0.904994	Up	NA	NA	NA	K08825//dual specificity tyrosine-phosphorylation-regulated kinase 1 [EC:2.7.12.1]	gi|460376886|ref|XP_004234227.1|//PREDICTED: desumoylating isopeptidase 2 [Solanum lycopersicum]
Solyc04g082960.1.1	564	37.84	183.11	2.27473	0.85659	Up	NA	NA	NA	NA	gi|460385567|ref|XP_004238475.1|//PREDICTED: uncharacterized protein LOC101247521 [Solanum lycopersicum]
Solyc02g094190.2.1	2235	3.79333	32.9867	3.12034	0.853611	Up	NA	NA	NA	K14794//ribosomal RNA-processing protein 12	gi|460371906|ref|XP_004231775.1|//PREDICTED: probable transporter mch1 [Solanum lycopersicum]
Solyc02g092750.2.1	1576	11.98	61.2867	2.35495	0.844288	Up	GO:0043234//protein complex	GO:0043169//cation binding;GO:0004721//phosphoprotein phosphatase activity	GO:0006464//cellular protein modification process	K01102//pyruvate dehydrogenase phosphatase [EC:3.1.3.43]	gi|460372150|ref|XP_004231895.1|//PREDICTED: probable protein phosphatase 2C 78 [Solanum lycopersicum]
Solyc01g098760.2.1	1727	106	307.943	1.5386	0.804206	Up	NA	NA	NA	K10878//meiotic recombination protein SPO11;K07213//copper chaperone	gi|460368646|ref|XP_004230176.1|//PREDICTED: neurogenic protein mastermind [Solanum lycopersicum]
Solyc05g050350.1.1	2325	0.866667	31.7133	5.19347	0.914124	Up	NA	NA	NA	K05391//cyclic nucleotide gated channel, other eukaryote	gi|460389257|ref|XP_004240273.1|//PREDICTED: cyclic nucleotide-gated ion channel 1-like [Solanum lycopersicum]
Solyc01g098590.2.1	1144	23.6633	102.687	2.11752	0.842106	Up	NA	NA	NA	NA	gi|460368622|ref|XP_004230164.1|//PREDICTED: phosphoglycerate mutase-like protein AT74 [Solanum lycopersicum]
Solyc08g082590.2.1	1397	15.77	2.16333	-2.86585	0.801276	Down	NA	NA	NA	K17479//glutaredoxin domain-containing cysteine-rich protein 1	gi|460399956|ref|XP_004245502.1|//PREDICTED: glutaredoxin domain-containing cysteine-rich protein 1 [Solanum lycopersicum]
Solyc04g076010.2.1	836	64.5733	10.48	-2.6233	0.858393	Down	NA	NA	NA	NA	gi|460384547|ref|XP_004237972.1|//PREDICTED: uncharacterized protein LOC101247909 [Solanum lycopersicum]
Solyc08g079000.2.1	461	17.8967	1.07333	-4.05952	0.849818	Down	NA	NA	NA	NA	gi|460400441|ref|XP_004245743.1|//PREDICTED: uncharacterized protein LOC101248807 [Solanum lycopersicum]
Solyc07g042230.1.1	504	40.0033	484.52	3.59836	0.912173	Up	NA	NA	NA	K09286//EREBP-like factor	gi|460396256|ref|XP_004243693.1|//PREDICTED: ethylene-responsive transcription factor ERF018-like [Solanum lycopersicum]
Solyc01g096420.2.1	1056	19.2733	85.3967	2.14757	0.840611	Up	NA	GO:0016655//oxidoreductase activity, acting on NAD(P)H, quinone or similar compound as acceptor	GO:0008152//metabolic process	K13436//pto-interacting protein 1 [EC:2.7.11.1]	gi|460368344|ref|XP_004230027.1|//PREDICTED: NAD(P)H:quinone oxidoreductase [Solanum lycopersicum]
Solyc03g116700.2.1	729	58.39	615.877	3.39885	0.905571	Up	NA	NA	NA	NA	gi|460380433|ref|XP_004235961.1|//PREDICTED: cucumber peeling cupredoxin-like [Solanum lycopersicum]
Solyc08g078900.1.1	417	2.14	70.8067	5.0482	0.935815	Up	NA	NA	NA	K02883//large subunit ribosomal protein L18e;K11855//ubiquitin carboxyl-terminal hydrolase 36/42 [EC:3.4.19.12]	gi|350539960|ref|NP_001233824.1|//arachidonic acid-induced DEA1 precursor [Solanum lycopersicum]
Solyc07g043420.2.1	1422	1133.2	226.447	-2.32316	0.866814	Down	NA	GO:0003824//catalytic activity	GO:0008152//metabolic process	K18054//2'-deoxymugineic-acid 2'-dioxygenase / mugineic-acid 3-dioxygenase [EC:1.14.11.24 1.14.11.25]	gi|350537251|ref|NP_001233775.1|//2-oxoglutarate-dependent dioxygenase 2 [Solanum lycopersicum]
Solyc03g117980.2.1	3553	78.3333	911.08	3.53988	0.910106	Up	GO:0031224//intrinsic component of membrane;GO:0016021//integral component of membrane	GO:0016209//antioxidant activity;GO:0016651//oxidoreductase activity, acting on NAD(P)H;GO:0050664//oxidoreductase activity, acting on NAD(P)H, oxygen as acceptor;GO:0005509//calcium ion binding;GO:0004601//peroxidase activity;GO:0046914//transition metal ion binding;GO:0050662//coenzyme binding	GO:0008152//metabolic process;GO:0055114//oxidation-reduction process	K13447//respiratory burst oxidase [EC:1.6.3.- 1.11.1.-]	gi|908212423|ref|NP_001234271.2|//whitefly-induced gp91-phox [Solanum lycopersicum]
Solyc04g074270.2.1	2446	40.8	257.537	2.65814	0.877621	Up	NA	NA	NA	K19750//dynein assembly factor 1, axonemal;K17550//protein phosphatase 1 regulatory subunit 7	gi|460384439|ref|XP_004237919.1|//PREDICTED: uncharacterized protein LOC101256969 [Solanum lycopersicum]
Solyc11g068940.1.1	1272	0.913333	65.2167	6.15796	0.95651	Up	NA	NA	NA	K10260//F-box and WD-40 domain protein 7;K01876//aspartyl-tRNA synthetase [EC:6.1.1.12];K08332//vacuolar protein 8	gi|460411394|ref|XP_004251097.1|//PREDICTED: E3 ubiquitin-protein ligase PUB23-like [Solanum lycopersicum]
Solyc09g091550.2.1	1423	2.98	55.0867	4.20832	0.905786	Up	NA	GO:0016741//transferase activity, transferring one-carbon groups	GO:0006730//one-carbon metabolic process	K08241//jasmonate O-methyltransferase [EC:2.1.1.141]	gi|350537529|ref|NP_001234809.1|//S-adenosyl-L-methionine: salicylic acid carboxyl methyltransferase [Solanum lycopersicum]
Solyc04g015360.2.1	1800	31.51	129.293	2.03677	0.840968	Up	NA	NA	NA	K17604//zinc finger SWIM domain-containing protein 3;K17895//GATA-binding protein 3;K17894	gi|460381805|ref|XP_004236632.1|//PREDICTED: GATA transcription factor 8 [Solanum lycopersicum]
Solyc11g005820.1.1	573	15.5433	0.373333	-5.37969	0.877302	Down	NA	NA	NA	NA	gi|460408939|ref|XP_004249898.1|//PREDICTED: cell wall / vacuolar inhibitor of fructosidase 2 [Solanum lycopersicum]
Solyc04g005380.2.1	1317	53.6933	1.33333	-5.33163	0.935633	Down	NA	NA	NA	K05747//Wiskott-Aldrich syndrome protein	gi|460382999|ref|XP_004237223.1|//PREDICTED: ninja-family protein AFP3 isoform X1 [Solanum lycopersicum]
Solyc05g052520.2.1	1535	24.28	359.233	3.88708	0.918247	Up	NA	NA	NA	K17506//protein phosphatase 1L [EC:3.1.3.16]	gi|460388582|ref|XP_004239946.1|//PREDICTED: putative protein phosphatase 2C 53 [Solanum lycopersicum]
Solyc10g083460.1.1	480	58.3167	2.85	-4.35487	0.911574	Down	NA	NA	NA	K13523//lysophosphatidic acid acyltransferase / lysophosphatidylinositol acyltransferase [EC:2.3.1.51 2.3.1.-]	gi|460408024|ref|XP_004249448.1|//PREDICTED: zinc finger A20 and AN1 domain-containing stress-associated protein 4-like [Solanum lycopersicum]
Solyc11g073020.1.1	777	31.92	5.81667	-2.4562	0.825088	Down	NA	NA	NA	K07213//copper chaperone	gi|460411825|ref|XP_004251305.1|//PREDICTED: uncharacterized protein LOC101261297 [Solanum lycopersicum]
Solyc04g007130.1.1	558	48.6467	325.473	2.74213	0.880572	Up	NA	NA	NA	NA	gi|723690447|ref|XP_010319422.1|//PREDICTED: uncharacterized protein LOC104646741 [Solanum lycopersicum]
Solyc08g078020.1.1	459	410.987	84.98	-2.2739	0.860713	Down	NA	NA	NA	NA	gi|350534528|ref|NP_001234145.1|//methionine rich arabinogalactan precursor [Solanum lycopersicum]
Solyc09g015830.1.1	1950	4.94333	31.3967	2.66706	0.834312	Up	NA	GO:0004713//protein tyrosine kinase activity;GO:0032559//adenyl ribonucleotide binding	GO:0006464//cellular protein modification process	K04733//interleukin-1 receptor-associated kinase 4 [EC:2.7.11.1];K04730//interleukin-1 receptor-associated kinase 1 [EC:2.7.11.1]	gi|460401545|ref|XP_004246282.1|//PREDICTED: receptor-like protein kinase FERONIA [Solanum lycopersicum]
Solyc08g068680.2.1	1672	10.3167	100.663	3.28649	0.890175	Up	NA	GO:0048037//cofactor binding;GO:0016830//carbon-carbon lyase activity	GO:0043436//oxoacid metabolic process	K01590//histidine decarboxylase [EC:4.1.1.22]	gi|350538737|ref|NP_001233845.1|//aromatic amino acid decarboxylase 1A [Solanum lycopersicum]
Solyc12g007160.1.1	891	10.6833	0.203333	-5.71537	0.853418	Down	NA	NA	NA	NA	gi|723747517|ref|XP_004252057.2|//PREDICTED: probable protein ABIL5 [Solanum lycopersicum]
Solyc06g054320.1.1	555	25.61	1.40667	-4.18635	0.876296	Down	NA	NA	NA	K01870//isoleucyl-tRNA synthetase [EC:6.1.1.5];K19027//zinc finger FYVE domain-containing protein 26	gi|460390885|ref|XP_004241055.1|//PREDICTED: dirigent protein 22-like [Solanum lycopersicum]
Solyc01g106500.2.1	3259	1.87	25.29	3.75746	0.862037	Up	GO:0016020//membrane	GO:0000166//nucleotide binding;GO:0004672//protein kinase activity;GO:0016491//oxidoreductase activity	GO:0008152//metabolic process	K00924;K08286//protein-serine/threonine kinase [EC:2.7.11.-]	gi|460369630|ref|XP_004230660.1|//PREDICTED: receptor-like protein kinase HAIKU2 [Solanum lycopersicum]
Solyc09g010640.2.1	2036	68.0867	235.057	1.78756	0.826017	Up	NA	NA	NA	NA	gi|970052958|ref|XP_015088105.1|//PREDICTED: LOW QUALITY PROTEIN: uncharacterized protein LOC107031300 [Solanum pennellii]
Solyc03g083330.2.1	2627	13.1567	51.8467	1.97846	0.815953	Up	NA	NA	NA	K01278//dipeptidyl-peptidase 4 [EC:3.4.14.5]	gi|460378403|ref|XP_004234962.1|//PREDICTED: dipeptidyl peptidase 8 [Solanum lycopersicum]
Solyc01g102840.2.1	2438	8.43	78.1967	3.2135	0.884728	Up	NA	NA	NA	K19613//leucine-rich repeat protein SHOC2	gi|723666827|ref|XP_010315476.1|//PREDICTED: uncharacterized protein LOC101251930 [Solanum lycopersicum]
Solyc10g080010.1.1	1554	2.68667	30.63	3.51106	0.864269	Up	NA	GO:0016740//transferase activity	NA	K18134//protein O-GlcNAc transferase [EC:2.4.1.255]	gi|460407630|ref|XP_004249254.1|//PREDICTED: EGF domain-specific O-linked N-acetylglucosamine transferase [Solanum lycopersicum]
Solyc07g062730.1.1	2142	38.4	5.32	-2.85161	0.851517	Down	NA	NA	NA	NA	gi|460397400|ref|XP_004244255.1|//PREDICTED: uncharacterized protein LOC101262936 [Solanum lycopersicum]
Solyc11g006030.1.1	1293	4.38667	73.2867	4.06235	0.908084	Up	NA	NA	NA	K10260//F-box and WD-40 domain protein 7;K01876//aspartyl-tRNA synthetase [EC:6.1.1.12];K08332//vacuolar protein 8	gi|970061975|ref|XP_015057864.1|//PREDICTED: U-box domain-containing protein 21-like [Solanum pennellii]
Solyc11g012440.1.1	1380	41.8	127.743	1.61167	0.803722	Up	NA	GO:0003824//catalytic activity	NA	K08332//vacuolar protein 8	gi|460409696|ref|XP_004250274.1|//PREDICTED: U-box domain-containing protein 4 [Solanum lycopersicum]
Solyc01g106890.2.1	537	12.3967	52.8333	2.0915	0.824764	Up	NA	NA	NA	NA	gi|460369676|ref|XP_004230683.1|//PREDICTED: uncharacterized protein LOC101261663 [Solanum lycopersicum]
Solyc08g076730.2.1	1268	77.3333	8.25667	-3.22746	0.8847	Down	NA	NA	NA	NA	gi|460400776|ref|XP_004245908.1|//PREDICTED: uncharacterized protein LOC101247449 [Solanum lycopersicum]
Solyc05g053010.1.1	2073	10.8333	97.4833	3.16968	0.888097	Up	NA	NA	NA	K04730//interleukin-1 receptor-associated kinase 1 [EC:2.7.11.1]	gi|460388506|ref|XP_004239908.1|//PREDICTED: L-type lectin-domain containing receptor kinase S.4-like [Solanum lycopersicum]
Solyc12g010410.1.1	6821	6.35667	44.31	2.80129	0.852264	Up	GO:0043231//intracellular membrane-bounded organelle	GO:0003677//DNA binding;GO:0001071//nucleic acid binding transcription factor activity	GO:0006351//transcription, DNA-templated	K16670//homeobox protein Meis2;K15613//homeobox protein Meis1	gi|723748182|ref|XP_010313840.1|//PREDICTED: homeobox protein knotted-1-like LET12 isoform X2 [Solanum lycopersicum];gi|460412775|ref|XP_004251773.1|//PREDICTED: homeobox protein knotted-1-like LET12 isoform X1 [Solanum lycopersicum]
Solyc01g079470.2.1	707	3247.24	1131.03	-1.52157	0.805657	Down	NA	NA	NA	NA	gi|460367060|ref|XP_004229393.1|//PREDICTED: calvin cycle protein CP12-1, chloroplastic [Solanum lycopersicum]
Solyc09g091030.2.1	4515	99.97	16.7667	-2.5759	0.866396	Down	NA	GO:0016160//amylase activity;GO:0043167//ion binding	GO:0005976//polysaccharide metabolic process	K01177//beta-amylase [EC:3.2.1.2]	gi|902763174|ref|NP_001234556.2|//beta-amylase [Solanum lycopersicum]
Solyc06g072460.1.1	1113	12.5667	188.547	3.90725	0.917576	Up	NA	NA	NA	K06758;K03283//heat shock 70kDa protein 1/8;K17609//nucleoredoxin [EC:1.8.1.8];K16219//protein N-terminal methyltransferase [EC:2.1.1.244]	gi|723708138|ref|XP_004241463.2|//PREDICTED: uncharacterized protein LOC101268692 [Solanum lycopersicum]
Solyc08g065480.2.1	2153	9.29	36.9933	1.99351	0.803953	Up	GO:0044424//intracellular part	GO:0016829//lyase activity	GO:0006779//porphyrin-containing compound biosynthetic process	K01772//ferrochelatase [EC:4.99.1.1]	gi|460399169|ref|XP_004245114.1|//PREDICTED: ferrochelatase-2, chloroplastic-like isoform X1 [Solanum lycopersicum]
Solyc06g060520.1.1	903	19.3533	1.85667	-3.3818	0.834504	Down	NA	NA	NA	NA	gi|460392826|ref|XP_004242014.1|//PREDICTED: uncharacterized protein LOC101256890 [Solanum lycopersicum]
Solyc11g010270.1.1	1053	183.09	32.6	-2.48961	0.867265	Down	NA	NA	NA	K09338//homeobox-leucine zipper protein	gi|460409385|ref|XP_004250119.1|//PREDICTED: homeobox-leucine zipper protein ATHB-6 [Solanum lycopersicum]
Solyc12g007070.1.1	1110	60.76	9.91667	-2.61519	0.856711	Down	NA	NA	NA	K09419//heat shock transcription factor, other eukaryote	gi|460412429|ref|XP_004251603.1|//PREDICTED: heat stress transcription factor C-1 [Solanum lycopersicum]
Solyc08g077360.2.1	2193	1.18667	27.04	4.51011	0.887498	Up	NA	GO:0032561//guanyl ribonucleotide binding;GO:0017111//nucleoside-triphosphatase activity	GO:0009207//purine ribonucleoside triphosphate catabolic process	K01528//dynamin GTPase [EC:3.6.5.5]	gi|460400675|ref|XP_004245858.1|//PREDICTED: dynamin-related protein 1E-like [Solanum lycopersicum]
Solyc07g043510.2.1	1440	19.0667	138.05	2.85607	0.880941	Up	NA	NA	NA	K13717//OTU domain-containing protein 3 [EC:3.4.19.12];K16743//abnormal spindle-like microcephaly-associated protein	gi|460396137|ref|XP_004243635.1|//PREDICTED: OTU domain-containing protein DDB_G0284757-like [Solanum lycopersicum]
Solyc04g005670.1.1	2804	37.0833	428.03	3.52887	0.908793	Up	NA	NA	NA	K10442//kelch-like protein 1/4/5;K06027//vesicle-fusing ATPase [EC:3.6.4.6];K10457//kelch-like protein 20;K10443//kelch-like protein 2/3	gi|460382617|ref|XP_004237034.1|//PREDICTED: F-box/kelch-repeat protein SKIP11-like [Solanum lycopersicum]
Solyc01g096360.2.1	2080	40.8967	10.5033	-1.96114	0.806399	Down	NA	NA	NA	NA	gi|460368330|ref|XP_004230020.1|//PREDICTED: rho GTPase-activating protein 5-like [Solanum lycopersicum]
Solyc03g098060.1.1	540	21.1733	0.64	-5.04803	0.890021	Down	NA	NA	NA	NA	gi|460379240|ref|XP_004235372.1|//PREDICTED: zinc-finger homeodomain protein 7-like [Solanum lycopersicum]
Solyc10g085010.1.1	564	27.2567	381.313	3.8063	0.917978	Up	NA	NA	NA	NA	gi|460408240|ref|XP_004249554.1|//PREDICTED: uncharacterized protein LOC101267755 [Solanum lycopersicum]
Solyc05g006980.2.1	1443	20.7867	1.15	-4.17595	0.864313	Down	NA	NA	NA	K09338//homeobox-leucine zipper protein	gi|460386153|ref|XP_004238764.1|//PREDICTED: homeobox-leucine zipper protein HAT5 [Solanum lycopersicum]
Solyc02g072080.1.1	2175	35.29	114.803	1.70183	0.810401	Up	GO:0043234//protein complex	GO:0019787//ubiquitin-like protein transferase activity	GO:0032446//protein modification by small protein conjugation	K08332//vacuolar protein 8	gi|460374471|ref|XP_004233034.1|//PREDICTED: U-box domain-containing protein 17 [Solanum lycopersicum]
Solyc08g077760.2.1	460	11.8367	131.213	3.47058	0.901191	Up	NA	NA	NA	NA	NA
Solyc06g082780.2.1	1405	7.90667	138.733	4.1331	0.92	Up	NA	NA	NA	NA	gi|460393742|ref|XP_004242468.1|//PREDICTED: mitochondrial calcium uniporter regulatory subunit MCUb-like [Solanum lycopersicum]
Solyc12g057150.1.1	348	55.9833	283.59	2.34074	0.864439	Up	NA	NA	NA	NA	NA
Solyc03g082530.1.1	369	8.51	125.403	3.88127	0.911283	Up	NA	NA	NA	K14488//SAUR family protein	gi|971550773|ref|XP_015164315.1|//PREDICTED: auxin-responsive protein SAUR32-like [Solanum tuberosum]
Solyc03g117280.2.1	2073	35.4067	126.037	1.83175	0.823901	Up	NA	NA	NA	NA	gi|460380341|ref|XP_004235915.1|//PREDICTED: uncharacterized protein LOC101263891 [Solanum lycopersicum]
Solyc04g071770.2.1	1421	4.04	85.2667	4.39955	0.922023	Up	NA	NA	NA	K09286//EREBP-like factor	gi|460384233|ref|XP_004237817.1|//PREDICTED: ethylene-responsive transcription factor ABR1-like [Solanum lycopersicum]
Solyc07g006380.2.1	488	1294.55	8.72333	-7.21336	0.989177	Down	GO:0044464//cell part	NA	GO:0006952//defense response	NA	gi|460394122|ref|XP_004242654.1|//PREDICTED: defensin-like protein [Solanum lycopersicum]
Solyc07g007870.2.1	1659	66.5967	708.567	3.41138	0.905863	Up	GO:0042579//microbody	GO:0000166//nucleotide binding;GO:0016628//oxidoreductase activity, acting on the CH-CH group of donors, NAD or NADP as acceptor	GO:0006633//fatty acid biosynthetic process	K05894//12-oxophytodienoic acid reductase [EC:1.3.1.42]	gi|350539279|ref|NP_001233873.1|//12-oxophytodienoate reductase 3 [Solanum lycopersicum]
Solyc09g091600.2.1	1118	28.8833	4.62667	-2.64219	0.829601	Down	NA	NA	NA	NA	gi|460404738|ref|XP_004247838.1|//PREDICTED: protein SULFUR DEFICIENCY-INDUCED 2 [Solanum lycopersicum]
Solyc01g099370.2.1	1395	93.0833	379.71	2.0283	0.847933	Up	NA	NA	NA	NA	gi|460368736|ref|XP_004230221.1|//PREDICTED: uncharacterized protein LOC101248717 [Solanum lycopersicum]
Solyc04g082000.2.1	2602	1008.35	286.583	-1.81497	0.832053	Down	GO:0044464//cell part	GO:0004620//phospholipase activity;GO:0046872//metal ion binding	GO:0006650//glycerophospholipid metabolic process	K01115//phospholipase D1/2 [EC:3.1.4.4]	gi|970023889|ref|XP_015073268.1|//PREDICTED: phospholipase D delta-like [Solanum pennellii];gi|460385407|ref|XP_004238395.1|//PREDICTED: phospholipase D delta-like [Solanum lycopersicum]
Solyc08g075490.2.1	2054	49.1733	13.5067	-1.8642	0.80525	Down	NA	NA	NA	K09840//9-cis-epoxycarotenoid dioxygenase [EC:1.13.11.51]	gi|460400973|ref|XP_004246004.1|//PREDICTED: probable carotenoid cleavage dioxygenase 4, chloroplastic [Solanum lycopersicum]
Solyc03g116510.1.1	282	1.04333	13.1567	3.65652	0.81437	Up	NA	NA	NA	NA	gi|723686607|ref|XP_010318785.1|//PREDICTED: uncharacterized protein LOC104646577 [Solanum lycopersicum]
Solyc08g079230.1.1	417	0.01	27.0967	11.4039	0.949974	Up	NA	NA	NA	K02883//large subunit ribosomal protein L18e;K11855//ubiquitin carboxyl-terminal hydrolase 36/42 [EC:3.4.19.12]	gi|460400411|ref|XP_004245728.1|//PREDICTED: 14 kDa proline-rich protein DC2.15-like [Solanum lycopersicum]
Solyc03g025380.2.1	1088	8.81	35.25	2.00041	0.804151	Up	NA	GO:0016209//antioxidant activity;GO:0005506//iron ion binding;GO:0003824//catalytic activity	GO:0008152//metabolic process;GO:0006950//response to stress	K00430//peroxidase [EC:1.11.1.7]	gi|460377276|ref|XP_004234419.1|//PREDICTED: peroxidase P7-like [Solanum lycopersicum]
Solyc11g069330.1.1	1419	64.3033	11.4867	-2.48493	0.850769	Down	NA	NA	NA	NA	gi|723746812|ref|XP_010313600.1|//PREDICTED: uncharacterized protein LOC101255858 [Solanum lycopersicum]
Solyc02g093890.1.1	1304	22.2767	0.833333	-4.7405	0.883914	Down	NA	NA	NA	NA	gi|723668992|ref|XP_010315933.1|//PREDICTED: uncharacterized protein LOC104645665 [Solanum lycopersicum];gi|970008799|ref|XP_015065275.1|//PREDICTED: uncharacterized protein LOC107010503 [Solanum pennellii]
Solyc04g074290.2.1	2817	14.91	110.877	2.8946	0.87905	Up	NA	NA	NA	K16302//metal transporter CNNM;K15449//tRNA wybutosine-synthesizing protein 1 [EC:4.1.3.44]	gi|723694361|ref|XP_010320179.1|//PREDICTED: probable pectin methyltransferase QUA2 [Solanum lycopersicum]
Solyc07g066150.1.1	441	1624.1	492.467	-1.72155	0.823824	Down	NA	NA	NA	K08905//photosystem I subunit V	gi|460396886|ref|XP_004244001.1|//PREDICTED: photosystem I reaction center subunit V, chloroplastic [Solanum lycopersicum]
Solyc02g072190.2.1	1404	2.57667	21.6067	3.0679	0.830118	Up	NA	GO:0043565//sequence-specific DNA binding;GO:0003700//transcription factor activity, sequence-specific DNA binding	GO:0006355//regulation of transcription, DNA-templated	K13425//WRKY transcription factor 22	gi|460374527|ref|XP_004233062.1|//PREDICTED: probable WRKY transcription factor 65 isoform X1 [Solanum lycopersicum];gi|723675240|ref|XP_010316839.1|//PREDICTED: probable WRKY transcription factor 65 isoform X2 [Solanum lycopersicum]
Solyc06g060710.2.1	1490	9.91667	216.623	4.44919	0.932242	Up	NA	GO:0016740//transferase activity	NA	K00750//glycogenin glucosyltransferase [EC:2.4.1.186]	gi|723710493|ref|XP_010322898.1|//PREDICTED: putative glucuronosyltransferase PGSIP8 [Solanum lycopersicum];gi|970036280|ref|XP_015079470.1|//PREDICTED: putative glucuronosyltransferase PGSIP8 [Solanum pennellii]
Solyc01g005470.2.1	750	31.4267	99.6733	1.66522	0.805316	Up	NA	NA	NA	K14006//protein transport protein SEC23	gi|460365665|ref|XP_004228721.1|//PREDICTED: protein PLANT CADMIUM RESISTANCE 2-like [Solanum lycopersicum]
Solyc12g010440.1.1	1521	3.79667	30.0033	2.98232	0.843321	Up	NA	NA	NA	K13783//MFS transporter, OPA family, solute carrier family 37 (glycerol-3-phosphate transporter), member 1/2	gi|460412781|ref|XP_004251776.1|//PREDICTED: putative glycerol-3-phosphate transporter 5 [Solanum lycopersicum]
Solyc01g008780.2.1	1148	127.843	29.2233	-2.12918	0.845921	Down	NA	NA	NA	NA	gi|460365219|ref|XP_004228501.1|//PREDICTED: uncharacterized protein LOC101259869 [Solanum lycopersicum]
Solyc07g041920.2.1	1696	1389.8	327.89	-2.0836	0.852847	Down	GO:0043231//intracellular membrane-bounded organelle	GO:0004175//endopeptidase activity	GO:0019538//protein metabolic process	K01366//cathepsin H [EC:3.4.22.16]	gi|460396286|ref|XP_004243707.1|//PREDICTED: cysteine proteinase 3-like [Solanum lycopersicum]
Solyc12g009200.1.1	783	222.883	67.1967	-1.72983	0.819751	Down	GO:0009536//plastid	NA	GO:0006091//generation of precursor metabolites and energy	K08908//light-harvesting complex I chlorophyll a/b binding protein 2	gi|460412625|ref|XP_004251698.1|//PREDICTED: chlorophyll a-b binding protein, chloroplastic [Solanum lycopersicum]
Solyc05g014590.2.1	899	4.82667	31.5067	2.70656	0.83556	Up	NA	NA	NA	K17261//adenylyl cyclase-associated protein;K16190//glucuronokinase [EC:2.7.1.43];K13422//transcription factor MYC2	gi|723699146|ref|XP_010320974.1|//PREDICTED: transcription factor bHLH35 isoform X2 [Solanum lycopersicum];gi|460387015|ref|XP_004239187.1|//PREDICTED: transcription factor bHLH35 isoform X1 [Solanum lycopersicum]
Solyc06g036260.2.1	1311	53.7567	7.18	-2.90439	0.863631	Down	GO:0031224//intrinsic component of membrane	GO:0046914//transition metal ion binding;GO:0003824//catalytic activity	GO:0006631//fatty acid metabolic process	K15746//beta-carotene 3-hydroxylase [EC:1.14.13.129]	gi|350538547|ref|NP_001234348.1|//beta-carotene hydroxylase [Solanum lycopersicum]
Solyc03g116160.1.1	1350	9.45	0.453333	-4.38167	0.805437	Down	NA	NA	NA	NA	gi|460380533|ref|XP_004236010.1|//PREDICTED: protein PHYTOCHROME KINASE SUBSTRATE 3-like [Solanum lycopersicum]
Solyc02g087210.2.1	1137	45.6967	949.26	4.37664	0.933924	Up	NA	GO:0046914//transition metal ion binding;GO:0008270//zinc ion binding	NA	NA	gi|987437877|ref|NP_001306921.1|//stress-associated protein 11 [Solanum lycopersicum]
Solyc04g079420.2.1	2698	24.0433	98.4333	2.03351	0.83634	Up	NA	GO:0000166//nucleotide binding	NA	K19613//leucine-rich repeat protein SHOC2;K13459//disease resistance protein RPS2;K15078//structure-specific endonuclease subunit SLX1 [EC:3.6.1.-]	gi|460384990|ref|XP_004238189.1|//PREDICTED: probable disease resistance protein At4g33300 [Solanum lycopersicum]
Solyc11g066510.1.1	711	12.5133	0.85	-3.87986	0.817074	Down	NA	NA	NA	K10664//E3 ubiquitin-protein ligase ATL6/9/15/31/42/55 [EC:2.3.2.27]	gi|460411176|ref|XP_004250990.1|//PREDICTED: RING-H2 finger protein ATL57 [Solanum lycopersicum]
Solyc06g076080.1.1	219	3.35667	32.6833	3.28345	0.858684	Up	NA	NA	NA	NA	NA
Solyc07g049180.2.1	2884	14.3767	107.293	2.89976	0.878599	Up	NA	GO:0004674//protein serine/threonine kinase activity;GO:0005524//ATP binding;GO:0032559//adenyl ribonucleotide binding;GO:0004672//protein kinase activity;GO:0004871//signal transducer activity	GO:0006464//cellular protein modification process;GO:0016998//cell wall macromolecule catabolic process;GO:0006468//protein phosphorylation;GO:0009056//catabolic process	K13429//chitin elicitor receptor kinase 1	gi|987996520|ref|NP_001233930.2|//LysM receptor-like kinase isoform 1a precursor [Solanum lycopersicum];gi|350539825|ref|NP_001233773.1|//LysM receptor-like kinase isoform 1 precursor [Solanum lycopersicum]
Solyc01g109720.2.1	1317	2.52	35.24	3.80572	0.880484	Up	NA	NA	NA	NA	gi|460370228|ref|XP_004230956.1|//PREDICTED: monoacylglycerol lipase abhd6-A [Solanum lycopersicum]
Solyc02g068430.2.1	1398	20.9	379.597	4.18289	0.928081	Up	NA	GO:0070567//cytidylyltransferase activity	GO:0006656//phosphatidylcholine biosynthetic process	K00968//choline-phosphate cytidylyltransferase [EC:2.7.7.15]	gi|970010784|ref|XP_015066294.1|//PREDICTED: choline-phosphate cytidylyltransferase 1-like [Solanum pennellii]
Solyc06g068960.1.1	465	56.2733	385.157	2.77492	0.881897	Up	NA	GO:0046872//metal ion binding	NA	K13448//calcium-binding protein CML	gi|970034673|ref|XP_015078662.1|//PREDICTED: calcium-binding allergen Ole e 8-like [Solanum pennellii]
Solyc08g068350.2.1	1241	15.1067	61.8733	2.03413	0.82577	Up	NA	NA	NA	K15029//translation initiation factor 3 subunit L	gi|460399479|ref|XP_004245268.1|//PREDICTED: uncharacterized protein LOC101260663 [Solanum lycopersicum]
Solyc08g079200.1.1	408	46.1533	6.97333	-2.72651	0.851539	Down	NA	NA	NA	K02883//large subunit ribosomal protein L18e;K05747//Wiskott-Aldrich syndrome protein;K11855//ubiquitin carboxyl-terminal hydrolase 36/42 [EC:3.4.19.12]	gi|460400413|ref|XP_004245729.1|//PREDICTED: 14 kDa proline-rich protein DC2.15-like [Solanum lycopersicum]
Solyc11g071750.1.1	351	0.773333	35.99	5.54036	0.9273	Up	NA	GO:0046872//metal ion binding	NA	K13448//calcium-binding protein CML	gi|350537863|ref|NP_001234570.1|//regulator of gene silencing [Solanum lycopersicum]
Solyc03g005760.1.1	732	2813.9	340.91	-3.04511	0.896068	Down	GO:0031224//intrinsic component of membrane;GO:0009521//photosystem;GO:0009534//chloroplast thylakoid	GO:0043169//cation binding;GO:0046906//tetrapyrrole binding	GO:0006464//cellular protein modification process;GO:0006091//generation of precursor metabolites and energy	K08912//light-harvesting complex II chlorophyll a/b binding protein 1	gi|170421|gb|AAA34155.1|//chlorophyll a/b-binding protein Cab-3A, partial [Solanum lycopersicum];gi|723678681|ref|XP_010317413.1|//PREDICTED: chlorophyll a-b binding protein 3A, chloroplastic-like [Solanum lycopersicum];gi|297744047|emb|CBI37017.3|//unnamed protein product [Vitis vinifera];gi|1657859|gb|AAB18209.1|//chlorophyll a/b-binding protein WCAB precursor [Triticum aestivum]
Solyc08g068230.2.1	2400	65.4233	14.1433	-2.20968	0.837483	Down	NA	NA	NA	K17710//pentatricopeptide repeat domain-containing protein 1	gi|723723136|ref|XP_010325168.1|//PREDICTED: pentatricopeptide repeat-containing protein At5g25630 isoform X2 [Solanum lycopersicum]
Solyc05g006050.2.1	1558	24.6767	3.75667	-2.71562	0.823214	Down	NA	NA	GO:0009987//cellular process	K18810//cyclin D1/2/4, plant	gi|460386036|ref|XP_004238706.1|//PREDICTED: cyclin-D1-1 [Solanum lycopersicum]
Solyc03g083480.2.1	1138	9.92	157.507	3.98893	0.916461	Up	NA	NA	NA	K04730//interleukin-1 receptor-associated kinase 1 [EC:2.7.11.1]	gi|460378377|ref|XP_004234949.1|//PREDICTED: putative RING-H2 finger protein ATL21A [Solanum lycopersicum]
Solyc03g114130.1.1	426	292.867	55.9267	-2.38864	0.866594	Down	NA	NA	NA	K03549//KUP system potassium uptake protein	gi|460380758|ref|XP_004236121.1|//PREDICTED: uncharacterized protein LOC101250679 [Solanum lycopersicum]
Solyc04g074490.2.1	3038	17.2033	187.64	3.44721	0.901586	Up	NA	NA	NA	K11323//histone arginine demethylase JMJD6 [EC:1.14.11.-]	gi|460384472|ref|XP_004237935.1|//PREDICTED: F-box protein At1g78280 [Solanum lycopersicum]
Solyc01g081440.2.1	1676	32.4967	4.49333	-2.85443	0.844426	Down	NA	NA	NA	NA	gi|460367346|ref|XP_004229535.1|//PREDICTED: uncharacterized protein LOC101261157 [Solanum lycopersicum]
Solyc05g056070.2.1	1112	1112.25	257.69	-2.10977	0.854111	Down	GO:0031224//intrinsic component of membrane;GO:0009521//photosystem;GO:0009534//chloroplast thylakoid	GO:0043169//cation binding;GO:0046906//tetrapyrrole binding	GO:0006464//cellular protein modification process;GO:0006091//generation of precursor metabolites and energy	K08907//light-harvesting complex I chlorophyll a/b binding protein 1	gi|918410125|ref|NP_001234032.2|//chlorophyll a-b binding protein 6A, chloroplastic [Solanum lycopersicum]
Solyc01g111110.2.1	414	36.5467	0.67	-5.76943	0.932363	Down	NA	NA	NA	NA	gi|460370293|ref|XP_004230988.1|//PREDICTED: uncharacterized protein LOC101250258 [Solanum lycopersicum]
Solyc04g078640.1.1	447	70.89	382.7	2.43256	0.869057	Up	NA	NA	GO:0006351//transcription, DNA-templated	K09286//EREBP-like factor	gi|460384883|ref|XP_004238136.1|//PREDICTED: ethylene-responsive transcription factor ERF010-like [Solanum lycopersicum]
BGI_novel_G000566	1604	43.8	9.27	-2.24029	0.826836	Down	NA	NA	NA	K13258//2-hydroxyisoflavanone dehydratase [EC:4.2.1.105];K20506//tuliposide A-converting enzyme [EC:4.2.99.22]	gi|460369931|ref|XP_004230810.1|//PREDICTED: probable carboxylesterase 13 [Solanum lycopersicum]
Solyc07g043400.1.1	204	38.06	9.24667	-2.04127	0.810055	Down	NA	NA	NA	NA	gi|970041563|ref|XP_015082182.1|//PREDICTED: cellulose synthase-like protein G1 [Solanum pennellii]
Solyc05g010120.2.1	4058	9.14	71.6833	2.97137	0.872619	Up	NA	NA	NA	K01530//phospholipid-translocating ATPase [EC:3.6.3.1]	gi|460386593|ref|XP_004238982.1|//PREDICTED: putative phospholipid-transporting ATPase 9 [Solanum lycopersicum]
Solyc06g071480.2.1	1342	16.16	1.03333	-3.96705	0.8401	Down	NA	NA	NA	K16222//Dof zinc finger protein DOF5.5	gi|460391869|ref|XP_004241541.1|//PREDICTED: dof zinc finger protein DOF5.6 [Solanum lycopersicum]
Solyc08g036640.2.1	463	5.36	324.003	5.91763	0.969389	Up	NA	NA	NA	K13464//jasmonate ZIM domain-containing protein	gi|460398761|ref|XP_004244920.1|//PREDICTED: protein TIFY 5A-like [Solanum lycopersicum]
Solyc02g071220.2.1	893	5.36667	79.9433	3.89688	0.90472	Up	NA	NA	GO:0050794//regulation of cellular process	K14492//two-component response regulator ARR-A family	gi|460374439|ref|XP_004233018.1|//PREDICTED: two-component response regulator ARR9-like [Solanum lycopersicum]
Solyc01g110430.2.1	2483	321.94	1036.83	1.68731	0.820905	Up	NA	GO:0016831//carboxy-lyase activity	GO:0006525//arginine metabolic process;GO:0006596//polyamine biosynthetic process	K01583//arginine decarboxylase [EC:4.1.1.19]	gi|808154184|ref|NP_001234649.2|//arginine decarboxylase [Solanum lycopersicum]
Solyc06g009290.2.1	4547	11.3667	76.0967	2.74302	0.865544	Up	NA	NA	NA	K05658//ATP-binding cassette, subfamily B (MDR/TAP), member 1 [EC:3.6.3.44]	gi|460389844|ref|XP_004240558.1|//PREDICTED: ABC transporter B family member 21 [Solanum lycopersicum]
Solyc03g121920.2.1	2389	26.55	5.73	-2.2121	0.802095	Down	GO:0016020//membrane	NA	NA	K15121//solute carrier family 25, member 44	gi|723684859|ref|XP_010318490.1|//PREDICTED: solute carrier family 25 member 44 [Solanum lycopersicum]
Solyc06g066370.2.1	1974	45.78	282.567	2.6258	0.877219	Up	NA	GO:0003677//DNA binding;GO:0001071//nucleic acid binding transcription factor activity	GO:0010467//gene expression	K13424//WRKY transcription factor 33	gi|987437813|ref|NP_001306910.1|//defense-related WRKY1 [Solanum lycopersicum]
Solyc01g107860.2.1	1240	38.4667	191.087	2.31255	0.85847	Up	NA	NA	NA	NA	gi|460369837|ref|XP_004230763.1|//PREDICTED: CBS domain-containing protein CBSX1, chloroplastic [Solanum lycopersicum]
Solyc06g053630.2.1	1863	29.3567	103.713	1.82084	0.820026	Up	NA	NA	NA	K06269//serine/threonine-protein phosphatase PP1 catalytic subunit [EC:3.1.3.16]	gi|460390795|ref|XP_004241010.1|//PREDICTED: serine/threonine-protein phosphatase PP1 isozyme 2 [Solanum lycopersicum]
Solyc12g006530.1.1	2477	16.07	2.03333	-2.98245	0.805311	Down	NA	GO:0016853//isomerase activity;GO:0016866//intramolecular transferase activity	GO:0008152//metabolic process	K15813//beta-amyrin synthase [EC:5.4.99.39]	gi|723746887|ref|XP_010313624.1|//PREDICTED: beta-amyrin synthase isoform X1 [Solanum lycopersicum]
Solyc03g121110.2.1	2137	0.0333333	8.99	8.07521	0.864472	Up	NA	NA	NA	K17964//leucine-rich PPR motif-containing protein, mitochondrial;K17710//pentatricopeptide repeat domain-containing protein 1	gi|460381314|ref|XP_004236396.1|//PREDICTED: pentatricopeptide repeat-containing protein At1g51965, mitochondrial [Solanum lycopersicum]
Solyc03g111090.2.1	2858	26.04	90.2167	1.79266	0.814611	Up	NA	NA	NA	K11721//bromodomain-containing protein 3;K11724//bromodomain testis-specific protein	gi|723688267|ref|XP_010319067.1|//PREDICTED: transcription factor GTE10 [Solanum lycopersicum]
Solyc06g005430.1.1	312	87.0333	25.9067	-1.74824	0.809884	Down	GO:0043231//intracellular membrane-bounded organelle;GO:0000785//chromatin	GO:0003676//nucleic acid binding	GO:0034728//nucleosome organization	K11254//histone H4	gi|971575188|ref|XP_006361210.2|//PREDICTED: uncharacterized protein LOC102591967 [Solanum tuberosum]
Solyc12g011450.1.1	798	410.34	92.54	-2.14867	0.854947	Down	GO:0031224//intrinsic component of membrane;GO:0009521//photosystem;GO:0009534//chloroplast thylakoid	GO:0043169//cation binding;GO:0046906//tetrapyrrole binding	GO:0006464//cellular protein modification process;GO:0006091//generation of precursor metabolites and energy	K08914//light-harvesting complex II chlorophyll a/b binding protein 3	gi|823270899|ref|NP_001296244.1|//chlorophyll a-b binding protein 13, chloroplastic [Solanum lycopersicum]
Solyc03g123410.1.1	627	171.677	25.6033	-2.74529	0.877203	Down	GO:0030312//external encapsulating structure;GO:0005576//extracellular region	GO:0046914//transition metal ion binding;GO:0004871//signal transducer activity	GO:0009755//hormone-mediated signaling pathway	K19476//vacuolar protein sorting-associated protein IST1;K11426//SET and MYND domain-containing protein	gi|460379586|ref|XP_004235542.1|//PREDICTED: auxin-binding protein ABP19a [Solanum lycopersicum]
BGI_novel_G000887	4137	2.83667	74.9667	4.72398	0.928009	Up	NA	NA	NA	NA	NA
Solyc02g090580.2.1	2397	24.75	3.92667	-2.65605	0.821768	Down	NA	NA	NA	K20495;K10756//replication factor C subunit 3/5	gi|460372451|ref|XP_004232044.1|//PREDICTED: uncharacterized protein LOC101247483 isoform X1 [Solanum lycopersicum]
Solyc01g005420.2.1	827	35.9867	218.623	2.60291	0.875081	Up	NA	NA	NA	NA	gi|697160095|ref|XP_009588826.1|//PREDICTED: uncharacterized protein LOC104086296 [Nicotiana tomentosiformis]
Solyc07g062700.2.1	2080	168.253	2426.43	3.85013	0.920473	Up	NA	NA	NA	K07300//Ca2+:H+ antiporter	gi|460397404|ref|XP_004244257.1|//PREDICTED: uncharacterized protein LOC101263533 [Solanum lycopersicum]
Solyc08g081370.1.1	498	39.5833	10.3467	-1.93573	0.803272	Down	NA	GO:0046872//metal ion binding	NA	K16281//RING-H2 zinc finger protein RHA1	gi|460400111|ref|XP_004245579.1|//PREDICTED: E3 ubiquitin-protein ligase RHA1B-like [Solanum lycopersicum]
Solyc08g081240.2.1	1940	18.7033	83.7167	2.16222	0.840671	Up	NA	NA	NA	NA	gi|460400135|ref|XP_004245591.1|//PREDICTED: uncharacterized protein LOC101254118 [Solanum lycopersicum]
Solyc02g083280.2.1	944	528.633	168.8	-1.64695	0.816464	Down	NA	GO:0004871//signal transducer activity	NA	K15692//E3 ubiquitin-protein ligase RNF13 [EC:2.3.2.27]	gi|460373452|ref|XP_004232533.1|//PREDICTED: thiosulfate sulfurtransferase 16, chloroplastic isoform X2 [Solanum lycopersicum];gi|723672885|ref|XP_010316446.1|//PREDICTED: thiosulfate sulfurtransferase 16, chloroplastic isoform X1 [Solanum lycopersicum]
Solyc10g055630.1.1	852	119.68	29.1567	-2.03728	0.839858	Down	GO:0031224//intrinsic component of membrane	NA	GO:0006810//transport	K09872//aquaporin PIP	gi|902763248|ref|NP_001233846.2|//putative PIP-type aquaporin [Solanum lycopersicum]
Solyc03g093550.1.1	726	145.573	9.08667	-4.00185	0.917769	Down	NA	NA	NA	K09286//EREBP-like factor	gi|460378858|ref|XP_004235185.1|//PREDICTED: ethylene-responsive transcription factor 5-like [Solanum lycopersicum]
Solyc10g080420.1.1	3396	41.1733	10.7267	-1.94051	0.805047	Down	NA	NA	NA	K12486//stromal membrane-associated protein;K18999//RNA polymerase II C-terminal domain phosphatase-like 3/4 [EC:3.1.3.16];K01652//acetolactate synthase I/II/III large subunit [EC:2.2.1.6]	gi|460407677|ref|XP_004249277.1|//PREDICTED: extended synaptotagmin-1-like [Solanum lycopersicum]
Solyc01g109890.2.1	2362	16.5033	162.73	3.30165	0.895793	Up	NA	GO:0005515//protein binding	GO:0044267//cellular protein metabolic process	K03686//molecular chaperone DnaJ;K09517//DnaJ homolog subfamily B member 11;K09515//DnaJ homolog subfamily B member 9;K09529//DnaJ homolog subfamily C member 9;K09503//DnaJ homolog subfamily A member 2	gi|969995671|ref|XP_015074387.1|//PREDICTED: chaperone protein dnaJ 10 [Solanum pennellii];gi|460370100|ref|XP_004230892.1|//PREDICTED: chaperone protein dnaJ 10 [Solanum lycopersicum]
Solyc01g099800.2.1	747	11.77	0.673333	-4.12765	0.819866	Down	NA	NA	NA	NA	NA
Solyc04g079250.2.1	1321	12.31	88.2467	2.84171	0.874465	Up	NA	NA	NA	K16815//calcium-independent phospholipase A2-gamma	gi|460384964|ref|XP_004238176.1|//PREDICTED: patatin-like protein 2 [Solanum lycopersicum]
Solyc07g019460.2.1	2762	65.1633	276.787	2.08664	0.850071	Up	GO:0016020//membrane;GO:0043231//intracellular membrane-bounded organelle	GO:0005488//binding;GO:0016491//oxidoreductase activity	NA	K00327//NADPH-ferrihemoprotein reductase [EC:1.6.2.4]	gi|460394688|ref|XP_004242931.1|//PREDICTED: NADPH--cytochrome P450 reductase [Solanum lycopersicum]
Solyc01g095180.2.1	1190	23.9567	3.17667	-2.91484	0.829958	Down	NA	NA	NA	K19041//E3 ubiquitin-protein ligase RNF38/44 [EC:2.3.2.27]	gi|723661343|ref|XP_010326706.1|//PREDICTED: RING-H2 finger protein ATL67-like [Solanum lycopersicum]
Solyc08g068690.1.1	723	72.95	390.037	2.41863	0.868672	Up	NA	GO:0016407//acetyltransferase activity	NA	NA	gi|460399512|ref|XP_004245283.1|//PREDICTED: tyramine N-feruloyltransferase 4/11-like [Solanum lycopersicum]
Solyc01g006690.2.1	2068	24.1333	3.15	-2.9376	0.83114	Down	NA	NA	NA	NA	gi|460365498|ref|XP_004228638.1|//PREDICTED: uncharacterized protein LOC101252211 [Solanum lycopersicum]
Solyc04g082500.2.1	2366	5.46667	68.63	3.65011	0.894765	Up	NA	GO:0032559//adenyl ribonucleotide binding;GO:0004702//receptor signaling protein serine/threonine kinase activity	GO:0006464//cellular protein modification process	K00924;K04733//interleukin-1 receptor-associated kinase 4 [EC:2.7.11.1]	gi|723696320|ref|XP_010320466.1|//PREDICTED: probable serine/threonine-protein kinase NAK isoform X2 [Solanum lycopersicum];gi|460385489|ref|XP_004238436.1|//PREDICTED: probable serine/threonine-protein kinase NAK isoform X1 [Solanum lycopersicum]
Solyc09g089930.1.1	723	1.98333	77.9233	5.29606	0.943581	Up	NA	NA	NA	K14516//ethylene-responsive transcription factor 1	gi|350539884|ref|NP_001234818.1|//ethylene responsive element binding protein [Solanum lycopersicum]
Solyc04g081890.1.1	405	15.7333	1.62	-3.27976	0.815397	Down	NA	GO:0046914//transition metal ion binding	NA	K19037//E3 ubiquitin-protein ligase ATL23 [EC:2.3.2.27]	gi|460385383|ref|XP_004238383.1|//PREDICTED: E3 ubiquitin-protein ligase ATL23 [Solanum lycopersicum]
Solyc05g051490.2.1	2927	7.86667	79.03	3.32858	0.889527	Up	NA	NA	NA	NA	gi|460388738|ref|XP_004240022.1|//PREDICTED: LMBR1 domain-containing protein 2 homolog A-like [Solanum lycopersicum]
Solyc11g069510.1.1	1523	91.0067	24.8333	-1.87369	0.822224	Down	NA	NA	NA	K17895//GATA-binding protein 3;K17894	gi|460411485|ref|XP_004251141.1|//PREDICTED: GATA transcription factor 11-like [Solanum lycopersicum]
Solyc06g008690.1.1	1352	8.79	38.5433	2.13255	0.816013	Up	NA	NA	NA	K10442//kelch-like protein 1/4/5;K10454//kelch-like protein 17 (actinfilin);K10457//kelch-like protein 20;K10443//kelch-like protein 2/3	gi|460389757|ref|XP_004240515.1|//PREDICTED: F-box/kelch-repeat protein SKIP30-like [Solanum lycopersicum]
Solyc03g113270.2.1	1614	242.867	57.4933	-2.0787	0.848922	Down	NA	NA	NA	K09338//homeobox-leucine zipper protein	gi|519327735|ref|NP_001234250.2|//homeobox-leucine zipper protein HAT5-like [Solanum lycopersicum]
Solyc02g064940.1.1	1395	104.653	23.07	-2.18153	0.845767	Down	NA	NA	NA	K02984//small subunit ribosomal protein S3Ae;K13420//LRR receptor-like serine/threonine-protein kinase FLS2 [EC:2.7.11.1]	gi|460375301|ref|XP_004233445.1|//PREDICTED: uncharacterized protein At4g06744-like [Solanum lycopersicum]
Solyc02g067920.2.1	1478	14.7067	64.04	2.1225	0.831844	Up	NA	NA	NA	K06889//uncharacterized protein	gi|460375032|ref|XP_004233312.1|//PREDICTED: alpha/beta hydrolase domain-containing protein 17B [Solanum lycopersicum]
Solyc03g118200.2.1	2171	23.3767	87.7867	1.90893	0.824379	Up	NA	NA	NA	K16280//E3 ubiquitin-protein ligase RGLG [EC:2.3.2.27]	gi|460380201|ref|XP_004235846.1|//PREDICTED: protein BONZAI 1-like [Solanum lycopersicum]
Solyc12g008800.1.1	1636	35.9733	8.61	-2.06284	0.808895	Down	NA	GO:0005488//binding	NA	K08869//aarF domain-containing kinase;K17613//calcineurin-binding protein cabin-1	gi|460412556|ref|XP_004251664.1|//PREDICTED: transcription factor MYB1R1 [Solanum lycopersicum]
Solyc07g055260.2.1	1394	75.3533	11.4967	-2.71246	0.864489	Down	NA	GO:0005515//protein binding;GO:0046914//transition metal ion binding	GO:0044267//cellular protein metabolic process	K03686//molecular chaperone DnaJ;K05337//ferredoxin	gi|460395400|ref|XP_004243271.1|//PREDICTED: uncharacterized protein LOC101268200 [Solanum lycopersicum]
Solyc01g086730.2.1	1515	2.66	23.8433	3.16409	0.837593	Up	NA	NA	NA	NA	gi|460367473|ref|XP_004229598.1|//PREDICTED: probable magnesium transporter NIPA8 [Solanum lycopersicum]
Solyc03g097380.2.1	1458	79.5733	414.653	2.38155	0.867353	Up	NA	NA	NA	K00430//peroxidase [EC:1.11.1.7];K07213//copper chaperone;K10752//histone-binding protein RBBP4	gi|460379132|ref|XP_004235318.1|//PREDICTED: neurofilament medium polypeptide [Solanum lycopersicum]
Solyc10g055200.1.1	585	37.19	497.88	3.74281	0.915861	Up	NA	NA	NA	K01870//isoleucyl-tRNA synthetase [EC:6.1.1.5];K19027//zinc finger FYVE domain-containing protein 26	gi|460406421|ref|XP_004248663.1|//PREDICTED: dirigent protein 22-like [Solanum lycopersicum]
Solyc11g066670.1.1	1404	42.4	4.63	-3.19498	0.867699	Down	NA	NA	NA	K13495//cis-zeatin O-glucosyltransferase [EC:2.4.1.215]	gi|460411198|ref|XP_004251001.1|//PREDICTED: zeatin O-glucosyltransferase-like [Solanum lycopersicum]
Solyc11g009080.1.1	1536	453.15	133.227	-1.76611	0.826842	Down	GO:0009536//plastid	GO:0016765//transferase activity, transferring alkyl or aryl (other than methyl) groups	GO:0008652//cellular amino acid biosynthetic process	K01626//3-deoxy-7-phosphoheptulonate synthase [EC:2.5.1.54]	gi|806776491|ref|NP_001234415.2|//phospho-2-dehydro-3-deoxyheptonate aldolase 1, chloroplastic [Solanum lycopersicum]
Solyc01g008910.2.1	1892	13.0567	0.66	-4.30618	0.833713	Down	NA	NA	NA	K14494//DELLA protein	gi|460365195|ref|XP_004228489.1|//PREDICTED: scarecrow-like protein 3 [Solanum lycopersicum]
Solyc07g053760.2.1	1363	31.8133	162.69	2.35442	0.860987	Up	NA	GO:0016791//phosphatase activity	NA	K17506//protein phosphatase 1L [EC:3.1.3.16]	gi|460395598|ref|XP_004243369.1|//PREDICTED: probable protein phosphatase 2C 58 isoform X1 [Solanum lycopersicum]
Solyc04g010220.2.1	2650	19.6367	94.1067	2.26075	0.848059	Up	NA	NA	NA	K20283//golgin subfamily A member 4;K06636//structural maintenance of chromosome 1;K20478//golgin subfamily B member 1	gi|723689450|ref|XP_010319267.1|//PREDICTED: coiled-coil domain-containing protein 18 isoform X1 [Solanum lycopersicum];gi|460382079|ref|XP_004236767.1|//PREDICTED: coiled-coil domain-containing protein 18 isoform X2 [Solanum lycopersicum]
Solyc02g071010.1.1	798	220.153	15.38	-3.83938	0.915911	Down	GO:0031224//intrinsic component of membrane;GO:0009521//photosystem;GO:0009534//chloroplast thylakoid	GO:0043169//cation binding;GO:0046906//tetrapyrrole binding	GO:0006464//cellular protein modification process;GO:0006091//generation of precursor metabolites and energy	K08912//light-harvesting complex II chlorophyll a/b binding protein 1	gi|970007787|ref|XP_015064801.1|//PREDICTED: chlorophyll a-b binding protein 1B, chloroplastic-like [Solanum pennellii]
Solyc12g008650.1.1	1272	1.13667	17.14	3.91449	0.843783	Up	GO:0044424//intracellular part;GO:0005737//cytoplasm	GO:0016701//oxidoreductase activity, acting on single donors with incorporation of molecular oxygen;GO:0005506//iron ion binding;GO:0046914//transition metal ion binding;GO:0050113//inositol oxygenase activity	GO:0019310//inositol catabolic process;GO:0006020//inositol metabolic process;GO:0055114//oxidation-reduction process	K00469//inositol oxygenase [EC:1.13.99.1]	gi|350538319|ref|NP_001234593.1|//myo-inositol oxygenase [Solanum lycopersicum]
Solyc03g117950.2.1	3449	39.89	297.403	2.89832	0.887069	Up	NA	GO:0032559//adenyl ribonucleotide binding;GO:0016462//pyrophosphatase activity	GO:0043170//macromolecule metabolic process	K03696//ATP-dependent Clp protease ATP-binding subunit ClpC	gi|460380239|ref|XP_004235865.1|//PREDICTED: chaperone protein ClpD, chloroplastic isoform X1 [Solanum lycopersicum];gi|723686103|ref|XP_010318683.1|//PREDICTED: chaperone protein ClpD, chloroplastic isoform X2 [Solanum lycopersicum]
Solyc06g076300.2.1	1270	4.77	41.8533	3.13328	0.863197	Up	NA	NA	NA	K07025//putative hydrolase of the HAD superfamily	gi|723707106|ref|XP_010322341.1|//PREDICTED: uncharacterized protein C24B11.05-like isoform X1 [Solanum lycopersicum];gi|723707109|ref|XP_010322342.1|//PREDICTED: uncharacterized protein C24B11.05-like isoform X2 [Solanum lycopersicum]
Solyc04g005050.1.1	1104	20.2533	193.967	3.25958	0.896716	Up	NA	GO:0070011//peptidase activity, acting on L-amino acid peptides;GO:0046872//metal ion binding	GO:0008152//metabolic process	K07761//gelatinase A [EC:3.4.24.24];K01402//matrix metalloproteinase-8 (neutrophil collagenase) [EC:3.4.24.34]	gi|525314090|ref|NP_001266203.1|//matrix metalloproteinase precursor [Solanum lycopersicum]
Solyc01g095270.2.1	1320	74.4667	22.23	-1.74409	0.805388	Down	NA	NA	NA	NA	gi|460368207|ref|XP_004229959.1|//PREDICTED: uncharacterized protein LOC101245497 [Solanum lycopersicum]
Solyc02g094330.2.1	1019	40.2133	9.84	-2.03094	0.81177	Down	NA	NA	NA	K15889//prenylcysteine alpha-carboxyl methylesterase [EC:3.1.1.-]	gi|460371877|ref|XP_004231761.1|//PREDICTED: pollen allergen Che a 1 [Solanum lycopersicum]
Solyc06g068500.2.1	1004	64.3067	3.32333	-4.27427	0.911909	Down	NA	GO:0005515//protein binding	GO:0044267//cellular protein metabolic process;GO:0050896//response to stimulus	K03686//molecular chaperone DnaJ;K09506//DnaJ homolog subfamily A member 5	gi|460392142|ref|XP_004241676.1|//PREDICTED: chaperone protein dnaJ 8, chloroplastic-like [Solanum lycopersicum]
Solyc01g111980.2.1	2085	70.2567	504.697	2.84471	0.887691	Up	GO:0016020//membrane	NA	NA	K14209//solute carrier family 36 (proton-coupled amino acid transporter);K19476//vacuolar protein sorting-associated protein IST1	gi|460370473|ref|XP_004231077.1|//PREDICTED: lysine histidine transporter-like 8 [Solanum lycopersicum]
Solyc05g009080.2.1	2182	18.12	2.97	-2.60905	0.80021	Down	NA	NA	NA	NA	gi|460386446|ref|XP_004238909.1|//PREDICTED: uncharacterized protein LOC101248774 [Solanum lycopersicum]
Solyc08g075970.2.1	1845	23.3433	136.09	2.54348	0.866198	Up	GO:0031224//intrinsic component of membrane	NA	NA	K03695//ATP-dependent Clp protease ATP-binding subunit ClpB	gi|460400898|ref|XP_004245968.1|//PREDICTED: transmembrane protein 45B-like [Solanum lycopersicum]
Solyc04g079880.2.1	1618	6.81	172.05	4.65903	0.937464	Up	NA	GO:0016747//transferase activity, transferring acyl groups other than amino-acyl groups	NA	K13513//lysocardiolipin and lysophospholipid acyltransferase [EC:2.3.1.- 2.3.1.51]	gi|460385052|ref|XP_004238219.1|//PREDICTED: probable 1-acyl-sn-glycerol-3-phosphate acyltransferase 4 [Solanum lycopersicum]
Solyc10g086660.1.1	1903	31.9833	7.63667	-2.06631	0.803865	Down	NA	NA	NA	K10418//dynein light chain LC8-type;K10770//alkylated DNA repair protein alkB homolog 8 [EC:1.14.11.- 2.1.1.229]	gi|460408295|ref|XP_004249581.1|//PREDICTED: rop guanine nucleotide exchange factor 7 isoform X2 [Solanum lycopersicum];gi|723740003|ref|XP_010312364.1|//PREDICTED: rop guanine nucleotide exchange factor 7 isoform X1 [Solanum lycopersicum]
Solyc09g057960.1.1	786	2.33333	30.98	3.73087	0.872091	Up	NA	NA	NA	K04733//interleukin-1 receptor-associated kinase 4 [EC:2.7.11.1];K04730//interleukin-1 receptor-associated kinase 1 [EC:2.7.11.1]	gi|460403598|ref|XP_004247276.1|//PREDICTED: cysteine-rich repeat secretory protein 55-like [Solanum lycopersicum]
Solyc07g053230.2.1	904	4.36	26.2667	2.59083	0.822999	Up	NA	NA	NA	K09422//myb proto-oncogene protein, plant	gi|460395688|ref|XP_004243413.1|//PREDICTED: myb-related protein Myb4-like [Solanum lycopersicum]
Solyc03g123860.2.1	3507	0.01	67.13	12.7127	0.980476	Up	GO:0016020//membrane	GO:0032559//adenyl ribonucleotide binding;GO:0004672//protein kinase activity	GO:0006464//cellular protein modification process	K17422//large subunit ribosomal protein L41;K13420//LRR receptor-like serine/threonine-protein kinase FLS2 [EC:2.7.11.1]	gi|460379523|ref|XP_004235511.1|//PREDICTED: receptor-like protein kinase [Solanum lycopersicum]
Solyc07g052980.2.1	1125	543.68	48.4967	-3.4868	0.908925	Down	GO:0030312//external encapsulating structure;GO:0005576//extracellular region	GO:0016758//transferase activity, transferring hexosyl groups;GO:0016798//hydrolase activity, acting on glycosyl bonds	GO:0044042//glucan metabolic process	K08235//xyloglucan:xyloglucosyl transferase [EC:2.4.1.207]	gi|882939031|ref|NP_001297408.1|//xyloglucan endotransglycosylase/hydrolase 16 precursor [Solanum lycopersicum]
Solyc09g059990.1.1	744	15.3667	0.426667	-5.17055	0.87208	Down	NA	GO:0005488//binding	NA	NA	gi|460403197|ref|XP_004247081.1|//PREDICTED: uncharacterized protein LOC101254727 [Solanum lycopersicum]
Solyc11g071760.1.1	597	12.6	264.637	4.39252	0.933077	Up	NA	GO:0046872//metal ion binding	NA	K13448//calcium-binding protein CML	gi|350537863|ref|NP_001234570.1|//regulator of gene silencing [Solanum lycopersicum]
Solyc02g072540.2.1	1923	9.47333	0.506667	-4.22476	0.801199	Down	NA	GO:0032559//adenyl ribonucleotide binding;GO:0004672//protein kinase activity	GO:0006464//cellular protein modification process;GO:0023052//signaling	K07198//5'-AMP-activated protein kinase, catalytic alpha subunit [EC:2.7.11.11]	gi|460374515|ref|XP_004233056.1|//PREDICTED: CBL-interacting serine/threonine-protein kinase 20 [Solanum lycopersicum]
Solyc01g080750.2.1	1098	13.3833	1.17	-3.51586	0.811682	Down	NA	NA	NA	K11592//endoribonuclease Dicer [EC:3.1.26.-];K10532//heparan-alpha-glucosaminide N-acetyltransferase [EC:2.3.1.78]	gi|460367266|ref|XP_004229496.1|//PREDICTED: protein FAM179B [Solanum lycopersicum]
Solyc04g015030.2.1	1281	33.69	4.21667	-2.99815	0.852402	Down	NA	NA	NA	K17046//protein DEK;K00430//peroxidase [EC:1.11.1.7];K07213//copper chaperone;K10752//histone-binding protein RBBP4	gi|460381852|ref|XP_004236655.1|//PREDICTED: golgin subfamily A member 6-like protein 22 [Solanum lycopersicum]
Solyc02g091000.2.1	1226	3.17	21.0067	2.72829	0.813814	Up	NA	NA	NA	NA	gi|460372407|ref|XP_004232022.1|//PREDICTED: uncharacterized protein LOC101266178 [Solanum lycopersicum]
Solyc08g082180.2.1	1129	64.9633	6.60667	-3.29763	0.881512	Down	NA	NA	NA	K14496//abscisic acid receptor PYR/PYL family	gi|460399998|ref|XP_004245523.1|//PREDICTED: abscisic acid receptor PYL9 [Solanum lycopersicum]
Solyc06g076020.2.1	2306	30.28	815.233	4.75078	0.945742	Up	NA	GO:0032559//adenyl ribonucleotide binding	GO:0050896//response to stimulus	K06758;K03283//heat shock 70kDa protein 1/8	gi|807045793|ref|NP_001234491.2|//heat shock cognate 70 kDa protein 1 [Solanum lycopersicum]
Solyc04g054370.1.1	498	110.687	6.13667	-4.17288	0.919566	Down	NA	NA	NA	K16282//E3 ubiquitin-protein ligase RHA2 [EC:2.3.2.27]	gi|460383440|ref|XP_004237431.1|//PREDICTED: probable E3 ubiquitin-protein ligase XERICO [Solanum lycopersicum]
Solyc08g006320.2.1	1290	144.91	810.11	2.48296	0.872129	Up	NA	GO:0003677//DNA binding;GO:0001071//nucleic acid binding transcription factor activity	GO:0010467//gene expression	K13425//WRKY transcription factor 22	gi|460397860|ref|XP_004244484.1|//PREDICTED: probable WRKY transcription factor 11 [Solanum lycopersicum]
Solyc06g066430.2.1	1387	17.7267	1.91	-3.21428	0.82278	Down	NA	NA	NA	K16743//abnormal spindle-like microcephaly-associated protein;K14411//RNA-binding protein Musashi	gi|460392293|ref|XP_004241751.1|//PREDICTED: protein IQ-DOMAIN 14-like [Solanum lycopersicum]
Solyc11g007430.1.1	417	0.133333	9.09333	6.0917	0.844805	Up	NA	NA	NA	K04730//interleukin-1 receptor-associated kinase 1 [EC:2.7.11.1]	gi|970060602|ref|XP_015057070.1|//PREDICTED: glycerophosphodiester phosphodiesterase protein kinase domain-containing GDPDL2-like [Solanum pennellii]
Solyc11g020960.1.1	1843	13.9333	0.99	-3.81497	0.825341	Down	NA	NA	NA	NA	gi|460410012|ref|XP_004250426.1|//PREDICTED: wound-induced proteinase inhibitor 2-like [Solanum lycopersicum]
Solyc12g009000.1.1	1455	13.0833	108.003	3.04527	0.884618	Up	NA	NA	NA	K14861//nucleolar pre-ribosomal-associated protein 1;K07936//GTP-binding nuclear protein Ran	gi|460412584|ref|XP_004251678.1|//PREDICTED: uncharacterized protein LOC101246112 [Solanum lycopersicum]
Solyc06g050500.2.1	913	7.6	68.8333	3.17904	0.881314	Up	NA	NA	NA	K14496//abscisic acid receptor PYR/PYL family	gi|460390986|ref|XP_004241105.1|//PREDICTED: abscisic acid receptor PYL4-like [Solanum lycopersicum]
Solyc12g017960.1.1	264	4.46333	70.6233	3.98395	0.904835	Up	NA	NA	NA	NA	gi|971560436|ref|XP_015166693.1|//PREDICTED: uncharacterized protein LOC107061619 [Solanum tuberosum]
Solyc08g016210.2.1	4070	1.09	57.4367	5.71957	0.945252	Up	NA	NA	NA	K13420//LRR receptor-like serine/threonine-protein kinase FLS2 [EC:2.7.11.1]	gi|723720799|ref|XP_010324742.1|//PREDICTED: LRR receptor-like serine/threonine-protein kinase FLS2 isoform X1 [Solanum lycopersicum];gi|723720810|ref|XP_010324745.1|//PREDICTED: LRR receptor-like serine/threonine-protein kinase GSO2 isoform X1 [Solanum lycopersicum]
Solyc07g014730.2.1	835	85.6267	6.49	-3.72177	0.90251	Down	NA	NA	NA	K01047//secretory phospholipase A2 [EC:3.1.1.4]	gi|460394579|ref|XP_004242879.1|//PREDICTED: phospholipase A2-alpha [Solanum lycopersicum]
Solyc06g065990.1.1	672	360.057	80.6833	-2.15788	0.854919	Down	GO:0044425//membrane part;GO:0009579//thylakoid;GO:0009507//chloroplast	GO:0000166//nucleotide binding	GO:0006818//hydrogen transport	K02109//F-type H+-transporting ATPase subunit b	gi|460392352|ref|XP_004241780.1|//PREDICTED: ATP synthase subunit b', chloroplastic [Solanum lycopersicum]
Solyc05g054410.2.1	2657	44.8433	10.3	-2.12225	0.821147	Down	NA	NA	NA	K03255//protein TIF31	gi|902763155|ref|NP_001233854.2|//telomere binding protein [Solanum lycopersicum]
Solyc02g087950.2.1	2834	5.42	40.4	2.89799	0.854468	Up	NA	NA	NA	NA	gi|460372818|ref|XP_004232221.1|//PREDICTED: uncharacterized protein LOC101253548 isoform X1 [Solanum lycopersicum]
Solyc01g096080.2.1	1036	29.6533	3.67333	-3.01303	0.846487	Down	NA	NA	NA	NA	gi|460368277|ref|XP_004229994.1|//PREDICTED: uncharacterized protein At4g00950-like [Solanum lycopersicum]
Solyc03g121990.2.1	2485	21.4	80.37	1.90905	0.8224	Up	NA	NA	NA	K09422//myb proto-oncogene protein, plant;K02637//cytochrome b6-f complex subunit 4;K11111//telomeric repeat-binding factor 2;K03255//protein TIF31	gi|970017370|ref|XP_015069816.1|//PREDICTED: uncharacterized protein LOC107014425 isoform X2 [Solanum pennellii];gi|723684843|ref|XP_010318487.1|//PREDICTED: uncharacterized protein LOC101258446 [Solanum lycopersicum]
Solyc04g074000.2.1	3382	36.5533	123.48	1.7562	0.816733	Up	NA	NA	NA	K04730//interleukin-1 receptor-associated kinase 1 [EC:2.7.11.1];K17422//large subunit ribosomal protein L41;K13420//LRR receptor-like serine/threonine-protein kinase FLS2 [EC:2.7.11.1]	gi|723694282|ref|XP_010320167.1|//PREDICTED: probable LRR receptor-like serine/threonine-protein kinase At4g08850 [Solanum lycopersicum]
Solyc03g078650.2.1	1482	11.1533	0.853333	-3.70822	0.802552	Down	NA	NA	NA	K11426//SET and MYND domain-containing protein	gi|460378597|ref|XP_004235056.1|//PREDICTED: uncharacterized protein LOC101260516 [Solanum lycopersicum]
Solyc05g054800.1.1	1053	46.2633	267.49	2.53154	0.871096	Up	NA	NA	NA	NA	gi|460388218|ref|XP_004239766.1|//PREDICTED: ALA-interacting subunit 1-like [Solanum lycopersicum]
Solyc07g043500.1.1	1326	52.7967	2.15	-4.61804	0.916406	Down	NA	NA	NA	K12937//cyanidin-3-O-glucoside 2''-O-glucuronosyltransferase [EC:2.4.1.254]	gi|460396139|ref|XP_004243636.1|//PREDICTED: crocetin glucoside glucosyltransferase-like [Solanum lycopersicum]
Solyc05g055740.2.1	781	16.4667	1.32	-3.64094	0.831525	Down	NA	NA	NA	K18045//tyrosine-protein phosphatase SIW14 [EC:3.1.3.48]	gi|460388078|ref|XP_004239698.1|//PREDICTED: probable tyrosine-protein phosphatase At1g05000 [Solanum lycopersicum]
Solyc03g114230.1.1	543	0.266667	8.58667	5.00899	0.814859	Up	NA	NA	NA	K18486//heart-and neural crest derivatives-expressed protein 2	gi|723687344|ref|XP_010318915.1|//PREDICTED: transcription factor bHLH27-like [Solanum lycopersicum]
Solyc02g080220.2.1	2443	14.0767	1.10333	-3.67337	0.819916	Down	NA	GO:0016788//hydrolase activity, acting on ester bonds	NA	K01051//pectinesterase [EC:3.1.1.11]	gi|723673987|ref|XP_010316615.1|//PREDICTED: pectinesterase-like [Solanum lycopersicum]
Solyc09g015770.2.1	1239	133.173	384.477	1.52959	0.80408	Up	NA	GO:0003677//DNA binding;GO:0001071//nucleic acid binding transcription factor activity	GO:0010467//gene expression	K18835//WRKY transcription factor 2;K13426//WRKY transcription factor 29;K13425//WRKY transcription factor 22;K16225//probable WRKY transcription factor 52	gi|525345206|ref|NP_001266272.1|//WRKY transcription factor 81 [Solanum lycopersicum]
Solyc01g079600.2.1	2755	17.8333	148.38	3.05665	0.888394	Up	NA	NA	NA	NA	gi|460367082|ref|XP_004229404.1|//PREDICTED: uncharacterized protein LOC101246277 isoform X1 [Solanum lycopersicum];gi|723658681|ref|XP_010322462.1|//PREDICTED: uncharacterized protein LOC101246277 isoform X2 [Solanum lycopersicum]
Solyc06g008620.1.1	1983	1.92	19.26	3.32643	0.833306	Up	NA	NA	NA	NA	gi|460389749|ref|XP_004240512.1|//PREDICTED: uncharacterized protein LOC101247825 [Solanum lycopersicum]
Solyc07g063690.1.1	342	18.1367	2.83667	-2.67664	0.802376	Down	NA	GO:0046872//metal ion binding	NA	K16465//centrin-1;K16466//centrin-3;K02183//calmodulin	gi|460397242|ref|XP_004244177.1|//PREDICTED: calcium-binding protein PBP1 [Solanum lycopersicum]
Solyc04g014500.2.1	1354	40.1967	4.18	-3.2655	0.866935	Down	NA	GO:0003824//catalytic activity	NA	K07766//diphosphoinositol-polyphosphate diphosphatase [EC:3.6.1.52]	gi|460381916|ref|XP_004236687.1|//PREDICTED: nudix hydrolase 18, mitochondrial-like [Solanum lycopersicum]
Solyc04g049800.2.1	1356	18.5867	3.03	-2.61688	0.802288	Down	NA	NA	NA	K09284//AP2-like factor, euAP2 lineage	gi|723692728|ref|XP_004237667.2|//PREDICTED: ethylene-responsive transcription factor RAP2-7-like [Solanum lycopersicum]
Solyc06g076790.1.1	321	453.413	108.36	-2.06499	0.850252	Down	NA	NA	NA	NA	gi|460391130|ref|XP_004241176.1|//PREDICTED: uncharacterized protein LOC101259757 [Solanum lycopersicum]
Solyc10g079130.1.1	1578	42.9733	238.167	2.47046	0.868441	Up	NA	GO:0046872//metal ion binding;GO:0004674//protein serine/threonine kinase activity;GO:0032559//adenyl ribonucleotide binding	GO:0006464//cellular protein modification process	K13412//calcium-dependent protein kinase [EC:2.7.11.1]	gi|460407510|ref|XP_004249195.1|//PREDICTED: calcium-dependent protein kinase 32-like [Solanum lycopersicum]
Solyc06g071060.1.1	789	3.56	106.663	4.90504	0.939321	Up	NA	GO:0003824//catalytic activity	GO:0008152//metabolic process	K00059//3-oxoacyl-[acyl-carrier protein] reductase [EC:1.1.1.100]	gi|460391918|ref|XP_004241565.1|//PREDICTED: short-chain type dehydrogenase/reductase-like [Solanum lycopersicum]
Solyc02g088260.2.1	3532	41.7633	134.4	1.68622	0.811577	Up	NA	NA	NA	NA	gi|460372787|ref|XP_004232206.1|//PREDICTED: uncharacterized protein At5g39570 [Solanum lycopersicum]
Solyc02g079780.1.1	978	41.2867	10.44	-1.98355	0.807911	Down	NA	NA	NA	NA	gi|460373924|ref|XP_004232762.1|//PREDICTED: uncharacterized protein LOC101267957 [Solanum lycopersicum]
Solyc06g051940.2.1	1581	35.5567	0.75	-5.56709	0.927317	Down	NA	GO:0003824//catalytic activity	NA	K14497//protein phosphatase 2C [EC:3.1.3.16]	gi|460390679|ref|XP_004240955.1|//PREDICTED: probable protein phosphatase 2C 51 [Solanum lycopersicum]
Solyc02g085050.2.1	1101	30.1033	205.63	2.77206	0.879094	Up	GO:0044424//intracellular part	GO:0046872//metal ion binding;GO:0016462//pyrophosphatase activity	GO:0006793//phosphorus metabolic process	K01507//inorganic pyrophosphatase [EC:3.6.1.1]	gi|460373230|ref|XP_004232424.1|//PREDICTED: gamma carbonic anhydrase 1, mitochondrial-like [Solanum lycopersicum];gi|460373228|ref|XP_004232423.1|//PREDICTED: soluble inorganic pyrophosphatase [Solanum lycopersicum]
Solyc08g068880.1.1	948	98.65	16.64	-2.56766	0.862862	Down	NA	NA	NA	NA	gi|460399537|ref|XP_004245295.1|//PREDICTED: protein ENHANCED DISEASE RESISTANCE 2-like [Solanum lycopersicum]
Solyc03g120510.1.1	687	35.3733	7.96667	-2.15061	0.813496	Down	NA	NA	NA	K01166//ribonuclease T2 [EC:3.1.27.1];K01183//chitinase [EC:3.2.1.14]	gi|460379876|ref|XP_004235686.1|//PREDICTED: uncharacterized protein LOC101267975 [Solanum lycopersicum]
Solyc02g083630.2.1	1094	27.6033	3.7	-2.89925	0.837494	Down	GO:0031090//organelle membrane;GO:0009526//plastid envelope;GO:0042579//microbody	NA	GO:0006950//response to stress	K00434//L-ascorbate peroxidase [EC:1.11.1.11]	gi|460373393|ref|XP_004232504.1|//PREDICTED: L-ascorbate peroxidase 3, peroxisomal-like [Solanum lycopersicum]
Solyc11g065740.1.1	642	183.437	60.4433	-1.60163	0.806768	Down	NA	NA	NA	NA	gi|460411077|ref|XP_004250941.1|//PREDICTED: uncharacterized protein LOC101249788 [Solanum lycopersicum]
Solyc02g084720.2.1	3068	36.1867	6.50667	-2.47547	0.831723	Down	NA	GO:0030246//carbohydrate binding;GO:0015925//galactosidase activity;GO:0043167//ion binding	GO:0044238//primary metabolic process	K12309//beta-galactosidase [EC:3.2.1.23]	gi|350537913|ref|NP_001234317.1|//TBG6 protein precursor [Solanum lycopersicum]
Solyc04g076990.2.1	2030	40.5733	137.973	1.76579	0.81935	Up	NA	GO:0004672//protein kinase activity	NA	K00924	gi|460384688|ref|XP_004238042.1|//PREDICTED: receptor-like protein kinase HAIKU2 [Solanum lycopersicum]
Solyc04g055160.2.1	1115	18.0667	1.86	-3.27996	0.825099	Down	NA	NA	NA	NA	gi|460383361|ref|XP_004237394.1|//PREDICTED: uncharacterized protein LOC101260128 [Solanum lycopersicum]
Solyc02g086460.2.1	10769	2.19	20.3267	3.21437	0.832014	Up	NA	NA	NA	K20478//golgin subfamily B member 1	gi|723671829|ref|XP_010316302.1|//PREDICTED: titin isoform X2 [Solanum lycopersicum];gi|723671849|ref|XP_010316308.1|//PREDICTED: titin isoform X9 [Solanum lycopersicum]
Solyc04g074640.2.1	1418	54.35	10.3833	-2.38801	0.842573	Down	GO:0009534//chloroplast thylakoid	GO:0016209//antioxidant activity;GO:0005506//iron ion binding	GO:0008152//metabolic process;GO:0006950//response to stress	K00434//L-ascorbate peroxidase [EC:1.11.1.11]	gi|734410125|gb|KHN35490.1|//Thylakoid lumenal 29 kDa protein, chloroplastic [Glycine soja];gi|460384486|ref|XP_004237942.1|//PREDICTED: thylakoid lumenal 29 kDa protein, chloroplastic [Solanum lycopersicum]
Solyc06g007130.2.1	1477	15.9067	1.37	-3.53738	0.825544	Down	GO:0031224//intrinsic component of membrane;GO:0043231//intracellular membrane-bounded organelle;GO:0031090//organelle membrane	GO:0016705//oxidoreductase activity, acting on paired donors, with incorporation or reduction of molecular oxygen	GO:0006631//fatty acid metabolic process	K10257//acyl-lipid omega-3 desaturase [EC:1.14.19.25 1.14.19.35 1.14.19.36]	gi|936975753|ref|NP_001233791.2|//omega-3 fatty acid desaturase [Solanum lycopersicum]
Solyc03g094160.2.1	1451	14.6633	66.36	2.1781	0.83628	Up	NA	GO:0004175//endopeptidase activity	GO:0019538//protein metabolic process	NA	gi|460378900|ref|XP_004235205.1|//PREDICTED: metacaspase-1-like [Solanum lycopersicum]
Solyc10g009290.1.1	1356	5.06667	35.73	2.81803	0.847911	Up	NA	NA	NA	K13422//transcription factor MYC2	gi|460405256|ref|XP_004248092.1|//PREDICTED: transcription factor MYC3-like [Solanum lycopersicum]
Solyc04g009440.2.1	1320	32.84	1691.81	5.68697	0.967597	Up	NA	GO:0003676//nucleic acid binding	NA	K02437//glycine cleavage system H protein;K00162//pyruvate dehydrogenase E1 component beta subunit [EC:1.2.4.1];K13126//polyadenylate-binding protein;K05941//glutathione gamma-glutamylcysteinyltransferase [EC:2.3.2.15]	gi|350536035|ref|NP_001234482.1|//NAC domain protein [Solanum lycopersicum]
Solyc09g064820.1.1	819	38.96	4.46	-3.12688	0.860597	Down	NA	NA	NA	NA	gi|460403334|ref|XP_004247146.1|//PREDICTED: EID1-like F-box protein 3 [Solanum lycopersicum]
Solyc07g054740.2.1	1213	4.51667	33.0167	2.86986	0.845663	Up	NA	NA	NA	NA	gi|460395482|ref|XP_004243312.1|//PREDICTED: vesicle-associated protein 4-2-like [Solanum lycopersicum]
Solyc06g074820.2.1	1089	769.94	276.283	-1.4786	0.800732	Down	GO:0043231//intracellular membrane-bounded organelle;GO:0031224//intrinsic component of membrane;GO:0031090//organelle membrane	NA	GO:0006810//transport	K09873//aquaporin TIP	gi|350538783|ref|NP_001234103.1|//aquaporin-like [Solanum lycopersicum]
Solyc01g086820.2.1	730	35.0833	6.54	-2.42342	0.828051	Down	NA	GO:0003676//nucleic acid binding	GO:0034728//nucleosome organization	K11253//histone H3	gi|727497212|ref|XP_010424704.1|//PREDICTED: histone H3-like centromeric protein CNA1 [Camelina sativa]
Solyc11g068440.1.1	1613	21	264.727	3.65604	0.910744	Up	NA	NA	NA	K10761//tRNA(His) guanylyltransferase [EC:2.7.7.79];K15429//tRNA (guanine37-N1)-methyltransferase [EC:2.1.1.228];K19619//tyrosyl-DNA phosphodiesterase 2 [EC:3.1.4.-];K19891//glucan endo-1,3-beta-glucosidase 1/2/3 [EC:3.2.1.39]	gi|723745494|ref|XP_010313365.1|//PREDICTED: glucan endo-1,3-beta-glucosidase 14 [Solanum lycopersicum]
Solyc04g073970.2.1	1448	30.6067	4.95333	-2.62737	0.831932	Down	NA	NA	NA	K18635//protein SPIRAL1 and related proteins	gi|460384403|ref|XP_004237901.1|//PREDICTED: uncharacterized protein LOC101251468 [Solanum lycopersicum]
Solyc03g120260.2.1	1204	2.85667	33.43	3.54874	0.868705	Up	NA	NA	NA	K17302//coatomer subunit beta'	gi|460379915|ref|XP_004235705.1|//PREDICTED: coatomer subunit beta'-2 [Solanum lycopersicum]
BGI_novel_G002515	3385	0.64	12	4.22882	0.824049	Up	NA	NA	NA	NA	gi|734376209|gb|KHN21291.1|//Zinc finger protein 512B [Glycine soja]
Solyc03g119530.2.1	1036	23.4367	630.91	4.75059	0.945368	Up	NA	NA	NA	NA	gi|460380138|ref|XP_004235815.1|//PREDICTED: LOB domain-containing protein 40-like [Solanum lycopersicum]
Solyc05g012110.2.1	1325	65.3133	14.9967	-2.12274	0.832454	Down	NA	NA	GO:0006007//glucose catabolic process	K01057//6-phosphogluconolactonase [EC:3.1.1.31]	gi|460386704|ref|XP_004239036.1|//PREDICTED: probable 6-phosphogluconolactonase 1 [Solanum lycopersicum]
Solyc02g071130.2.1	1103	1.05667	18.9067	4.1613	0.856249	Up	NA	NA	NA	K13424//WRKY transcription factor 33	gi|460374433|ref|XP_004233015.1|//PREDICTED: probable WRKY transcription factor 71 [Solanum lycopersicum]
Solyc01g007040.2.1	1061	1.07	30.4733	4.83186	0.902851	Up	GO:0043234//protein complex	GO:0019787//ubiquitin-like protein transferase activity	GO:0032446//protein modification by small protein conjugation	K10260//F-box and WD-40 domain protein 7;K01876//aspartyl-tRNA synthetase [EC:6.1.1.12];K08332//vacuolar protein 8	gi|969998116|ref|XP_015071188.1|//PREDICTED: E3 ubiquitin-protein ligase PUB22-like [Solanum pennellii]
Solyc07g054850.2.1	1425	45.39	1.18667	-5.25739	0.9289	Down	NA	NA	NA	K17964//leucine-rich PPR motif-containing protein, mitochondrial	gi|460395464|ref|XP_004243303.1|//PREDICTED: uncharacterized GPI-anchored protein At4g28100 [Solanum lycopersicum]
Solyc03g044900.2.1	890	27.0667	3.39	-2.99716	0.841782	Down	NA	NA	NA	K13448//calcium-binding protein CML	gi|460377813|ref|XP_004234682.1|//PREDICTED: probable calcium-binding protein CML41 [Solanum lycopersicum]
Solyc08g081550.2.1	1987	11.6067	123.643	3.41316	0.897332	Up	NA	GO:0016846//carbon-sulfur lyase activity;GO:0048037//cofactor binding;GO:0016740//transferase activity;GO:0016847//1-aminocyclopropane-1-carboxylate synthase activity;GO:0030170//pyridoxal phosphate binding	GO:0042218//1-aminocyclopropane-1-carboxylate biosynthetic process;GO:0008652//cellular amino acid biosynthetic process	K01762//1-aminocyclopropane-1-carboxylate synthase [EC:4.4.1.14]	gi|806638517|ref|NP_001233922.2|//1-aminocyclopropane-1-carboxylate synthase [Solanum lycopersicum]
Solyc05g010320.2.1	964	40.99	4.87333	-3.07229	0.861405	Down	NA	GO:0016872//intramolecular lyase activity	GO:0009699//phenylpropanoid biosynthetic process;GO:0006575//cellular modified amino acid metabolic process	K01859//chalcone isomerase [EC:5.5.1.6]	gi|460386617|ref|XP_004238994.1|//PREDICTED: chalcone--flavonone isomerase [Solanum lycopersicum]
Solyc05g012850.2.1	1056	2.07	22.0167	3.41089	0.842898	Up	NA	NA	NA	NA	gi|460386822|ref|XP_004239095.1|//PREDICTED: uncharacterized protein LOC101256182 [Solanum lycopersicum]
Solyc05g006780.2.1	2241	19.8733	85.93	2.11233	0.838242	Up	NA	NA	NA	K03094//S-phase kinase-associated protein 1	gi|460386119|ref|XP_004238747.1|//PREDICTED: uncharacterized protein LOC101250988 [Solanum lycopersicum]
BGI_novel_G000782	2759	47.85	442.223	3.20818	0.89969	Up	NA	NA	NA	K08900//mitochondrial chaperone BCS1	gi|460375792|ref|XP_004233688.1|//PREDICTED: putative cell division cycle ATPase [Solanum lycopersicum]
Solyc03g116390.2.1	786	26.3433	0.313333	-6.3936	0.928586	Down	NA	NA	NA	NA	gi|353703788|ref|NP_001238798.1|//late embryogenesis abundant protein [Solanum lycopersicum]
Solyc11g010380.1.1	1482	83.6833	19.2633	-2.11908	0.838313	Down	GO:0044464//cell part	GO:0015291//secondary active transmembrane transporter activity	GO:0015893//drug transport	K03327//multidrug resistance protein, MATE family	gi|460409403|ref|XP_004250128.1|//PREDICTED: protein TRANSPARENT TESTA 12-like [Solanum lycopersicum]
Solyc06g065560.1.1	2566	23.62	168.73	2.83664	0.882617	Up	GO:0044464//cell part	GO:0016747//transferase activity, transferring acyl groups other than amino-acyl groups	GO:0006631//fatty acid metabolic process	K15397//3-ketoacyl-CoA synthase [EC:2.3.1.199]	gi|460392410|ref|XP_004241809.1|//PREDICTED: 3-ketoacyl-CoA synthase 11-like [Solanum lycopersicum]
Solyc04g077510.2.1	2170	23.4067	1.83	-3.677	0.854633	Down	NA	NA	NA	K15601//lysine-specific demethylase 3 [EC:1.14.11.-]	gi|460384744|ref|XP_004238069.1|//PREDICTED: growth-regulating factor 1-like [Solanum lycopersicum]
Solyc02g073580.1.1	660	103.29	639.403	2.63003	0.879407	Up	NA	NA	NA	K14431//transcription factor TGA	gi|723675164|ref|XP_010316825.1|//PREDICTED: transcription factor TGA6 [Solanum lycopersicum]
Solyc12g006980.1.1	2184	31.65	107.563	1.76491	0.814738	Up	NA	NA	NA	K02984//small subunit ribosomal protein S3Ae;K13420//LRR receptor-like serine/threonine-protein kinase FLS2 [EC:2.7.11.1]	gi|460413353|ref|XP_004252054.1|//PREDICTED: leucine-rich repeat extensin-like protein 4 [Solanum lycopersicum]
Solyc08g079600.2.1	738	154.52	36.28	-2.09055	0.845701	Down	NA	NA	NA	NA	gi|460400355|ref|XP_004245700.1|//PREDICTED: uncharacterized protein At4g22758-like [Solanum lycopersicum]
Solyc02g084850.2.1	917	2369.83	14.03	-7.40012	0.991189	Down	NA	NA	GO:0009415//response to water;GO:0006950//response to stress;GO:0050896//response to stimulus	NA	gi|350537453|ref|NP_001234038.1|//abscisic acid and environmental stress-inducible protein TAS14 [Solanum lycopersicum]
Solyc01g107740.2.1	1267	9.95333	57.07	2.51948	0.848972	Up	NA	NA	NA	K13412//calcium-dependent protein kinase [EC:2.7.11.1];K05402	gi|460369806|ref|XP_004230748.1|//PREDICTED: proline-rich protein 3 [Solanum lycopersicum]
Solyc03g058160.2.1	740	25.63	2.65667	-3.27014	0.846454	Down	NA	NA	NA	K11498//centromeric protein E;K10773//endonuclease III [EC:4.2.99.18]	gi|723681302|ref|XP_010317870.1|//PREDICTED: zinc finger protein 8 [Solanum lycopersicum]
Solyc07g053240.2.1	889	1.16667	15.68	3.74846	0.831789	Up	NA	NA	NA	K09422//myb proto-oncogene protein, plant	gi|460396523|ref|XP_004243822.1|//PREDICTED: transcription factor WER-like [Solanum lycopersicum]
Solyc03g082670.2.1	1039	23.8067	2.56	-3.21715	0.84176	Down	NA	NA	NA	NA	gi|460378477|ref|XP_004234997.1|//PREDICTED: F-box protein SKIP31-like [Solanum lycopersicum]
Solyc08g076390.2.1	3310	11.9933	56.3967	2.23338	0.834367	Up	NA	NA	NA	K11446//histone demethylase JARID1 [EC:1.14.11.-]	gi|723725673|ref|XP_010325573.1|//PREDICTED: lysine-specific demethylase JMJ706-like [Solanum lycopersicum]
Solyc08g082110.2.1	1590	35.4567	116.38	1.71471	0.811429	Up	NA	NA	NA	K18835//WRKY transcription factor 2;K13425//WRKY transcription factor 22;K16225//probable WRKY transcription factor 52	gi|460400013|ref|XP_004245530.1|//PREDICTED: probable WRKY transcription factor 53 [Solanum lycopersicum]
Solyc01g087780.2.1	2853	51.8433	11.6167	-2.15796	0.828205	Down	NA	GO:0004175//endopeptidase activity;GO:0004252//serine-type endopeptidase activity;GO:0005515//protein binding;GO:0042802//identical protein binding	GO:0044092//negative regulation of molecular function;GO:0006508//proteolysis;GO:0019538//protein metabolic process;GO:0043086//negative regulation of catalytic activity	K13199//plasminogen activator inhibitor 1 RNA-binding protein;K11267//sister chromatid cohesion protein PDS5;K12663//Delta(3,5)-Delta(2,4)-dienoyl-CoA isomerase [EC:5.3.3.-];K18443//golgi-specific brefeldin A-resistance guanine nucleotide exchange factor 1;K01183//chitinase [EC:3.2.1.14]	gi|350536855|ref|NP_001234780.1|//subtilisin-like protease [Solanum lycopersicum]
Solyc05g051480.2.1	444	10.9933	49.9433	2.18366	0.82826	Up	NA	NA	NA	NA	gi|565401467|ref|XP_006366220.1|//PREDICTED: uncharacterized protein LOC102592896 [Solanum tuberosum]
Solyc03g093610.1.1	729	40.47	499.243	3.62482	0.912332	Up	GO:0043231//intracellular membrane-bounded organelle	GO:0001071//nucleic acid binding transcription factor activity;GO:0003676//nucleic acid binding	GO:0003006//developmental process involved in reproduction;GO:0000160//phosphorelay signal transduction system;GO:0006950//response to stress;GO:0006351//transcription, DNA-templated	K13432//pathogenesis-related genes transcriptional activator PTI4;K09286//EREBP-like factor	gi|723683100|ref|XP_004235186.2|//PREDICTED: ethylene-responsive transcription factor 1 [Solanum lycopersicum]
Solyc02g069580.2.1	1823	52.6167	170.07	1.69254	0.814128	Up	NA	NA	NA	K12448//UDP-arabinose 4-epimerase [EC:5.1.3.5]	gi|460374784|ref|XP_004233189.1|//PREDICTED: UDP-arabinose 4-epimerase 1 [Solanum lycopersicum]
Solyc01g091320.2.1	1396	93.89	12.1333	-2.952	0.87772	Down	GO:0031224//intrinsic component of membrane	GO:0046914//transition metal ion binding;GO:0003824//catalytic activity	GO:0006631//fatty acid metabolic process	K14423//4,4-dimethyl-9beta,19-cyclopropylsterol-4alpha-methyl oxidase [EC:1.14.13.72]	gi|723660662|ref|XP_010325726.1|//PREDICTED: methylsterol monooxygenase 1-1-like [Solanum lycopersicum]
Solyc01g103650.2.1	1832	3.09333	26.0367	3.07331	0.840875	Up	NA	NA	NA	K13696//abhydrolase domain-containing protein 1/3	gi|460369218|ref|XP_004230460.1|//PREDICTED: abhydrolase domain-containing protein 3 [Solanum lycopersicum]
Solyc06g036110.1.1	747	10.7433	40.3033	1.90746	0.801705	Up	NA	NA	NA	K05747//Wiskott-Aldrich syndrome protein	gi|460390195|ref|XP_004240724.1|//PREDICTED: uncharacterized protein LOC101263030 [Solanum lycopersicum]
Solyc10g051080.1.1	1236	3.09	30.4533	3.30092	0.855733	Up	NA	GO:0003677//DNA binding	GO:0006355//regulation of transcription, DNA-templated	NA	gi|970056721|ref|XP_015054988.1|//PREDICTED: NAC domain-containing protein 100-like [Solanum pennellii]
Solyc01g098580.2.1	1264	10.95	53.2433	2.28167	0.83501	Up	NA	NA	NA	NA	gi|723662480|ref|XP_004230163.2|//PREDICTED: phosphoglycerate mutase-like protein AT74H [Solanum lycopersicum]
Solyc03g115900.2.1	1191	304.4	50.7667	-2.58401	0.87629	Down	GO:0009536//plastid	NA	GO:0006091//generation of precursor metabolites and energy	K08910//light-harvesting complex I chlorophyll a/b binding protein 4	gi|460380541|ref|XP_004236014.1|//PREDICTED: chlorophyll a-b binding protein 4, chloroplastic [Solanum lycopersicum]
Solyc10g086220.1.1	1131	104.793	24.1233	-2.11905	0.842425	Down	GO:0044424//intracellular part	GO:0000166//nucleotide binding;GO:0016628//oxidoreductase activity, acting on the CH-CH group of donors, NAD or NADP as acceptor	GO:0006633//fatty acid biosynthetic process	K05894//12-oxophytodienoic acid reductase [EC:1.3.1.42]	gi|350536879|ref|NP_001234781.1|//12-oxophytodienoate reductase 1 [Solanum lycopersicum]
Solyc06g071370.1.1	471	16.3333	1.49667	-3.44799	0.823511	Down	NA	NA	NA	K03549//KUP system potassium uptake protein	gi|723708470|ref|XP_010322556.1|//PREDICTED: uncharacterized protein LOC104648037 [Solanum lycopersicum]
Solyc07g043230.2.1	1444	67.1433	259.67	1.95136	0.83988	Up	NA	NA	NA	K14709//solute carrier family 39 (zinc transporter), member 1/2/3	gi|460396165|ref|XP_004243649.1|//PREDICTED: zinc transporter 5-like [Solanum lycopersicum]
Solyc09g008010.2.1	1804	31.08	309.747	3.31703	0.90301	Up	NA	NA	NA	K00924;K04733//interleukin-1 receptor-associated kinase 4 [EC:2.7.11.1];K04730//interleukin-1 receptor-associated kinase 1 [EC:2.7.11.1]	gi|460402287|ref|XP_004246645.1|//PREDICTED: probable receptor-like protein kinase At5g47070 isoform X1 [Solanum lycopersicum]
Solyc07g006870.2.1	1074	11.4467	0.91	-3.65292	0.801991	Down	NA	NA	NA	K08235//xyloglucan:xyloglucosyl transferase [EC:2.4.1.207]	gi|460394190|ref|XP_004242687.1|//PREDICTED: probable xyloglucan endotransglucosylase/hydrolase protein 25 [Solanum lycopersicum]
BGI_novel_G002519	8361	3.72667	105.337	4.82098	0.93654	Up	NA	NA	NA	K20318//protein SYS1;K10760//adenylate isopentenyltransferase (cytokinin synthase)	gi|460400215|ref|XP_004245631.1|//PREDICTED: uncharacterized protein LOC101265850 [Solanum lycopersicum]
Solyc01g073800.2.1	917	0.426667	14.85	5.12121	0.867649	Up	NA	NA	NA	K17609//nucleoredoxin [EC:1.8.1.8];K16219//protein N-terminal methyltransferase [EC:2.1.1.244]	gi|460366994|ref|XP_004229360.1|//PREDICTED: uncharacterized protein LOC101254632 [Solanum lycopersicum]
Solyc07g054720.1.1	234	0.01	6.4	9.32193	0.828579	Up	NA	NA	NA	NA	gi|970040783|ref|XP_015081786.1|//PREDICTED: proteinase inhibitor PSI-1.2-like [Solanum pennellii]
Solyc10g079350.1.1	1452	67.45	1.06667	-5.98264	0.954509	Down	NA	NA	NA	K13495//cis-zeatin O-glucosyltransferase [EC:2.4.1.215]	gi|723738241|ref|XP_004249229.2|//PREDICTED: zeatin O-glucosyltransferase-like [Solanum lycopersicum]
Solyc08g005610.2.1	1672	17.57	75.2933	2.09941	0.834839	Up	NA	GO:0005506//iron ion binding;GO:0016491//oxidoreductase activity	GO:0008152//metabolic process	K09843//(+)-abscisic acid 8'-hydroxylase [EC:1.14.13.93]	gi|460397763|ref|XP_004244436.1|//PREDICTED: abscisic acid 8'-hydroxylase 1 [Solanum lycopersicum]
Solyc02g091790.2.1	1480	21.19	105.753	2.31925	0.854958	Up	NA	GO:0004683//calmodulin-dependent protein kinase activity	NA	K14963//COMPASS component SWD3	gi|460372291|ref|XP_004231964.1|//PREDICTED: WD repeat-containing protein 5 [Solanum lycopersicum]
Solyc11g005340.1.1	771	51.7233	5.65667	-3.19279	0.873844	Down	GO:0009536//plastid	NA	NA	NA	gi|460408876|ref|XP_004249867.1|//PREDICTED: probable plastid-lipid-associated protein 7, chloroplastic isoform X1 [Solanum lycopersicum]
Solyc09g090960.2.1	1207	155.193	44.6633	-1.7969	0.823401	Down	GO:0032991//macromolecular complex	GO:0005488//binding	NA	K11294//nucleolin	gi|460404650|ref|XP_004247794.1|//PREDICTED: 28 kDa ribonucleoprotein, chloroplastic [Solanum lycopersicum]
Solyc05g006220.2.1	1582	12.5833	106.167	3.07674	0.884794	Up	NA	NA	NA	K14664//IAA-amino acid hydrolase [EC:3.5.1.-]	gi|460386056|ref|XP_004238716.1|//PREDICTED: IAA-amino acid hydrolase ILR1-like 2 [Solanum lycopersicum]
Solyc01g007770.2.1	727	24.4233	150.797	2.62627	0.872745	Up	NA	NA	NA	NA	gi|969997045|ref|XP_015065815.1|//PREDICTED: uncharacterized protein LOC107011016 [Solanum pennellii]
Solyc01g104710.2.1	773	246.65	28.7433	-3.10117	0.892885	Down	NA	NA	NA	NA	gi|971558255|ref|XP_015166147.1|//PREDICTED: uncharacterized protein LOC107061424 [Solanum tuberosum]
Solyc10g050970.1.1	672	24.8367	462.877	4.22008	0.928702	Up	NA	NA	NA	K09286//EREBP-like factor	gi|460406569|ref|XP_004248735.1|//PREDICTED: ethylene-responsive transcription factor ERF109-like [Solanum lycopersicum]
Solyc04g080850.2.1	882	561.83	1780.39	1.66399	0.818844	Up	GO:0044424//intracellular part	GO:0015036//disulfide oxidoreductase activity	GO:0019725//cellular homeostasis;GO:0018904//ether metabolic process;GO:0006091//generation of precursor metabolites and energy;GO:0051234//establishment of localization	K03671//thioredoxin 1	gi|460385228|ref|XP_004238306.1|//PREDICTED: thioredoxin H-type 1 [Solanum lycopersicum]
Solyc01g100770.2.1	768	107.187	16.1	-2.73499	0.871338	Down	NA	NA	NA	NA	gi|460368949|ref|XP_004230327.1|//PREDICTED: uncharacterized protein LOC101255245 [Solanum lycopersicum]
Solyc03g111810.2.1	2471	51.7967	9.89333	-2.38833	0.841045	Down	NA	NA	NA	K17609//nucleoredoxin [EC:1.8.1.8]	gi|460381105|ref|XP_004236293.1|//PREDICTED: uncharacterized protein LOC101251462 [Solanum lycopersicum]
Solyc02g083460.2.1	1948	25.8733	221.24	3.09607	0.89233	Up	NA	GO:0008233//peptidase activity	NA	K00924;K11450//lysine-specific histone demethylase 1A [EC:1.-.-.-]	gi|460373420|ref|XP_004232517.1|//PREDICTED: aspartic proteinase-like protein 1 isoform X2 [Solanum lycopersicum]
Solyc04g076190.1.1	1308	42.95	1.13667	-5.23978	0.926283	Down	NA	NA	NA	K00924;K01381//saccharopepsin [EC:3.4.23.25]	gi|460384572|ref|XP_004237984.1|//PREDICTED: aspartic proteinase nepenthesin-1-like [Solanum lycopersicum]
Solyc04g054740.2.1	1943	407.95	59.59	-2.77525	0.882397	Down	GO:0044424//intracellular part	GO:0016872//intramolecular lyase activity	GO:0006644//phospholipid metabolic process;GO:0006020//inositol metabolic process	K01858//myo-inositol-1-phosphate synthase [EC:5.5.1.4]	gi|460383410|ref|XP_004237418.1|//PREDICTED: inositol-3-phosphate synthase [Solanum lycopersicum]
Solyc06g054630.1.1	714	1.37667	64.21	5.54355	0.944631	Up	GO:0043231//intracellular membrane-bounded organelle	GO:0001071//nucleic acid binding transcription factor activity;GO:0003676//nucleic acid binding	GO:0006351//transcription, DNA-templated	K09286//EREBP-like factor	gi|460390925|ref|XP_004241075.1|//PREDICTED: ethylene-responsive transcription factor ERF016-like [Solanum lycopersicum]
Solyc08g077020.1.1	372	24.47	97.6667	1.99685	0.834565	Up	NA	NA	NA	NA	gi|460400736|ref|XP_004245888.1|//PREDICTED: uncharacterized protein LOC101266965 [Solanum lycopersicum]
Solyc08g007040.2.1	640	671.03	168.03	-1.99766	0.847669	Down	GO:0043231//intracellular membrane-bounded organelle;GO:0043234//protein complex	GO:0003824//catalytic activity	GO:0006546//glycine catabolic process	K02437//glycine cleavage system H protein	gi|460397983|ref|XP_004244544.1|//PREDICTED: glycine cleavage system H protein, mitochondrial isoform X1 [Solanum lycopersicum]
Solyc01g107350.2.1	1954	22.99	4.46	-2.36589	0.803541	Down	NA	NA	NA	K11426//SET and MYND domain-containing protein	gi|460369746|ref|XP_004230718.1|//PREDICTED: uncharacterized protein LOC101246097 [Solanum lycopersicum]
Solyc06g007610.2.1	849	8.14333	0.166667	-5.61058	0.823489	Down	NA	NA	NA	NA	gi|460389598|ref|XP_004240438.1|//PREDICTED: uncharacterized protein At5g48480 [Solanum lycopersicum]
Solyc08g082070.2.1	1767	16.01	1.07667	-3.89433	0.836653	Down	NA	NA	NA	K09273//upstream-binding transcription factor	gi|460400021|ref|XP_004245534.1|//PREDICTED: high mobility group B protein 6-like [Solanum lycopersicum]
Solyc03g097600.2.1	1221	21.46	4.05333	-2.40447	0.800606	Down	NA	NA	NA	K15382//solute carrier family 50 (sugar transporter)	gi|460379162|ref|XP_004235333.1|//PREDICTED: bidirectional sugar transporter SWEET10-like [Solanum lycopersicum]
Solyc02g089250.2.1	1763	42.1967	1.42	-4.89317	0.916625	Down	NA	NA	NA	K15889//prenylcysteine alpha-carboxyl methylesterase [EC:3.1.1.-]	gi|460372634|ref|XP_004232133.1|//PREDICTED: formin-2 [Solanum lycopersicum]
Solyc02g081030.2.1	3042	26.87	179.92	2.74329	0.877291	Up	GO:0044464//cell part	NA	NA	K03021//DNA-directed RNA polymerase III subunit RPC2 [EC:2.7.7.6];K15601//lysine-specific demethylase 3 [EC:1.14.11.-]	gi|460373769|ref|XP_004232686.1|//PREDICTED: calcium permeable stress-gated cation channel 1-like [Solanum lycopersicum]
Solyc12g006370.1.1	1467	28.1	153.727	2.45173	0.864126	Up	NA	GO:0003824//catalytic activity	GO:0008152//metabolic process	K17839//polyamine oxidase [EC:1.5.3.17 1.5.3.-]	gi|460412333|ref|XP_004251556.1|//PREDICTED: probable polyamine oxidase 2 [Solanum lycopersicum]
Solyc01g080070.2.1	2500	29.0033	5.65333	-2.35905	0.816184	Down	NA	NA	NA	K10878//meiotic recombination protein SPO11;K07213//copper chaperone;K02184//formin 2	gi|460367150|ref|XP_004229438.1|//PREDICTED: neurogenic protein mastermind-like [Solanum lycopersicum]
Solyc02g014030.1.1	3459	3.58667	23.98	2.74112	0.822285	Up	NA	NA	NA	K04733//interleukin-1 receptor-associated kinase 4 [EC:2.7.11.1];K04730//interleukin-1 receptor-associated kinase 1 [EC:2.7.11.1]	gi|723667349|ref|XP_010315551.1|//PREDICTED: receptor-like protein kinase FERONIA [Solanum lycopersicum]
Solyc02g067050.2.1	1034	199	43.4967	-2.19379	0.853297	Down	NA	NA	NA	K07735//putative transcriptional regulator	gi|460375168|ref|XP_004233379.1|//PREDICTED: uncharacterized protein LOC101247689 [Solanum lycopersicum]
Solyc12g094620.1.1	1849	67.9433	1515.61	4.47943	0.938272	Up	GO:0005777//peroxisome	GO:0020037//heme binding;GO:0046872//metal ion binding;GO:0004096//catalase activity;GO:0004601//peroxidase activity;GO:0005506//iron ion binding	GO:0042743//hydrogen peroxide metabolic process;GO:0006950//response to stress;GO:0042744//hydrogen peroxide catabolic process;GO:0055114//oxidation-reduction process	K03781//catalase [EC:1.11.1.6]	gi|350537883|ref|NP_001234827.1|//catalase isozyme 1 [Solanum lycopersicum]
Solyc04g079400.2.1	2485	14.3367	148.913	3.37669	0.898981	Up	NA	NA	NA	K04421//mitogen-activated protein kinase kinase kinase 3 [EC:2.7.11.25];K11229//mitogen-activated protein kinase kinase kinase [EC:2.7.11.1]	gi|460384986|ref|XP_004238187.1|//PREDICTED: mitogen-activated protein kinase kinase kinase YODA isoform X2 [Solanum lycopersicum]
Solyc02g094000.1.1	426	25.43	362.78	3.83449	0.917939	Up	NA	GO:0046872//metal ion binding	NA	K13448//calcium-binding protein CML	gi|460371934|ref|XP_004231789.1|//PREDICTED: putative calcium-binding protein CML19 [Solanum lycopersicum]
Solyc01g100230.2.1	1057	135.27	44.82	-1.59363	0.802903	Down	NA	GO:0005515//protein binding	NA	K09512//DnaJ homolog subfamily B member 6	gi|460368861|ref|XP_004230283.1|//PREDICTED: dnaJ homolog subfamily B member 3 [Solanum lycopersicum]
Solyc01g096050.2.1	2277	29.45	225.753	2.93841	0.886663	Up	GO:0043231//intracellular membrane-bounded organelle	NA	NA	K13422//transcription factor MYC2	gi|460368271|ref|XP_004229991.1|//PREDICTED: transcription factor bHLH13-like [Solanum lycopersicum]
Solyc01g066860.2.1	806	39.72	4.55333	-3.12487	0.861251	Down	NA	NA	NA	NA	gi|723658460|ref|XP_010321742.1|//PREDICTED: uncharacterized protein LOC104647762 [Solanum lycopersicum]
Solyc10g084940.1.1	1755	9.62	49.8967	2.37483	0.839176	Up	NA	NA	NA	K14638//solute carrier family 15 (peptide/histidine transporter), member 3/4	gi|723739513|ref|XP_010312294.1|//PREDICTED: protein NRT1/ PTR FAMILY 5.6-like [Solanum lycopersicum]
BGI_novel_G003425	1260	123.483	20.4233	-2.59603	0.86976	Down	NA	NA	NA	K02259//cytochrome c oxidase assembly protein subunit 15	gi|723747778|ref|XP_010313765.1|//PREDICTED: uncharacterized protein LOC101247889 [Solanum lycopersicum]
Solyc09g097960.2.1	1214	0.283333	10.5733	5.22179	0.841562	Up	NA	NA	NA	K05275//pyridoxine 4-dehydrogenase [EC:1.1.1.65]	gi|723733472|ref|XP_010326947.1|//PREDICTED: auxin-induced protein PCNT115-like isoform X1 [Solanum lycopersicum]
Solyc04g079760.2.1	1320	18.9533	211.807	3.48222	0.905429	Up	NA	NA	NA	NA	gi|460385031|ref|XP_004238209.1|//PREDICTED: uncharacterized protein LOC101245158 isoform X1 [Solanum lycopersicum]
Solyc01g088560.2.1	1147	30.3667	303.657	3.32188	0.902928	Up	NA	GO:0032561//guanyl ribonucleotide binding;GO:0003824//catalytic activity	GO:0006810//transport;GO:0035556//intracellular signal transduction	K07893//Ras-related protein Rab-6A	gi|970004031|ref|XP_015062799.1|//PREDICTED: ras-related protein RABH1b [Solanum pennellii]
Solyc03g013440.2.1	1693	21.9967	0.71	-4.95332	0.890054	Down	GO:0016020//membrane	NA	NA	K15015//solute carrier family 32 (vesicular inhibitory amino acid transporter)	gi|460377022|ref|XP_004234295.1|//PREDICTED: vacuolar amino acid transporter 1-like isoform X1 [Solanum lycopersicum];gi|723681958|ref|XP_010317524.1|//PREDICTED: vacuolar amino acid transporter 1-like isoform X4 [Solanum lycopersicum]
Solyc11g066270.1.1	1147	28.9667	2.27667	-3.6694	0.865544	Down	GO:0030312//external encapsulating structure;GO:0005576//extracellular region	GO:0016758//transferase activity, transferring hexosyl groups;GO:0016798//hydrolase activity, acting on glycosyl bonds	GO:0044042//glucan metabolic process	K08235//xyloglucan:xyloglucosyl transferase [EC:2.4.1.207]	gi|918410262|ref|NP_001233819.2|//xyloglucan endotransglucosylase-hydrolase XTH6 precursor [Solanum lycopersicum]
Solyc10g085420.1.1	1039	54.2633	687.107	3.66248	0.913245	Up	NA	NA	NA	K03239//translation initiation factor eIF-2B subunit alpha;K12382//saposin	gi|460408493|ref|XP_004249679.1|//PREDICTED: protein LURP-one-related 10-like [Solanum lycopersicum]
Solyc04g082840.2.1	1208	17.4867	2.37	-2.8833	0.808988	Down	NA	GO:0004674//protein serine/threonine kinase activity;GO:0032559//adenyl ribonucleotide binding	GO:0006464//cellular protein modification process	K07760//cyclin-dependent kinase [EC:2.7.11.22]	gi|350534814|ref|NP_001233905.1|//B2-type cyclin dependent kinase [Solanum lycopersicum]
Solyc01g005010.2.1	1112	38.13	6.37667	-2.58005	0.840485	Down	NA	NA	NA	NA	gi|460365753|ref|XP_004228761.1|//PREDICTED: protein XRI1-like [Solanum lycopersicum]
Solyc01g088430.2.1	2381	13.9033	0.936667	-3.89175	0.825858	Down	NA	NA	NA	K15404//aldehyde decarbonylase [EC:4.1.99.5]	gi|460367673|ref|XP_004229695.1|//PREDICTED: protein ECERIFERUM 1-like isoform X2 [Solanum lycopersicum]
Solyc11g069960.1.1	2509	19.4667	244.733	3.65213	0.910216	Up	NA	NA	NA	K04733//interleukin-1 receptor-associated kinase 4 [EC:2.7.11.1];K04730//interleukin-1 receptor-associated kinase 1 [EC:2.7.11.1]	gi|460411557|ref|XP_004251175.1|//PREDICTED: probable leucine-rich repeat receptor-like protein kinase At1g68400 [Solanum lycopersicum]
Solyc02g064680.2.1	3473	117.98	486.61	2.04422	0.849202	Up	GO:0043231//intracellular membrane-bounded organelle;GO:0031224//intrinsic component of membrane;GO:0031090//organelle membrane	GO:0046873//metal ion transmembrane transporter activity;GO:0016836//hydro-lyase activity;GO:0005515//protein binding;GO:0032559//adenyl ribonucleotide binding;GO:0019829//cation-transporting ATPase activity;GO:0046914//transition metal ion binding	GO:0009206//purine ribonucleoside triphosphate biosynthetic process;GO:0010035//response to inorganic substance;GO:0006816//calcium ion transport	K01537//Ca2+-transporting ATPase [EC:3.6.3.8]	gi|460375325|ref|XP_004233457.1|//PREDICTED: calcium-transporting ATPase 2, plasma membrane-type-like [Solanum lycopersicum]
Solyc04g005160.1.1	2077	27.1467	410.35	3.91801	0.921061	Up	NA	NA	NA	K00033//6-phosphogluconate dehydrogenase [EC:1.1.1.44 1.1.1.343]	gi|460382686|ref|XP_004237068.1|//PREDICTED: 6-phosphogluconate dehydrogenase, decarboxylating 3-like [Solanum lycopersicum]
Solyc07g065250.2.1	1334	10.7167	42.3	1.9808	0.80884	Up	NA	NA	NA	K08867//WNK lysine deficient protein kinase [EC:2.7.11.1]	gi|460397013|ref|XP_004244063.1|//PREDICTED: probable serine/threonine-protein kinase WNK11 isoform X1 [Solanum lycopersicum];gi|723718149|ref|XP_010324289.1|//PREDICTED: probable serine/threonine-protein kinase WNK11 isoform X2 [Solanum lycopersicum]
Solyc04g081960.1.1	708	5.92333	64.1367	3.43667	0.885921	Up	NA	NA	NA	NA	gi|460385399|ref|XP_004238391.1|//PREDICTED: uncharacterized protein At1g76070-like [Solanum lycopersicum]
Solyc03g119740.2.1	1298	23.87	2.36667	-3.33427	0.846602	Down	GO:0043231//intracellular membrane-bounded organelle	GO:0003676//nucleic acid binding	NA	K08869//aarF domain-containing kinase;K17613//calcineurin-binding protein cabin-1	gi|460379987|ref|XP_004235740.1|//PREDICTED: transcription factor DIVARICATA-like [Solanum lycopersicum]
Solyc03g115980.1.1	1395	172.627	25.49	-2.75965	0.877434	Down	GO:0009536//plastid	GO:0016627//oxidoreductase activity, acting on the CH-CH group of donors	GO:0008654//phospholipid biosynthetic process;GO:0042360//vitamin E metabolic process;GO:0006779//porphyrin-containing compound biosynthetic process	K10960//geranylgeranyl reductase [EC:1.3.1.83]	gi|460380498|ref|XP_004235993.1|//PREDICTED: geranylgeranyl diphosphate reductase, chloroplastic [Solanum lycopersicum]
Solyc03g119930.1.1	1377	63.5367	17.87	-1.83005	0.810022	Down	NA	NA	GO:0006810//transport	NA	gi|460379959|ref|XP_004235726.1|//PREDICTED: molybdate transporter 2 [Solanum lycopersicum]
Solyc04g007140.1.1	309	5.11333	28.6867	2.48804	0.820949	Up	NA	NA	NA	NA	gi|661875986|emb|CDP19774.1|//unnamed protein product [Coffea canephora]
Solyc07g061790.2.1	998	246.87	56.7233	-2.12174	0.851093	Down	NA	NA	NA	NA	gi|460397526|ref|XP_004244318.1|//PREDICTED: heme-binding protein 2 [Solanum lycopersicum]
Solyc04g072780.2.1	998	195.533	45.5067	-2.10326	0.848422	Down	NA	NA	NA	NA	gi|460384369|ref|XP_004237884.1|//PREDICTED: uncharacterized protein LOC101246821 [Solanum lycopersicum]
Solyc01g103050.2.1	2808	46.9433	357	2.92693	0.888411	Up	GO:0043231//intracellular membrane-bounded organelle	GO:0005515//protein binding;GO:0003676//nucleic acid binding	GO:0006351//transcription, DNA-templated;GO:0009755//hormone-mediated signaling pathway	K14486//auxin response factor	gi|928589373|ref|NP_001234871.2|//auxin response factor 1 [Solanum lycopersicum]
Solyc08g062220.2.1	1625	45.2467	9.09667	-2.3144	0.831162	Down	NA	NA	NA	K13691//pathogen-inducible salicylic acid glucosyltransferase [EC:2.4.1.-]	gi|460399057|ref|XP_004245060.1|//PREDICTED: UDP-glycosyltransferase 74F2-like [Solanum lycopersicum]
Solyc09g010650.1.1	453	10.8733	0.42	-4.69426	0.829128	Down	NA	NA	NA	K19040//E3 ubiquitin-protein ligase ATL10/75/76/77/78 [EC:2.3.2.27];K19041//E3 ubiquitin-protein ligase RNF38/44 [EC:2.3.2.27];K16286//E3 ubiquitin-protein ligase EL5 [EC:2.3.2.27]	gi|723727502|ref|XP_004246875.2|//PREDICTED: RING-H2 finger protein ATL33 [Solanum lycopersicum]
Solyc07g056200.2.1	733	37.1833	254.967	2.77758	0.880611	Up	NA	NA	NA	NA	gi|460395286|ref|XP_004243215.1|//PREDICTED: uncharacterized protein LOC101251005 [Solanum lycopersicum]
Solyc11g005630.1.1	2334	27.92	135.21	2.27583	0.854084	Up	NA	NA	NA	K04733//interleukin-1 receptor-associated kinase 4 [EC:2.7.11.1];K00276//primary-amine oxidase [EC:1.4.3.21]	gi|460408910|ref|XP_004249884.1|//PREDICTED: G-type lectin S-receptor-like serine/threonine-protein kinase RLK1 [Solanum lycopersicum]
Solyc06g073170.1.1	507	49.7333	12.4933	-1.99305	0.815233	Down	NA	NA	NA	NA	gi|460391623|ref|XP_004241420.1|//PREDICTED: uncharacterized protein LOC101255409 [Solanum lycopersicum]
Solyc08g067180.2.1	819	55.4033	6.21333	-3.15653	0.872195	Down	NA	NA	NA	K14651//transcription initiation factor TFIID subunit 15;K03426//NAD+ diphosphatase [EC:3.6.1.22];K15407//queuine tRNA-ribosyltransferase subunit QTRTD1 [EC:2.4.2.29];K13098//RNA-binding protein FUS	gi|460399341|ref|XP_004245200.1|//PREDICTED: TATA-binding protein-associated factor 2N isoform X1 [Solanum lycopersicum];gi|970044532|ref|XP_015083686.1|//PREDICTED: transcription initiation factor TFIID subunit 15 isoform X1 [Solanum pennellii]
Solyc07g040710.2.1	1677	2.93	88.1167	4.91044	0.936491	Up	NA	NA	NA	NA	gi|970040606|ref|XP_015081689.1|//PREDICTED: IQ domain-containing protein IQM1-like [Solanum pennellii]
BGI_novel_G001326	1857	2.36333	204.353	6.4341	0.975452	Up	NA	NA	NA	K00512//steroid 17alpha-monooxygenase / 17alpha-hydroxyprogesterone aldolase [EC:1.14.14.19 4.1.2.30]	gi|970023298|ref|XP_015072985.1|//PREDICTED: cytochrome P450 81E8-like [Solanum pennellii]
Solyc12g005450.1.1	1032	4.29333	47.0733	3.45474	0.87728	Up	NA	NA	NA	K04733//interleukin-1 receptor-associated kinase 4 [EC:2.7.11.1]	gi|460412210|ref|XP_004251495.1|//PREDICTED: probable receptor-like protein kinase At4g10390 [Solanum lycopersicum]
Solyc08g081230.1.1	1392	12.6	107.18	3.08854	0.885201	Up	GO:0005887//integral component of plasma membrane	GO:0005267//potassium channel activity	GO:0030001//metal ion transport	NA	gi|460400137|ref|XP_004245592.1|//PREDICTED: BTB/POZ domain-containing protein At5g41330-like [Solanum lycopersicum]
Solyc12g088940.1.1	2043	4.86	85.09	4.12996	0.913487	Up	NA	NA	NA	K04421//mitogen-activated protein kinase kinase kinase 3 [EC:2.7.11.25];K11229//mitogen-activated protein kinase kinase kinase [EC:2.7.11.1]	gi|460414964|ref|XP_004252831.1|//PREDICTED: mitogen-activated protein kinase kinase kinase YODA-like isoform X1 [Solanum lycopersicum]
Solyc06g011470.2.1	401	4.17	26.5833	2.6724	0.826177	Up	NA	NA	NA	NA	NA
Solyc09g075910.1.1	2358	1.52667	15.2733	3.32256	0.816865	Up	NA	GO:0005488//binding	NA	K04733//interleukin-1 receptor-associated kinase 4 [EC:2.7.11.1];K00276//primary-amine oxidase [EC:1.4.3.21]	gi|460404106|ref|XP_004247525.1|//PREDICTED: G-type lectin S-receptor-like serine/threonine-protein kinase RLK1 [Solanum lycopersicum]
Solyc11g005240.1.1	4743	0.15	14.0267	6.54707	0.891318	Up	NA	NA	NA	NA	gi|460410040|ref|XP_004250439.1|//PREDICTED: protein SENSITIVITY TO RED LIGHT REDUCED 1-like [Solanum lycopersicum];gi|970062002|ref|XP_015057878.1|//PREDICTED: protein SENSITIVITY TO RED LIGHT REDUCED 1-like [Solanum pennellii]
BGI_novel_G002150	1027	8.00333	56.82	2.82773	0.863818	Up	NA	NA	NA	K01180//endo-1,3(4)-beta-glucanase [EC:3.2.1.6];K02184//formin 2	gi|723715785|ref|XP_010323834.1|//PREDICTED: glycine-rich cell wall structural protein 1-like [Solanum lycopersicum]
Solyc03g026230.1.1	1584	3.67667	212.16	5.85061	0.966195	Up	NA	GO:0022857//transmembrane transporter activity	GO:0006810//transport	K03327//multidrug resistance protein, MATE family	gi|460377145|ref|XP_004234355.1|//PREDICTED: MATE efflux family protein 5 [Solanum lycopersicum]
Solyc08g065940.2.1	532	87.0567	6.31667	-3.78472	0.903246	Down	NA	NA	NA	NA	gi|970048281|ref|XP_015085686.1|//PREDICTED: zinc finger CCCH domain-containing protein 20-like [Solanum pennellii]
Solyc02g036370.2.1	2015	24.63	2.3	-3.42071	0.849598	Down	GO:0043231//intracellular membrane-bounded organelle	GO:0003676//nucleic acid binding	NA	K12133//MYB-related transcription factor LHY	gi|460371602|ref|XP_004231624.1|//PREDICTED: protein REVEILLE 1 [Solanum lycopersicum]
Solyc07g007330.1.1	621	243.47	59.49	-2.03302	0.84608	Down	NA	NA	NA	NA	gi|723712604|ref|XP_010323270.1|//PREDICTED: uncharacterized protein LOC101254911 [Solanum lycopersicum]
Solyc02g091730.1.1	2116	15.0833	124.403	3.044	0.886327	Up	NA	NA	NA	K15193//protein SPT2	gi|723669776|ref|XP_010316052.1|//PREDICTED: uncharacterized protein LOC101249596 isoform X3 [Solanum lycopersicum];gi|723669770|ref|XP_010316049.1|//PREDICTED: uncharacterized protein LOC101249596 isoform X1 [Solanum lycopersicum];gi|723669773|ref|XP_010316050.1|//PREDICTED: uncharacterized protein LOC101249596 isoform X2 [Solanum lycopersicum]
Solyc03g119860.2.1	1348	62.0767	14.1433	-2.13393	0.831701	Down	NA	GO:0016853//isomerase activity	NA	K03768//peptidyl-prolyl cis-trans isomerase B (cyclophilin B) [EC:5.2.1.8]	gi|460379969|ref|XP_004235731.1|//PREDICTED: peptidyl-prolyl cis-trans isomerase CYP26-2, chloroplastic [Solanum lycopersicum]
Solyc06g009140.2.1	772	123.81	577.467	2.22161	0.859124	Up	NA	NA	NA	NA	gi|460389822|ref|XP_004240547.1|//PREDICTED: late embryogenesis abundant protein Lea5-like [Solanum lycopersicum]
Solyc01g100010.2.1	1298	26.0667	97.33	1.90068	0.825517	Up	NA	NA	NA	K16219//protein N-terminal methyltransferase [EC:2.1.1.244];K17600//vacuolar protein sorting-associated protein 54	gi|460368829|ref|XP_004230267.1|//PREDICTED: F-box protein PP2-B15-like [Solanum lycopersicum]
Solyc01g104690.2.1	502	89.5267	258.38	1.52911	0.802238	Up	NA	NA	NA	NA	gi|969999589|ref|XP_015083809.1|//PREDICTED: uncharacterized protein LOC107027143 [Solanum pennellii]
Solyc01g099680.2.1	1009	246.093	958.013	1.96084	0.843887	Up	NA	NA	NA	K17616//CTD small phosphatase-like protein 2 [EC:3.1.3.-];K01228//mannosyl-oligosaccharide glucosidase [EC:3.2.1.106]	gi|460368765|ref|XP_004230235.1|//PREDICTED: REF/SRPP-like protein At3g05500 [Solanum lycopersicum]
Solyc03g007960.2.1	1297	10.83	110.163	3.34654	0.895287	Up	GO:0031224//intrinsic component of membrane	GO:0046914//transition metal ion binding;GO:0003824//catalytic activity	GO:0006631//fatty acid metabolic process	K15746//beta-carotene 3-hydroxylase [EC:1.14.13.129]	gi|525314255|ref|NP_001265981.1|//beta-carotene hydroxylase [Solanum lycopersicum]
Solyc01g107800.2.1	1480	14.66	70.6767	2.26935	0.84243	Up	NA	NA	NA	K18801//glucuronoxylan 4-O-methyltransferase [EC:2.1.1.112]	gi|460369819|ref|XP_004230754.1|//PREDICTED: protein IRX15-LIKE-like [Solanum lycopersicum]
Solyc01g014840.2.1	3893	2.03667	15.7967	2.95534	0.803546	Up	NA	NA	NA	K03283//heat shock 70kDa protein 1/8;K19613//leucine-rich repeat protein SHOC2	gi|460365849|ref|XP_004228809.1|//PREDICTED: TMV resistance protein N-like [Solanum lycopersicum]
Solyc06g075170.1.1	492	48.0133	2.69333	-4.15597	0.899525	Down	NA	NA	NA	NA	gi|460391328|ref|XP_004241275.1|//PREDICTED: uncharacterized protein LOC101262623 [Solanum lycopersicum]
Solyc08g078060.2.1	952	30.5067	527.143	4.111	0.926641	Up	NA	NA	NA	NA	gi|460400585|ref|XP_004245814.1|//PREDICTED: uncharacterized protein LOC101245084 isoform X1 [Solanum lycopersicum];gi|723725230|ref|XP_010325515.1|//PREDICTED: uncharacterized protein LOC101245084 isoform X2 [Solanum lycopersicum]
Solyc01g109550.2.1	978	18.2767	1.78333	-3.35735	0.8302	Down	NA	NA	NA	K15032//mTERF domain-containing protein, mitochondrial	gi|723665830|ref|XP_004230958.2|//PREDICTED: uncharacterized protein LOC101266172 [Solanum lycopersicum]
Solyc07g042190.2.1	1221	77.0433	3.79	-4.3454	0.917917	Down	NA	NA	NA	NA	gi|460396259|ref|XP_004243694.1|//PREDICTED: uncharacterized protein LOC101247342 [Solanum lycopersicum]
Solyc00g272810.1.1	726	19.9367	178.26	3.16049	0.891483	Up	NA	GO:0016747//transferase activity, transferring acyl groups other than amino-acyl groups	NA	NA	gi|460416368|ref|XP_004253515.1|//PREDICTED: probable acetyltransferase NATA1-like [Solanum lycopersicum]
Solyc09g007910.2.1	4259	54.2533	194.247	1.84011	0.829321	Up	GO:0044424//intracellular part	GO:0016840//carbon-nitrogen lyase activity	GO:0006558//L-phenylalanine metabolic process	K10775//phenylalanine ammonia-lyase [EC:4.3.1.24]	gi|987996569|ref|NP_001306969.1|//phenylalanine ammonia-lyase [Solanum lycopersicum];gi|460402297|ref|XP_004246650.1|//PREDICTED: phenylalanine ammonia-lyase-like [Solanum lycopersicum]
Solyc07g043480.1.1	1371	116.233	10.45	-3.47545	0.899965	Down	NA	NA	NA	K13495//cis-zeatin O-glucosyltransferase [EC:2.4.1.215]	gi|460396141|ref|XP_004243637.1|//PREDICTED: zeatin O-xylosyltransferase-like [Solanum lycopersicum]
Solyc04g076970.2.1	815	2.36333	21.15	3.16176	0.830508	Up	NA	NA	NA	K14431//transcription factor TGA	gi|460385715|ref|XP_004238547.1|//PREDICTED: transcription factor HBP-1b(c38) [Solanum lycopersicum]
Solyc01g067680.2.1	1835	105.167	28.7733	-1.86987	0.824786	Down	NA	NA	NA	K19600//tubby-related protein 1	gi|460366656|ref|XP_004229196.1|//PREDICTED: tubby-like F-box protein 6 isoform X2 [Solanum lycopersicum];gi|723657958|ref|XP_010321048.1|//PREDICTED: tubby-like F-box protein 6 isoform X1 [Solanum lycopersicum]
Solyc08g061270.1.1	351	40.54	8.43667	-2.2646	0.824967	Down	NA	NA	NA	K10781//fatty acyl-ACP thioesterase B [EC:3.1.2.14 3.1.2.21]	gi|723723415|ref|XP_010325222.1|//PREDICTED: uncharacterized protein LOC101264141 [Solanum lycopersicum]
Solyc02g085590.2.1	2321	7.74667	0.2	-5.2755	0.809659	Down	NA	NA	NA	K12811//ATP-dependent RNA helicase DDX46/PRP5 [EC:3.6.4.13]	gi|9858781|gb|AAG01128.1|AF273333_13//BAC19.13 [Solanum lycopersicum];gi|460375851|ref|XP_004233717.1|//PREDICTED: globulin-1 S allele-like [Solanum lycopersicum]
Solyc06g084760.1.1	1731	16.0033	1.19	-3.74934	0.833163	Down	NA	GO:0005506//iron ion binding;GO:0016491//oxidoreductase activity	GO:0008152//metabolic process	K07428//cytochrome P450, family 4, subfamily X [EC:1.14.14.1];K07426//cytochrome P450, family 4, subfamily B, polypeptide 1 [EC:1.14.14.1];K15638//cytochrome P450, family 72, subfamily C, polypeptide 1	gi|565388845|ref|XP_006360179.1|//PREDICTED: cytochrome P450 CYP72A219-like [Solanum tuberosum]
Solyc04g079900.2.1	3093	22.4567	3.66667	-2.6146	0.814485	Down	NA	NA	NA	K01404//leishmanolysin [EC:3.4.24.36]	gi|460385056|ref|XP_004238221.1|//PREDICTED: uncharacterized protein LOC101248771 isoform X1 [Solanum lycopersicum]
Solyc02g092120.2.1	473	3.87667	23.8567	2.6215	0.818305	Up	NA	NA	NA	NA	gi|807201098|ref|NP_001293111.1|//phytosulfokines 2 precursor [Solanum lycopersicum]
Solyc02g090110.2.1	2708	20.21	73.71	1.86679	0.817558	Up	NA	GO:0016301//kinase activity	NA	K04733//interleukin-1 receptor-associated kinase 4 [EC:2.7.11.1];K04730//interleukin-1 receptor-associated kinase 1 [EC:2.7.11.1]	gi|724601449|ref|NP_001234504.1|//wall-associated receptor kinase-like 14 precursor [Solanum lycopersicum]
Solyc08g077680.2.1	2316	33.1467	286.713	3.11267	0.893754	Up	NA	NA	NA	K12472//epidermal growth factor receptor substrate 15;K09291//nucleoprotein TPR;K20478//golgin subfamily B member 1	gi|460400638|ref|XP_004245840.1|//PREDICTED: ELKS/Rab6-interacting/CAST family member 1 [Solanum lycopersicum]
Solyc07g063620.2.1	1419	11.2367	85.3433	2.92506	0.875548	Up	NA	NA	NA	NA	gi|460397256|ref|XP_004244184.1|//PREDICTED: uncharacterized protein LOC101267253 [Solanum lycopersicum]
Solyc07g043490.1.1	1452	79.4367	10.3933	-2.93415	0.874147	Down	NA	GO:0016757//transferase activity, transferring glycosyl groups	NA	K13496//UDP-glucosyl transferase 73C [EC:2.4.1.-];K18822//soyasapogenol B glucuronide galactosyltransferase [EC:2.4.1.272]	gi|927669089|ref|NP_001233853.2|//UDP-Gal:Tomatidine Galactosyltransferase precursor [Solanum lycopersicum]
Solyc08g076880.2.1	839	456.203	104.073	-2.13208	0.854045	Down	NA	NA	NA	NA	gi|460400758|ref|XP_004245899.1|//PREDICTED: uncharacterized protein LOC101244894 [Solanum lycopersicum]
BGI_novel_G001089	842	36.9767	9.44667	-1.96874	0.80281	Down	NA	NA	NA	NA	gi|460382645|ref|XP_004237048.1|//PREDICTED: uncharacterized protein LOC101249814 [Solanum lycopersicum]
Solyc01g107730.2.1	1586	26.1533	0.516667	-5.66162	0.915284	Down	GO:0043231//intracellular membrane-bounded organelle	NA	GO:0009987//cellular process	K14505//cyclin D3, plant	gi|350536333|ref|NP_001234753.1|//CycD3;2 protein [Solanum lycopersicum]
Solyc09g075820.2.1	1978	17.3167	119.31	2.78448	0.874235	Up	GO:0031224//intrinsic component of membrane	GO:0016628//oxidoreductase activity, acting on the CH-CH group of donors, NAD or NADP as acceptor;GO:0022857//transmembrane transporter activity	GO:0071702//organic substance transport;GO:0008152//metabolic process	K08150//MFS transporter, SP family, solute carrier family 2 (myo-inositol transporter), member 13	gi|803378365|ref|NP_001234785.2|//hexose transporter protein [Solanum lycopersicum]
Solyc07g065900.2.1	1296	480.3	134.76	-1.83354	0.832663	Down	NA	NA	NA	K01623//fructose-bisphosphate aldolase, class I [EC:4.1.2.13]	gi|840084522|ref|NP_001296956.1|//fructose-bisphosphate aldolase, cytoplasmic isozyme 1 [Solanum lycopersicum]
Solyc11g066680.1.1	1395	28.0267	6.41333	-2.12765	0.800595	Down	NA	NA	NA	K13495//cis-zeatin O-glucosyltransferase [EC:2.4.1.215]	gi|460411200|ref|XP_004251002.1|//PREDICTED: zeatin O-glucosyltransferase-like [Solanum lycopersicum]
Solyc02g078480.2.1	1646	24.0567	108.413	2.17203	0.845899	Up	NA	NA	NA	NA	gi|460374107|ref|XP_004232853.1|//PREDICTED: CBS domain-containing protein CBSX5-like [Solanum lycopersicum]
Solyc08g062860.2.1	1748	9.07667	37.1267	2.03222	0.808268	Up	GO:0031224//intrinsic component of membrane;GO:0019866//organelle inner membrane	NA	GO:0006810//transport	K15084//solute carrier family 25 (mitochondrial carrier protein), member 16	gi|460399096|ref|XP_004245079.1|//PREDICTED: mitochondrial substrate carrier family protein P [Solanum lycopersicum]
Solyc05g051530.2.1	1867	0.976667	13.9033	3.83142	0.825374	Up	GO:0044464//cell part	GO:0015604//organic phosphonate transmembrane transporter activity;GO:0032559//adenyl ribonucleotide binding;GO:0017111//nucleoside-triphosphatase activity	GO:0009207//purine ribonucleoside triphosphate catabolic process	K05681//ATP-binding cassette, subfamily G (WHITE), member 2	gi|970030690|ref|XP_015076630.1|//PREDICTED: ABC transporter G family member 11-like [Solanum pennellii]
Solyc01g066440.2.1	995	18.6167	2.71333	-2.77846	0.80735	Down	NA	NA	NA	NA	gi|460366786|ref|XP_004229260.1|//PREDICTED: uncharacterized protein LOC101259876 [Solanum lycopersicum]
Solyc01g096450.2.1	1810	117.973	17.4933	-2.75358	0.873295	Down	NA	NA	NA	K00924;K01381//saccharopepsin [EC:3.4.23.25]	gi|460368352|ref|XP_004230031.1|//PREDICTED: protein ASPARTIC PROTEASE IN GUARD CELL 2-like [Solanum lycopersicum]
Solyc03g097370.2.1	3351	14.31	118.06	3.04442	0.885613	Up	NA	GO:0032559//adenyl ribonucleotide binding;GO:0003824//catalytic activity;GO:0003676//nucleic acid binding	NA	K14326//regulator of nonsense transcripts 1 [EC:3.6.4.-];K19036//ATP-dependent RNA/DNA helicase IGHMBP2 [EC:3.6.4.12 3.6.4.13]	gi|460379049|ref|XP_004235277.1|//PREDICTED: DNA-binding protein SMUBP-2 [Solanum lycopersicum]
Solyc03g093560.1.1	735	119.26	10.0167	-3.57364	0.90118	Down	NA	NA	NA	K09286//EREBP-like factor	gi|45642990|gb|AAS72389.1|//ethylene response factor 5 [Solanum lycopersicum]
Solyc04g082010.1.1	675	3113.46	865.307	-1.84723	0.836368	Down	GO:0009535//chloroplast thylakoid membrane;GO:0009579//thylakoid;GO:0009507//chloroplast	GO:0009055//electron carrier activity;GO:0046872//metal ion binding;GO:0005507//copper ion binding	GO:0022900//electron transport chain	K02638//plastocyanin	gi|822885228|ref|NP_001296192.1|//plastocyanin, chloroplastic [Solanum lycopersicum]
Solyc04g079470.2.1	1555	2.25	74.6133	5.05144	0.936919	Up	NA	NA	NA	K13963//serpin B	gi|460384998|ref|XP_004238193.1|//PREDICTED: serpin-ZX-like isoform X2 [Solanum lycopersicum]
BGI_novel_G000514	6674	4.08	144.217	5.14352	0.948468	Up	NA	NA	NA	K13024//inositol-hexakisphosphate/diphosphoinositol-pentakisphosphate 1-kinase [EC:2.7.4.24];K13356//alcohol-forming fatty acyl-CoA reductase [EC:1.2.1.84]	gi|27764548|gb|AAO23078.1|//polyprotein [Glycine max]
Solyc06g007370.1.1	480	5.78333	0.01	-9.17576	0.815233	Down	NA	NA	NA	NA	gi|460389566|ref|XP_004240422.1|//PREDICTED: uncharacterized protein LOC101247128 [Solanum lycopersicum]
Solyc08g044260.2.1	2130	26.46	1.88	-3.81501	0.86727	Down	NA	NA	NA	K15404//aldehyde decarbonylase [EC:4.1.99.5]	gi|970017748|ref|XP_015070019.1|//PREDICTED: protein ECERIFERUM 1-like [Solanum pennellii]
Solyc04g006970.2.1	2767	37.8033	3.77333	-3.3246	0.868419	Down	NA	NA	NA	K01595//phosphoenolpyruvate carboxylase [EC:4.1.1.31]	gi|460382446|ref|XP_004236950.1|//PREDICTED: phosphoenolpyruvate carboxylase 4 [Solanum lycopersicum]
Solyc02g032800.1.1	648	30.1567	5.21333	-2.5322	0.825182	Down	NA	NA	NA	NA	gi|460371571|ref|XP_004231609.1|//PREDICTED: uncharacterized protein LOC101255844 [Solanum lycopersicum]
Solyc04g009910.2.1	974	17.32	0.283333	-5.93379	0.896403	Down	NA	GO:0032559//adenyl ribonucleotide binding;GO:0004672//protein kinase activity	GO:0006464//cellular protein modification process	K04515//calcium/calmodulin-dependent protein kinase (CaM kinase) II [EC:2.7.11.17];K08794//calcium/calmodulin-dependent protein kinase I [EC:2.7.11.17]	gi|460382131|ref|XP_004236793.1|//PREDICTED: phosphoenolpyruvate carboxylase kinase 2-like [Solanum lycopersicum]
Solyc12g011020.1.1	1818	65.71	7.64667	-3.10321	0.875939	Down	NA	NA	NA	K01094//phosphatidylglycerophosphatase GEP4 [EC:3.1.3.27]	gi|460412857|ref|XP_004251814.1|//PREDICTED: protodermal factor 1-like [Solanum lycopersicum];gi|460412859|ref|XP_004251815.1|//PREDICTED: uncharacterized protein LOC101261489 [Solanum lycopersicum];gi|697101898|ref|XP_009598245.1|//PREDICTED: uncharacterized protein LOC104094088 isoform X1 [Nicotiana tomentosiformis]
Solyc02g088830.2.1	598	14.3033	1.51333	-3.24055	0.807235	Down	NA	NA	NA	NA	gi|460372698|ref|XP_004232163.1|//PREDICTED: uncharacterized protein LOC101260290 [Solanum lycopersicum]
Solyc03g081330.1.1	279	15.9067	69.9833	2.13738	0.835461	Up	NA	NA	NA	NA	gi|460378521|ref|XP_004235019.1|//PREDICTED: uncharacterized protein LOC101248852 [Solanum lycopersicum]
Solyc06g066800.1.1	873	37.45	1065.96	4.83105	0.947259	Up	NA	NA	NA	K03768//peptidyl-prolyl cis-trans isomerase B (cyclophilin B) [EC:5.2.1.8]	gi|460392236|ref|XP_004241723.1|//PREDICTED: uncharacterized protein LOC101245769 [Solanum lycopersicum]
Solyc08g077110.2.1	1684	3.3	22.93	2.7967	0.821345	Up	NA	NA	NA	K02437//glycine cleavage system H protein;K00162//pyruvate dehydrogenase E1 component beta subunit [EC:1.2.4.1];K13126//polyadenylate-binding protein;K05941//glutathione gamma-glutamylcysteinyltransferase [EC:2.3.2.15]	gi|460400719|ref|XP_004245880.1|//PREDICTED: NAC domain-containing protein 86-like [Solanum lycopersicum]
Solyc08g036660.2.1	609	3.71	124.413	5.06758	0.944681	Up	NA	NA	NA	K13464//jasmonate ZIM domain-containing protein	gi|460398763|ref|XP_004244921.1|//PREDICTED: protein TIFY 5A-like [Solanum lycopersicum]
Solyc01g097390.2.1	1349	3.35667	24.8667	2.88911	0.831695	Up	NA	GO:0003824//catalytic activity	GO:0008152//metabolic process	K17744//L-galactose dehydrogenase [EC:1.1.1.316];K05275//pyridoxine 4-dehydrogenase [EC:1.1.1.65]	gi|460368493|ref|XP_004230100.1|//PREDICTED: perakine reductase-like [Solanum lycopersicum]
Solyc03g013160.2.1	1393	23.1	148.713	2.68657	0.874191	Up	GO:0016020//membrane	NA	NA	K15015//solute carrier family 32 (vesicular inhibitory amino acid transporter)	gi|460377012|ref|XP_004234290.1|//PREDICTED: vacuolar amino acid transporter 1 [Solanum lycopersicum]
Solyc02g062360.2.1	5903	7.24333	64.4333	3.15308	0.876147	Up	NA	NA	NA	K10398//kinesin family member 11;K15223//upstream activation factor subunit UAF30;K01062//platelet-activating factor acetylhydrolase [EC:3.1.1.47]	gi|723677792|ref|XP_010317233.1|//PREDICTED: zinc finger CCCH domain-containing protein 44 isoform X2 [Solanum lycopersicum]
Solyc04g016420.2.1	956	23.57	2.75	-3.09945	0.836021	Down	NA	NA	NA	NA	gi|460381693|ref|XP_004236578.1|//PREDICTED: uncharacterized protein LOC101258357 isoform X1 [Solanum lycopersicum];gi|460381695|ref|XP_004236579.1|//PREDICTED: uncharacterized protein LOC101258357 isoform X2 [Solanum lycopersicum]
Solyc07g041610.1.1	2004	2.86	23.81	3.05748	0.835774	Up	NA	NA	NA	NA	NA
Solyc05g009790.1.1	1188	160.413	673.65	2.07021	0.851588	Up	NA	NA	GO:0006351//transcription, DNA-templated	K09287//RAV-like factor	gi|1001184368|ref|NP_001307390.1|//related-to-ABI3/VP1-2 [Solanum lycopersicum]
Solyc03g006610.2.1	1756	4.45	35.48	2.99513	0.854617	Up	NA	NA	NA	K12486//stromal membrane-associated protein	gi|723678941|ref|XP_010317446.1|//PREDICTED: probable ADP-ribosylation factor GTPase-activating protein AGD5 isoform X2 [Solanum lycopersicum];gi|460376692|ref|XP_004234131.1|//PREDICTED: probable ADP-ribosylation factor GTPase-activating protein AGD5 isoform X1 [Solanum lycopersicum]
Solyc06g061190.1.1	1107	8.45333	40.9867	2.27756	0.826221	Up	NA	NA	NA	K18667//activating signal cointegrator complex subunit 2;K02184//formin 2	gi|460392719|ref|XP_004241961.1|//PREDICTED: extensin-like [Solanum lycopersicum]
Solyc04g078190.2.1	2014	24.9267	4.47667	-2.47719	0.812858	Down	NA	NA	NA	K11426//SET and MYND domain-containing protein	gi|460384832|ref|XP_004238112.1|//PREDICTED: uncharacterized protein LOC101265729 [Solanum lycopersicum]
Solyc03g096050.2.1	1501	12.57	61.2767	2.28535	0.839396	Up	NA	GO:0046914//transition metal ion binding;GO:0003824//catalytic activity	GO:0008152//metabolic process	K05278//flavonol synthase [EC:1.14.11.23]	gi|460378977|ref|XP_004235243.1|//PREDICTED: flavonol synthase/flavanone 3-hydroxylase [Solanum lycopersicum]
BGI_novel_G000740	1364	8.1	0.0766667	-6.72318	0.841414	Down	NA	NA	NA	NA	gi|723675814|ref|XP_010316934.1|//PREDICTED: uncharacterized protein LOC104645893 [Solanum lycopersicum]
Solyc07g007160.2.1	1023	40.25	5.51667	-2.86712	0.853814	Down	NA	NA	NA	K11982//E3 ubiquitin-protein ligase RNF115/126 [EC:2.3.2.27]	gi|460394228|ref|XP_004242706.1|//PREDICTED: RING-H2 finger protein ATL30 [Solanum lycopersicum]
Solyc01g009430.2.1	1094	147.97	20.57	-2.84669	0.881501	Down	NA	NA	NA	NA	gi|460365130|ref|XP_004228457.1|//PREDICTED: uncharacterized protein At4g22758-like [Solanum lycopersicum]
Solyc11g006000.1.1	1845	24.15	121.01	2.32503	0.857195	Up	NA	GO:0032559//adenyl ribonucleotide binding;GO:0004672//protein kinase activity	GO:0006464//cellular protein modification process	K04420//mitogen-activated protein kinase kinase kinase 2 [EC:2.7.11.25];K04421//mitogen-activated protein kinase kinase kinase 3 [EC:2.7.11.25]	gi|350536095|ref|NP_001234485.1|//MAP3Ka [Solanum lycopersicum]
Solyc04g076340.2.1	1728	39.17	5.97333	-2.71314	0.845179	Down	NA	NA	NA	NA	gi|460384598|ref|XP_004237997.1|//PREDICTED: uncharacterized protein LOC101255390 [Solanum lycopersicum]
Solyc02g082420.2.1	1009	38.7867	8.13667	-2.25305	0.822796	Down	NA	NA	NA	K19040//E3 ubiquitin-protein ligase ATL10/75/76/77/78 [EC:2.3.2.27];K15706//E3 ubiquitin-protein ligase RNF167 [EC:2.3.2.27]	gi|460373561|ref|XP_004232585.1|//PREDICTED: RING-H2 finger protein ATL8-like [Solanum lycopersicum]
Solyc10g083290.1.1	1749	3.02	63.15	4.38616	0.91557	Up	NA	GO:0016798//hydrolase activity, acting on glycosyl bonds	GO:0044238//primary metabolic process	K01193//beta-fructofuranosidase [EC:3.2.1.26]	gi|922960006|ref|NP_001233842.2|//acid invertase [Solanum lycopersicum]
Solyc10g011740.2.1	976	92.48	345.28	1.90055	0.837187	Up	NA	GO:0016879//ligase activity, forming carbon-nitrogen bonds;GO:0032559//adenyl ribonucleotide binding	GO:0006464//cellular protein modification process	K06689//ubiquitin-conjugating enzyme E2 D [EC:2.3.2.23]	gi|460405216|ref|XP_004248072.1|//PREDICTED: ubiquitin-conjugating enzyme E2 28-like [Solanum lycopersicum]
Solyc04g077310.2.1	2199	2.33	17.2767	2.89042	0.808395	Up	NA	NA	NA	K04733//interleukin-1 receptor-associated kinase 4 [EC:2.7.11.1];K04730//interleukin-1 receptor-associated kinase 1 [EC:2.7.11.1]	gi|723694998|ref|XP_010320281.1|//PREDICTED: LOW QUALITY PROTEIN: G-type lectin S-receptor-like serine/threonine-protein kinase At4g27290 [Solanum lycopersicum];gi|970022940|ref|XP_015072804.1|//PREDICTED: uncharacterized protein LOC107017034 [Solanum pennellii]
Solyc05g005230.2.1	519	7.37	0.17	-5.43806	0.807702	Down	NA	NA	NA	NA	gi|460385934|ref|XP_004238655.1|//PREDICTED: uncharacterized protein LOC101248387 [Solanum lycopersicum]
Solyc11g039470.1.1	1258	7.49	0.113333	-6.04632	0.822213	Down	NA	NA	NA	K10352//myosin heavy chain	gi|675895244|ref|YP_009049718.1|//hypothetical protein (mitochondrion) [Capsicum annuum]
Solyc07g006770.2.1	3422	2.16	54.4567	4.65601	0.918896	Up	NA	NA	NA	K13420//LRR receptor-like serine/threonine-protein kinase FLS2 [EC:2.7.11.1]	gi|723712456|ref|XP_004242680.2|//PREDICTED: probable LRR receptor-like serine/threonine-protein kinase At3g47570 [Solanum lycopersicum]
Solyc05g049980.2.1	1893	17.3067	0.363333	-5.57389	0.889037	Down	NA	NA	NA	K01184//polygalacturonase [EC:3.2.1.15]	gi|460388891|ref|XP_004240097.1|//PREDICTED: probable polygalacturonase [Solanum lycopersicum]
Solyc02g077080.2.1	1780	124.787	412.047	1.72334	0.821834	Up	NA	NA	NA	NA	gi|460374322|ref|XP_004232960.1|//PREDICTED: protein trichome birefringence-like 38 [Solanum lycopersicum]
Solyc09g084440.2.1	481	236.457	38.8867	-2.60423	0.875477	Down	NA	GO:0004866//endopeptidase inhibitor activity	GO:0006950//response to stress;GO:0051346//negative regulation of hydrolase activity	NA	gi|460404375|ref|XP_004247658.1|//PREDICTED: wound-induced proteinase inhibitor 1 [Solanum lycopersicum]
Solyc12g010710.1.1	423	3.56667	29.4467	3.04546	0.846762	Up	NA	NA	NA	NA	gi|763783021|gb|KJB50092.1|//hypothetical protein B456_008G153400 [Gossypium raimondii]
Solyc10g008910.1.1	411	63.5067	11.8933	-2.41675	0.848158	Down	GO:0043231//intracellular membrane-bounded organelle;GO:0000785//chromatin	GO:0003676//nucleic acid binding	GO:0034728//nucleosome organization	K11253//histone H3	gi|992271660|gb|KXG31833.1|//hypothetical protein SORBI_003G065000, partial [Sorghum bicolor]
Solyc03g005190.2.1	1000	128.657	33.0667	-1.96008	0.834488	Down	NA	GO:0043169//cation binding;GO:0051536//iron-sulfur cluster binding	GO:0006091//generation of precursor metabolites and energy	K02639//ferredoxin	gi|460376454|ref|XP_004234013.1|//PREDICTED: ferredoxin, root R-B2 [Solanum lycopersicum]
Solyc05g052050.1.1	705	161.733	536.35	1.72956	0.823269	Up	GO:0043231//intracellular membrane-bounded organelle	GO:0001071//nucleic acid binding transcription factor activity;GO:0003676//nucleic acid binding	GO:0050794//regulation of cellular process;GO:0050896//response to stimulus;GO:0006351//transcription, DNA-templated	K13432//pathogenesis-related genes transcriptional activator PTI4;K09286//EREBP-like factor	gi|460388658|ref|XP_004239983.1|//PREDICTED: ethylene-responsive transcription factor 1 [Solanum lycopersicum]
BGI_novel_G002585	4905	1.47333	32.35	4.45661	0.895809	Up	NA	NA	NA	K10761//tRNA(His) guanylyltransferase [EC:2.7.7.79]	gi|47824950|gb|AAT38724.1|//Putative retrotransposon protein, identical [Solanum demissum]
Solyc07g056500.2.1	1223	10.0933	76.34	2.91904	0.873091	Up	NA	GO:0003824//catalytic activity;GO:0016740//transferase activity	NA	K00799//glutathione S-transferase [EC:2.5.1.18]	gi|350538579|ref|NP_001234094.1|//uncharacterized protein LOC543817 [Solanum lycopersicum]
Solyc11g012640.1.1	537	70.45	19.0133	-1.88959	0.817739	Down	NA	NA	NA	NA	gi|460409728|ref|XP_004250290.1|//PREDICTED: uncharacterized protein LOC101263778 [Solanum lycopersicum]
Solyc04g072700.2.1	468	17.1167	0.106667	-7.32615	0.914097	Down	NA	NA	NA	K07213//copper chaperone;K10752//histone-binding protein RBBP4	gi|723694190|ref|XP_010320148.1|//PREDICTED: heavy metal-associated isoprenylated plant protein 26 isoform X2 [Solanum lycopersicum]
Solyc11g011360.1.1	609	10.7133	54.4667	2.34597	0.840919	Up	NA	NA	NA	K07766//diphosphoinositol-polyphosphate diphosphatase [EC:3.6.1.52]	gi|460409534|ref|XP_004250193.1|//PREDICTED: nudix hydrolase 18, mitochondrial-like [Solanum lycopersicum]
Solyc09g064470.2.1	2419	17.9167	119.967	2.74326	0.873207	Up	NA	GO:0016740//transferase activity	NA	K00912//tetraacyldisaccharide 4'-kinase [EC:2.7.1.130];K16911//ATP-dependent RNA helicase DDX21 [EC:3.6.4.13]	gi|743833301|ref|XP_011024494.1|//PREDICTED: xyloglucan galactosyltransferase KATAMARI1 [Populus euphratica]
Solyc12g019550.1.1	372	97.2667	24.85	-1.9687	0.830904	Down	NA	NA	NA	NA	gi|460413237|ref|XP_004252001.1|//PREDICTED: uncharacterized protein LOC101243677 [Solanum lycopersicum]
Solyc04g025530.2.1	1789	9.16667	203.593	4.47315	0.933533	Up	NA	GO:0016831//carboxy-lyase activity;GO:0048037//cofactor binding	GO:0009064//glutamine family amino acid metabolic process	K01580//glutamate decarboxylase [EC:4.1.1.15]	gi|460383060|ref|XP_004237250.1|//PREDICTED: glutamate decarboxylase 4 [Solanum lycopersicum]
Solyc02g070890.2.1	3658	4.04333	59.7533	3.8854	0.898079	Up	NA	NA	NA	K13420//LRR receptor-like serine/threonine-protein kinase FLS2 [EC:2.7.11.1]	gi|460374588|ref|XP_004233092.1|//PREDICTED: LRR receptor-like serine/threonine-protein kinase FLS2 [Solanum lycopersicum]
Solyc11g056650.1.1	1326	47.3467	4.73	-3.32335	0.876043	Down	NA	NA	NA	K11253//histone H3;K12126//phytochrome-interacting factor 3	gi|460410907|ref|XP_004250857.1|//PREDICTED: transcription factor bHLH81 [Solanum lycopersicum]
Solyc06g050140.1.1	273	1.86	32.3233	4.1192	0.885245	Up	NA	NA	NA	NA	NA
Solyc02g036480.1.1	771	16.6567	249.74	3.90626	0.919231	Up	NA	NA	NA	K08488//syntaxin 7	gi|723668327|ref|XP_010315726.1|//PREDICTED: protein YLS9-like [Solanum lycopersicum]
Solyc07g053170.2.1	3259	35.49	149.79	2.07746	0.844876	Up	NA	NA	NA	K13414//mitogen-activated protein kinase kinase kinase 1, plant [EC:2.7.11.25]	gi|723715498|ref|XP_010323778.1|//PREDICTED: mitogen-activated protein kinase kinase kinase 1-like [Solanum lycopersicum]
Solyc01g099020.2.1	1377	33.9133	7.60667	-2.15652	0.811786	Down	NA	NA	NA	K00514//zeta-carotene desaturase [EC:1.3.5.6];K01206//alpha-L-fucosidase [EC:3.2.1.51]	gi|460368680|ref|XP_004230193.1|//PREDICTED: acetylajmalan esterase [Solanum lycopersicum]
Solyc08g077730.2.1	2031	15.3433	2.01	-2.93234	0.800474	Down	NA	NA	NA	K00889//1-phosphatidylinositol-4-phosphate 5-kinase [EC:2.7.1.68]	gi|460400628|ref|XP_004245835.1|//PREDICTED: uncharacterized protein LOC101251207 [Solanum lycopersicum]
Solyc01g108240.2.1	1288	8.43333	369.18	5.45208	0.960511	Up	NA	NA	NA	K09286//EREBP-like factor	gi|460369893|ref|XP_004230791.1|//PREDICTED: ethylene-responsive transcription factor ERF109 [Solanum lycopersicum]
Solyc08g028780.1.1	1020	7.1	100.217	3.81916	0.908122	Up	NA	NA	NA	K10406//kinesin family member C2/C3	gi|460398693|ref|XP_004244888.1|//PREDICTED: uncharacterized protein LOC101262938 [Solanum lycopersicum]
Solyc02g082930.2.1	1215	84.1033	17.0367	-2.30352	0.847614	Down	GO:0044421//extracellular region part	GO:0004553//hydrolase activity, hydrolyzing O-glycosyl compounds	GO:0006950//response to stress;GO:0006026//aminoglycan catabolic process	K01183//chitinase [EC:3.2.1.14]	gi|350534512|ref|NP_001234400.1|//acidic 27 kDa endochitinase precursor [Solanum lycopersicum]
Solyc11g007920.1.1	435	234.197	78.24	-1.58174	0.807493	Down	GO:0043231//intracellular membrane-bounded organelle;GO:0000785//chromatin	GO:0003676//nucleic acid binding	GO:0034728//nucleosome organization	K11252//histone H2B	gi|1000939635|ref|XP_015583254.1|//PREDICTED: histone H2B [Ricinus communis]
Solyc03g095650.2.1	1848	12.8967	1.02	-3.66036	0.812836	Down	NA	NA	NA	K08472//mlo protein	gi|460378937|ref|XP_004235223.1|//PREDICTED: MLO-like protein 2 isoform X1 [Solanum lycopersicum]
Solyc04g079450.2.1	877	0.01	8.57667	9.74427	0.863549	Up	NA	NA	NA	K13963//serpin B	gi|565376896|ref|XP_006354930.1|//PREDICTED: serpin-ZX-like [Solanum tuberosum]
Solyc02g069490.2.1	1971	146.68	38.13	-1.94367	0.834477	Down	NA	GO:0003824//catalytic activity;GO:0050662//coenzyme binding	NA	K09828//Delta24-sterol reductase [EC:1.3.1.72 1.3.1.-]	gi|970009887|ref|XP_015065843.1|//PREDICTED: delta(24)-sterol reductase-like [Solanum pennellii]
Solyc11g007660.1.1	2583	34.1233	108.68	1.67126	0.806867	Up	NA	NA	NA	K12812//ATP-dependent RNA helicase UAP56/SUB2 [EC:3.6.4.13];K18081//myotubularin-related protein 1/2 [EC:3.1.3.64 3.1.3.95]	gi|460409154|ref|XP_004250004.1|//PREDICTED: uncharacterized protein LOC101254856 [Solanum lycopersicum]
Solyc04g081370.2.1	1572	29.3667	5.19333	-2.49945	0.822675	Down	NA	NA	NA	NA	gi|460385322|ref|XP_004238353.1|//PREDICTED: uncharacterized protein LOC101261325 [Solanum lycopersicum]
Solyc09g091990.2.1	1602	2.78	136.347	5.61605	0.958324	Up	NA	GO:0000166//nucleotide binding;GO:0004672//protein kinase activity	NA	K04733//interleukin-1 receptor-associated kinase 4 [EC:2.7.11.1];K04730//interleukin-1 receptor-associated kinase 1 [EC:2.7.11.1]	gi|723732934|ref|XP_010326838.1|//PREDICTED: receptor like protein kinase S.2 [Solanum lycopersicum]
Solyc03g111300.1.1	1476	2.05	169.79	6.37198	0.973209	Up	NA	NA	NA	K00517;K13407//fatty acid omega-hydroxylase [EC:1.14.-.-]	gi|460381184|ref|XP_004236332.1|//PREDICTED: cytochrome P450 94B3-like [Solanum lycopersicum]
Solyc05g050560.1.1	1740	14.8567	212.7	3.83964	0.915669	Up	NA	NA	NA	K13422//transcription factor MYC2	gi|723702500|ref|XP_010321507.1|//PREDICTED: transcription factor bHLH13-like [Solanum lycopersicum]
Solyc06g050130.2.1	1652	81.6967	10.1433	-3.00975	0.879363	Down	NA	GO:0043167//ion binding;GO:0016798//hydrolase activity, acting on glycosyl bonds	GO:0044238//primary metabolic process	K07407//alpha-galactosidase [EC:3.2.1.22]	gi|723705863|ref|XP_010322133.1|//PREDICTED: alpha-galactosidase [Solanum lycopersicum]
Solyc12g009880.1.1	495	34.64	3.60333	-3.26503	0.861026	Down	NA	NA	NA	NA	gi|460412707|ref|XP_004251739.1|//PREDICTED: uncharacterized protein LOC101264293 [Solanum lycopersicum]
Solyc05g015510.2.1	2840	19.9567	2.27	-3.13611	0.826374	Down	NA	NA	NA	K13415//protein brassinosteroid insensitive 1 [EC:2.7.10.1 2.7.11.1]	gi|460387080|ref|XP_004239217.1|//PREDICTED: squamosa promoter-binding-like protein 12 [Solanum lycopersicum]
Solyc01g104770.2.1	1603	15.06	175.337	3.54133	0.904648	Up	GO:0043232//intracellular non-membrane-bounded organelle	GO:0032559//adenyl ribonucleotide binding	NA	K10355//actin, other eukaryote	gi|460369428|ref|XP_004230564.1|//PREDICTED: actin-101 [Solanum lycopersicum]
Solyc10g086250.1.1	828	12.8967	0.716667	-4.16955	0.830041	Down	NA	NA	NA	K09422//myb proto-oncogene protein, plant	gi|525314307|ref|NP_001265992.1|//transcription factor MYB113-like [Solanum lycopersicum]
Solyc00g100880.2.1	896	2.32333	41.9033	4.1728	0.897326	Up	NA	NA	NA	K03239//translation initiation factor eIF-2B subunit alpha	gi|723754580|ref|XP_004253430.2|//PREDICTED: protein LURP-one-related 11-like [Solanum lycopersicum]
Solyc11g068770.1.1	858	27.7967	451.727	4.02247	0.923832	Up	NA	NA	NA	K12581//CCR4-NOT transcription complex subunit 7/8	gi|460411370|ref|XP_004251085.1|//PREDICTED: probable CCR4-associated factor 1 homolog 11 [Solanum lycopersicum]
Solyc12g099400.1.1	1134	29.78	234.427	2.97672	0.887586	Up	NA	NA	NA	NA	gi|970065106|ref|XP_015059533.1|//PREDICTED: uncharacterized protein LOC107005448 [Solanum pennellii]
Solyc02g090820.2.1	1611	67.79	293.153	2.11251	0.851275	Up	GO:0043231//intracellular membrane-bounded organelle	GO:0003677//DNA binding;GO:0001071//nucleic acid binding transcription factor activity	GO:0050896//response to stimulus;GO:0006351//transcription, DNA-templated	K09419//heat shock transcription factor, other eukaryote	gi|460372431|ref|XP_004232034.1|//PREDICTED: heat shock factor protein HSF24 [Solanum lycopersicum]
Solyc02g077780.2.1	2275	17.1667	66.3	1.9494	0.820823	Up	NA	NA	NA	K07119//uncharacterized protein	gi|460374225|ref|XP_004232912.1|//PREDICTED: MACPF domain-containing protein NSL1 [Solanum lycopersicum]
Solyc07g038160.2.1	1042	33.72	5.12	-2.71939	0.839259	Down	NA	NA	NA	K17894	gi|460396799|ref|XP_004243958.1|//PREDICTED: GATA transcription factor 21 [Solanum lycopersicum]
Solyc08g006930.2.1	701	527.427	132.7	-1.9908	0.844673	Down	GO:0009521//photosystem;GO:0009534//chloroplast thylakoid;GO:0009522//photosystem I	GO:0016168//chlorophyll binding	GO:0044237//cellular metabolic process;GO:0015979//photosynthesis	K02698//photosystem I subunit X	gi|460397969|ref|XP_004244537.1|//PREDICTED: photosystem I reaction center subunit psaK, chloroplastic [Solanum lycopersicum]
Solyc01g109140.2.1	1692	0.253333	13.4333	5.72864	0.873976	Up	NA	GO:0005506//iron ion binding;GO:0016491//oxidoreductase activity	NA	K01723//hydroperoxide dehydratase [EC:4.2.1.92];K17874//9-divinyl ether synthase [EC:4.2.1.121]	gi|350536919|ref|NP_001234527.1|//9-divinyl ether synthase [Solanum lycopersicum]
Solyc09g011590.2.1	903	28.8967	108.047	1.90268	0.827276	Up	NA	GO:0016765//transferase activity, transferring alkyl or aryl (other than methyl) groups	GO:0006950//response to stress	K00799//glutathione S-transferase [EC:2.5.1.18]	gi|460401752|ref|XP_004246381.1|//PREDICTED: probable glutathione S-transferase [Solanum lycopersicum]
Solyc05g053550.2.1	1861	21.6733	2.58	-3.07048	0.830343	Down	NA	GO:0016747//transferase activity, transferring acyl groups other than amino-acyl groups	GO:0009699//phenylpropanoid biosynthetic process	K00660//chalcone synthase [EC:2.3.1.74]	gi|922304303|ref|NP_001234036.2|//chalcone synthase 2 [Solanum lycopersicum]
Solyc11g068920.1.1	1215	0.723333	38.3833	5.72968	0.933621	Up	NA	NA	NA	K10260//F-box and WD-40 domain protein 7;K01876//aspartyl-tRNA synthetase [EC:6.1.1.12];K08332//vacuolar protein 8	gi|460411390|ref|XP_004251095.1|//PREDICTED: E3 ubiquitin-protein ligase PUB23-like [Solanum lycopersicum]
Solyc08g080150.1.1	1113	15.1967	1.38	-3.46101	0.821037	Down	NA	NA	NA	K13035//beta-cyano-L-alanine hydratase/nitrilase [EC:3.5.5.4 4.2.1.65];K16221//transcription factor TCP21 (protein CCA1 HIKING EXPEDITION)	gi|921273985|ref|NP_001233956.2|//TCP transcription factor 20 [Solanum lycopersicum]
Solyc08g077330.2.1	983	1.65333	19.7933	3.58157	0.843502	Up	NA	NA	NA	NA	gi|460400679|ref|XP_004245860.1|//PREDICTED: expansin-like B1 [Solanum lycopersicum]
Solyc08g006530.2.1	1271	51.7767	12.42	-2.05964	0.822505	Down	NA	NA	NA	K12130//pseudo-response regulator 5;K12135//zinc finger protein CONSTANS;K12129//pseudo-response regulator 7	gi|460397888|ref|XP_004244497.1|//PREDICTED: zinc finger protein CONSTANS-LIKE 4-like [Solanum lycopersicum]
Solyc02g085150.2.1	1385	12.7933	0.223333	-5.84005	0.872256	Down	NA	NA	NA	NA	gi|460375861|ref|XP_004233722.1|//PREDICTED: embryonic protein DC-8 [Solanum lycopersicum]
Solyc07g042540.2.1	527	0.73	70.4767	6.59311	0.964656	Up	NA	NA	NA	NA	NA
Solyc09g083150.2.1	1067	187.53	61.73	-1.60308	0.806976	Down	NA	NA	NA	NA	gi|460404323|ref|XP_004247632.1|//PREDICTED: uncharacterized protein LOC101265478 [Solanum lycopersicum]
BGI_novel_G003426	707	92.46	13.1767	-2.81084	0.874509	Down	NA	NA	NA	K02259//cytochrome c oxidase assembly protein subunit 15	gi|723747778|ref|XP_010313765.1|//PREDICTED: uncharacterized protein LOC101247889 [Solanum lycopersicum]
Solyc10g081840.1.1	465	16.9967	1.00333	-4.08238	0.846339	Down	NA	NA	NA	K08064//nuclear transcription factor Y, alpha	gi|723738974|ref|XP_010312213.1|//PREDICTED: nuclear transcription factor Y subunit A-10-like isoform X1 [Solanum lycopersicum]
Solyc10g044520.1.1	435	2257.91	665.73	-1.76198	0.827628	Down	GO:0009536//plastid	GO:0043169//cation binding;GO:0051536//iron-sulfur cluster binding	GO:0006091//generation of precursor metabolites and energy;GO:0051234//establishment of localization	K02639//ferredoxin	gi|350537877|ref|NP_001234059.1|//ferredoxin-1, chloroplastic [Solanum lycopersicum]
Solyc11g010960.1.1	1080	39.07	5.67333	-2.78379	0.847207	Down	NA	GO:0046914//transition metal ion binding;GO:0003824//catalytic activity	GO:0008152//metabolic process	K00083//cinnamyl-alcohol dehydrogenase [EC:1.1.1.195]	gi|460409485|ref|XP_004250169.1|//PREDICTED: 8-hydroxygeraniol dehydrogenase-like [Solanum lycopersicum]
Solyc05g041910.2.1	1668	72.12	579.693	3.00682	0.894072	Up	GO:0031224//intrinsic component of membrane	NA	NA	NA	gi|460389034|ref|XP_004240164.1|//PREDICTED: cytochrome b561 and DOMON domain-containing protein At5g47530 [Solanum lycopersicum]
Solyc06g005750.2.1	981	122.363	31.4933	-1.95805	0.833784	Down	GO:0031224//intrinsic component of membrane	GO:0016709//oxidoreductase activity, acting on paired donors, with incorporation or reduction of molecular oxygen, NAD(P)H as one donor, and incorporation of one atom of oxygen;GO:0046914//transition metal ion binding	GO:0006631//fatty acid metabolic process	K14424//4-alpha-methyl-delta7-sterol-4alpha-methyl oxidase [EC:1.14.13.72]	gi|460389474|ref|XP_004240377.1|//PREDICTED: methylsterol monooxygenase 2-2-like [Solanum lycopersicum]
Solyc07g064160.2.1	1585	1431.68	331.99	-2.1085	0.854309	Down	GO:0009941//chloroplast envelope	NA	GO:0006772//thiamine metabolic process	K03146//thiamine thiazole synthase	gi|460397188|ref|XP_004244150.1|//PREDICTED: thiamine thiazole synthase, chloroplastic [Solanum lycopersicum]
Solyc03g118450.1.1	222	0.01	10.1533	9.98774	0.880501	Up	NA	NA	NA	NA	NA
Solyc06g076070.1.1	234	0.01	8.71333	9.76708	0.865137	Up	NA	NA	NA	NA	NA
Solyc02g085340.1.1	1830	25.2467	2.8	-3.17259	0.844354	Down	NA	NA	NA	K14494//DELLA protein	gi|460373183|ref|XP_004232402.1|//PREDICTED: scarecrow-like protein 4 [Solanum lycopersicum]
Solyc11g012590.1.1	606	34.07	0.676667	-5.65391	0.927421	Down	GO:0016020//membrane	NA	NA	NA	gi|460409722|ref|XP_004250287.1|//PREDICTED: CASP-like protein 2B1 [Solanum lycopersicum]
Solyc09g011740.2.1	1599	28.0767	121.07	2.1084	0.843849	Up	NA	NA	NA	K04714//shingomyelin synthase [EC:2.7.8.27]	gi|460401732|ref|XP_004246371.1|//PREDICTED: phosphatidylinositol:ceramide inositolphosphotransferase 2 [Solanum lycopersicum]
Solyc03g033770.1.1	345	2.57333	25.35	3.30028	0.846322	Up	NA	NA	NA	K08900//mitochondrial chaperone BCS1	gi|698505202|ref|XP_009798066.1|//PREDICTED: probable mitochondrial chaperone bcs1 [Nicotiana sylvestris]
Solyc01g007000.2.1	1374	4.7	234.407	5.64021	0.963023	Up	NA	NA	NA	K10260//F-box and WD-40 domain protein 7;K01876//aspartyl-tRNA synthetase [EC:6.1.1.12];K08332//vacuolar protein 8	gi|460365615|ref|XP_004228696.1|//PREDICTED: E3 ubiquitin-protein ligase PUB22-like [Solanum lycopersicum]
BGI_novel_G003310	931	15.7633	1.69667	-3.2158	0.814562	Down	NA	NA	NA	NA	gi|971582366|ref|XP_015159747.1|//PREDICTED: ankyrin repeat-containing protein At3g12360-like [Solanum tuberosum]
Solyc12g006840.1.1	3027	2.45	35.5633	3.85954	0.881171	Up	NA	NA	NA	K04733//interleukin-1 receptor-associated kinase 4 [EC:2.7.11.1];K01183//chitinase [EC:3.2.1.14]	gi|970068505|ref|XP_015061381.1|//PREDICTED: G-type lectin S-receptor-like serine/threonine-protein kinase CES101 [Solanum pennellii];gi|565402806|ref|XP_006366861.1|//PREDICTED: G-type lectin S-receptor-like serine/threonine-protein kinase CES101 [Solanum tuberosum]
Solyc04g074470.1.1	930	9.37333	415.403	5.46981	0.961473	Up	NA	NA	NA	K14299//nucleoporin SEH1	gi|460384470|ref|XP_004237934.1|//PREDICTED: protein EXORDIUM-like 2 [Solanum lycopersicum]
Solyc10g076410.1.1	612	2.24	16.6367	2.8928	0.805828	Up	NA	NA	NA	K14496//abscisic acid receptor PYR/PYL family	gi|460407246|ref|XP_004249065.1|//PREDICTED: abscisic acid receptor PYL4-like [Solanum lycopersicum]
Solyc09g075020.2.1	4925	22.77	102.257	2.16699	0.844948	Up	GO:0031224//intrinsic component of membrane	GO:0015405//P-P-bond-hydrolysis-driven transmembrane transporter activity;GO:0032559//adenyl ribonucleotide binding;GO:0016628//oxidoreductase activity, acting on the CH-CH group of donors, NAD or NADP as acceptor;GO:0017111//nucleoside-triphosphatase activity	GO:0006810//transport;GO:0009207//purine ribonucleoside triphosphate catabolic process	K05665//ATP-binding cassette, subfamily C (CFTR/MRP), member 1	gi|460403906|ref|XP_004247427.1|//PREDICTED: ABC transporter C family member 4 [Solanum lycopersicum]
Solyc12g006470.1.1	1377	396.677	137.667	-1.52678	0.804162	Down	NA	GO:0008483//transaminase activity;GO:0048037//cofactor binding	NA	K16871//4-aminobutyrate---pyruvate transaminase [EC:2.6.1.96]	gi|894216084|ref|NP_001234340.2|//gamma aminobutyrate transaminase 2 [Solanum lycopersicum]
Solyc02g091840.2.1	3516	23.2133	4.64667	-2.32069	0.802189	Down	NA	NA	NA	K00924	gi|567757509|ref|NP_001274713.1|//leucine-rich repeat receptor-like serine/threonine-protein kinase BAM1-like precursor [Solanum lycopersicum]
Solyc12g057140.1.1	411	36.4633	159.87	2.13238	0.848262	Up	NA	NA	NA	NA	NA
Solyc06g005560.2.1	1144	21.7933	3.39667	-2.6817	0.814738	Down	GO:0044464//cell part	NA	NA	K00051//malate dehydrogenase (NADP+) [EC:1.1.1.82]	gi|350539003|ref|NP_001234881.1|//expansin9 precursor [Solanum lycopersicum]
Solyc06g070990.2.1	2119	0.363333	33.2967	6.51794	0.941284	Up	NA	GO:0043565//sequence-specific DNA binding;GO:0003700//transcription factor activity, sequence-specific DNA binding	GO:0006355//regulation of transcription, DNA-templated	K18835//WRKY transcription factor 2;K13424//WRKY transcription factor 33;K18834//WRKY transcription factor 1	gi|971563510|ref|XP_015167519.1|//PREDICTED: probable WRKY transcription factor 61 isoform X1 [Solanum tuberosum];gi|565376689|ref|XP_006354832.1|//PREDICTED: probable WRKY transcription factor 61 isoform X2 [Solanum tuberosum]
Solyc04g008100.1.1	2317	3.32	49.13	3.88735	0.892434	Up	NA	NA	NA	K10260//F-box and WD-40 domain protein 7;K01876//aspartyl-tRNA synthetase [EC:6.1.1.12];K08332//vacuolar protein 8	gi|460382392|ref|XP_004236923.1|//PREDICTED: U-box domain-containing protein 21-like [Solanum lycopersicum]
Solyc01g005430.2.1	1638	12.7	66.77	2.39437	0.848334	Up	GO:0044425//membrane part	GO:0046914//transition metal ion binding	NA	K14011//UBX domain-containing protein 6	gi|460365496|ref|XP_004228637.1|//PREDICTED: UBX domain-containing protein 6 [Solanum lycopersicum]
Solyc06g030470.2.1	1632	21.7533	143.133	2.71805	0.874504	Up	NA	NA	NA	NA	gi|460390306|ref|XP_004240776.1|//PREDICTED: protein UPSTREAM OF FLC-like [Solanum lycopersicum]
Solyc01g066570.2.1	952	11.45	0.746667	-3.93874	0.811962	Down	NA	NA	NA	NA	gi|460366774|ref|XP_004229254.1|//PREDICTED: uncharacterized protein LOC101258100 [Solanum lycopersicum]
Solyc03g119960.2.1	1547	45.48	9.23333	-2.30031	0.831041	Down	NA	GO:0060089//molecular transducer activity	GO:0009314//response to radiation;GO:0023052//signaling	K03294//basic amino acid/polyamine antiporter, APA family;K15095//(+)-neomenthol dehydrogenase [EC:1.1.1.208]	gi|460379955|ref|XP_004235724.1|//PREDICTED: root phototropism protein 3-like [Solanum lycopersicum]
Solyc03g093800.1.1	426	324.95	85.11	-1.93282	0.839319	Down	NA	NA	NA	NA	gi|460378874|ref|XP_004235193.1|//PREDICTED: glycine-rich cell wall structural protein 2-like [Solanum lycopersicum]
Solyc10g084640.1.1	699	40.5167	10	-2.01852	0.81139	Down	GO:0009536//plastid	GO:0016407//acetyltransferase activity	NA	NA	gi|460408175|ref|XP_004249522.1|//PREDICTED: probable acetyltransferase NATA1-like [Solanum lycopersicum]
Solyc11g071600.1.1	4095	0.773333	14.71	4.24956	0.842887	Up	NA	GO:0016623//oxidoreductase activity, acting on the aldehyde or oxo group of donors, oxygen as acceptor;GO:0046914//transition metal ion binding;GO:0051536//iron-sulfur cluster binding;GO:0050662//coenzyme binding	GO:0009850//auxin metabolic process	K09842//abscisic-aldehyde oxidase [EC:1.2.3.14]	gi|926459517|ref|NP_001234449.2|//aldehyde oxidase [Solanum lycopersicum];gi|350535553|ref|NP_001234456.1|//aldehyde oxidase [Solanum lycopersicum]
Solyc08g080670.1.1	753	0.113333	9.66	6.41338	0.855936	Up	NA	NA	GO:0006950//response to stress	K14297//nuclear pore complex protein Nup98-Nup96	gi|930425318|ref|NP_001234351.2|//PR5-like protein precursor [Solanum lycopersicum]
Solyc04g078550.2.1	1563	36.7533	161.873	2.13892	0.848906	Up	NA	GO:0003677//DNA binding;GO:0043565//sequence-specific DNA binding;GO:0003700//transcription factor activity, sequence-specific DNA binding;GO:0001071//nucleic acid binding transcription factor activity	GO:0010467//gene expression;GO:0006355//regulation of transcription, DNA-templated	K13425//WRKY transcription factor 22;K13424//WRKY transcription factor 33	gi|460384871|ref|XP_004238130.1|//PREDICTED: probable WRKY transcription factor 7 [Solanum lycopersicum]
Solyc10g084960.1.1	666	0.666667	14.5	4.44294	0.846421	Up	NA	GO:0016765//transferase activity, transferring alkyl or aryl (other than methyl) groups	GO:0009755//hormone-mediated signaling pathway	K00799//glutathione S-transferase [EC:2.5.1.18]	gi|460408228|ref|XP_004249548.1|//PREDICTED: probable glutathione S-transferase [Solanum lycopersicum]
Solyc12g005910.1.1	660	58.0633	358.557	2.6265	0.878055	Up	GO:0044464//cell part	NA	NA	K14009//B-cell receptor-associated protein 31	gi|460412267|ref|XP_004251523.1|//PREDICTED: uncharacterized protein LOC101250189 [Solanum lycopersicum]
Solyc04g082810.2.1	1081	1.07	12.9533	3.59764	0.812451	Up	NA	NA	NA	K07374//tubulin alpha	gi|460385545|ref|XP_004238464.1|//PREDICTED: putative DNA-binding protein ESCAROLA isoform X1 [Solanum lycopersicum]
Solyc12g013690.1.1	1543	8.17	58.69	2.84471	0.865104	Up	NA	NA	NA	K00480//salicylate hydroxylase [EC:1.14.13.1];K09838//zeaxanthin epoxidase [EC:1.14.13.90]	gi|460412932|ref|XP_004251850.1|//PREDICTED: zeaxanthin epoxidase, chloroplastic-like [Solanum lycopersicum]
Solyc07g064650.1.1	976	8.55333	47.33	2.4682	0.841419	Up	NA	NA	NA	K03043//DNA-directed RNA polymerase subunit beta [EC:2.7.7.6]	gi|460397110|ref|XP_004244111.1|//PREDICTED: phospholipase D C-like [Solanum lycopersicum]
Solyc03g031440.2.1	3631	5.77333	48.3167	3.06504	0.866682	Up	NA	GO:0000166//nucleotide binding;GO:0003824//catalytic activity;GO:0016151//nickel cation binding	GO:0006807//nitrogen compound metabolic process	K03809//NAD(P)H dehydrogenase (quinone) [EC:1.6.5.2];K03188//urease accessory protein	gi|698521517|ref|XP_009757565.1|//PREDICTED: minor allergen Alt a 7-like [Nicotiana sylvestris];gi|350535509|ref|NP_001233942.1|//ureF protein [Solanum lycopersicum]
Solyc01g080890.2.1	908	14.45	137.777	3.25319	0.893561	Up	NA	NA	NA	NA	gi|723659112|ref|XP_010323128.1|//PREDICTED: uncharacterized protein LOC101251813 [Solanum lycopersicum]
Solyc01g105720.2.1	1904	22.5433	4.20667	-2.42195	0.804475	Down	NA	NA	NA	NA	gi|460369510|ref|XP_004230605.1|//PREDICTED: uncharacterized protein LOC101261168 [Solanum lycopersicum]
Solyc02g089320.2.1	2569	7.74	38.9	2.32936	0.828788	Up	NA	NA	NA	K06889//uncharacterized protein	gi|460372624|ref|XP_004232128.1|//PREDICTED: alpha/beta hydrolase domain-containing protein 17B [Solanum lycopersicum]
Solyc04g082050.2.1	1058	56.6167	3.30333	-4.09923	0.904192	Down	NA	NA	NA	K18470//Rho GTPase-activating protein 1	gi|460385415|ref|XP_004238399.1|//PREDICTED: ganglioside-induced differentiation-associated protein 2-like [Solanum lycopersicum]
Solyc03g097050.2.1	3835	16.1067	267.62	4.05446	0.92226	Up	GO:0031224//intrinsic component of membrane	GO:0016759//cellulose synthase activity	GO:0045229//external encapsulating structure organization;GO:0009250//glucan biosynthetic process	K00770//1,4-beta-D-xylan synthase [EC:2.4.2.24]	gi|460379057|ref|XP_004235281.1|//PREDICTED: cellulose synthase-like protein D3 [Solanum lycopersicum]
Solyc10g078530.1.1	1308	20.84	92.7867	2.15456	0.842227	Up	NA	NA	GO:0008152//metabolic process	NA	gi|460407411|ref|XP_004249146.1|//PREDICTED: patatin-like protein 3 [Solanum lycopersicum]
Solyc07g066260.2.1	2418	29.6967	186.187	2.64838	0.875224	Up	NA	NA	NA	K10147//protein phosphatase 1D [EC:3.1.3.16];K19704//protein phosphatase PTC1 [EC:3.1.3.16];K17506//protein phosphatase 1L [EC:3.1.3.16];K19477//cGMP-dependent protein kinase 2 [EC:2.7.11.12]	gi|460396880|ref|XP_004243998.1|//PREDICTED: probable protein phosphatase 2C 6 [Solanum lycopersicum]
Solyc06g060340.2.1	1088	659.55	213.423	-1.62776	0.814919	Down	GO:0044425//membrane part;GO:0009507//chloroplast;GO:0034357//photosynthetic membrane	NA	NA	K03542//photosystem II 22kDa protein	gi|970036410|ref|XP_015079539.1|//PREDICTED: photosystem II 22 kDa protein, chloroplastic [Solanum pennellii]
Solyc12g017530.1.1	294	1.67	55.95	5.06622	0.930158	Up	NA	NA	NA	NA	NA
Solyc11g069450.1.1	522	49.66	3.17333	-3.96801	0.895452	Down	NA	NA	NA	NA	gi|460411475|ref|XP_004251136.1|//PREDICTED: uncharacterized protein LOC101259309 [Solanum lycopersicum]
Solyc01g087040.2.1	969	84.0367	19.3567	-2.11819	0.838368	Down	GO:0009523//photosystem II	GO:0046872//metal ion binding	GO:0044237//cellular metabolic process	NA	gi|460367516|ref|XP_004229619.1|//PREDICTED: thylakoid lumenal 19 kDa protein, chloroplastic [Solanum lycopersicum]
Solyc07g064820.1.1	1473	10.5067	88.4567	3.07367	0.881749	Up	NA	NA	NA	K04420//mitogen-activated protein kinase kinase kinase 2 [EC:2.7.11.25];K04421//mitogen-activated protein kinase kinase kinase 3 [EC:2.7.11.25];K11228//mitogen-activated protein kinase kinase kinase [EC:2.7.11.1]	gi|460397582|ref|XP_004244346.1|//PREDICTED: mitogen-activated protein kinase kinase kinase 2-like [Solanum lycopersicum]
Solyc06g069570.2.1	1327	48.5667	210.007	2.1124	0.849263	Up	NA	NA	NA	K18211//synaptosomal-associated protein 25	gi|723708649|ref|XP_010322574.1|//PREDICTED: SNAP25 homologous protein SNAP33-like [Solanum lycopersicum]
Solyc07g042390.1.1	564	17.2667	2.51	-2.78223	0.802189	Down	NA	NA	NA	K01051//pectinesterase [EC:3.1.1.11]	gi|460396242|ref|XP_004243686.1|//PREDICTED: 21 kDa protein [Solanum lycopersicum]
Solyc10g012170.2.1	1611	6.95	34.1033	2.29483	0.818904	Up	NA	GO:0032559//adenyl ribonucleotide binding;GO:0004672//protein kinase activity	GO:0006464//cellular protein modification process	K04733//interleukin-1 receptor-associated kinase 4 [EC:2.7.11.1];K04730//interleukin-1 receptor-associated kinase 1 [EC:2.7.11.1]	gi|460405178|ref|XP_004248053.1|//PREDICTED: calmodulin-binding receptor-like cytoplasmic kinase 2 isoform X2 [Solanum lycopersicum]
Solyc02g092990.1.1	1653	16.8867	191.917	3.50652	0.905137	Up	NA	NA	NA	K10268//F-box and leucine-rich repeat protein 2/20;K10273//F-box and leucine-rich repeat protein 7	gi|460372116|ref|XP_004231878.1|//PREDICTED: F-box protein SKIP2-like [Solanum lycopersicum]
Solyc04g080960.2.1	1416	1061.07	299.28	-1.82596	0.833861	Down	NA	GO:0004175//endopeptidase activity	GO:0019538//protein metabolic process	K01373//cathepsin F [EC:3.4.22.41]	gi|460385244|ref|XP_004238314.1|//PREDICTED: cysteine proteinase 15A [Solanum lycopersicum]
Solyc01g090340.2.1	988	58.1467	1.12667	-5.68956	0.945033	Down	NA	NA	NA	K09286//EREBP-like factor	gi|460367786|ref|XP_004229751.1|//PREDICTED: ethylene-responsive transcription factor 1-like [Solanum lycopersicum]
Solyc09g075570.1.1	429	40.78	8.52333	-2.25837	0.825171	Down	NA	NA	NA	NA	gi|723731234|ref|XP_010326563.1|//PREDICTED: uncharacterized protein LOC101262251 [Solanum lycopersicum]
Solyc02g077460.1.1	651	15.8767	0.01	-10.6327	0.917994	Down	GO:0044424//intracellular part	NA	GO:0043412//macromolecule modification;GO:0006633//fatty acid biosynthetic process	K03801//lipoyl(octanoyl) transferase [EC:2.3.1.181]	gi|723674907|ref|XP_010316782.1|//PREDICTED: octanoyltransferase isoform X1 [Solanum lycopersicum]
Solyc05g025600.1.1	336	452.137	136.183	-1.73121	0.822879	Down	NA	NA	NA	NA	gi|723700162|ref|XP_010321120.1|//PREDICTED: uncharacterized protein LOC101259747 [Solanum lycopersicum]
Solyc10g083970.1.1	1590	128.293	666.08	2.37625	0.868282	Up	GO:0044424//intracellular part	GO:0016765//transferase activity, transferring alkyl or aryl (other than methyl) groups;GO:0046872//metal ion binding;GO:0032559//adenyl ribonucleotide binding	GO:0044237//cellular metabolic process	K00789//S-adenosylmethionine synthetase [EC:2.5.1.6]	gi|723739250|ref|XP_010312254.1|//PREDICTED: S-adenosylmethionine synthase 3-like [Solanum lycopersicum]
Solyc04g071090.2.1	1474	1.13333	36.67	5.01596	0.915779	Up	NA	NA	NA	K05747//Wiskott-Aldrich syndrome protein;K02184//formin 2	gi|565394373|ref|XP_006362833.1|//PREDICTED: extensin-1-like isoform X2 [Solanum tuberosum];gi|970021218|ref|XP_015071867.1|//PREDICTED: extensin-3 isoform X1 [Solanum pennellii];gi|970021220|ref|XP_015071868.1|//PREDICTED: extensin-3 isoform X2 [Solanum pennellii]
Solyc10g086690.1.1	2675	4.83333	123.293	4.67293	0.934248	Up	NA	NA	NA	K07456//DNA mismatch repair protein MutS2;K04714//shingomyelin synthase [EC:2.7.8.27]	gi|970055458|ref|XP_015089375.1|//PREDICTED: phosphatidylinositol:ceramide inositolphosphotransferase 1-like isoform X2 [Solanum pennellii];gi|460408344|ref|XP_004249605.1|//PREDICTED: phosphatidylinositol:ceramide inositolphosphotransferase 1-like [Solanum lycopersicum]
Solyc02g092110.2.1	546	4.31333	82.84	4.26345	0.917378	Up	NA	NA	NA	NA	gi|807201070|ref|NP_001293109.1|//phytosulfokines 3 precursor [Solanum lycopersicum]
Solyc08g036620.2.1	405	1.23667	193.62	7.29063	0.985082	Up	NA	NA	NA	K13464//jasmonate ZIM domain-containing protein	gi|460398759|ref|XP_004244919.1|//PREDICTED: protein TIFY 5A-like [Solanum lycopersicum]
Solyc02g085300.2.1	4552	28.28	217.013	2.93993	0.886443	Up	NA	NA	NA	K14399//polyribonucleotide 5'-hydroxyl-kinase [EC:2.7.1.78];K19996//phosphatidylinositol transfer protein SFH5;K00133//aspartate-semialdehyde dehydrogenase [EC:1.2.1.11]	gi|460373188|ref|XP_004232403.1|//PREDICTED: random slug protein 5-like [Solanum lycopersicum]
Solyc01g107780.2.1	1597	2.89	66.4267	4.52262	0.920666	Up	NA	GO:0016757//transferase activity, transferring glycosyl groups	NA	K13496//UDP-glucosyl transferase 73C [EC:2.4.1.-]	gi|460369817|ref|XP_004230753.1|//PREDICTED: scopoletin glucosyltransferase-like [Solanum lycopersicum]
Solyc01g096320.2.1	1190	206.563	2.95667	-6.12647	0.971263	Down	NA	NA	NA	K09338//homeobox-leucine zipper protein	gi|460368324|ref|XP_004230017.1|//PREDICTED: homeobox-leucine zipper protein ATHB-12 [Solanum lycopersicum]
Solyc02g094400.2.1	1514	22.69	79.25	1.80435	0.812616	Up	NA	GO:0008081//phosphoric diester hydrolase activity	GO:0019400//alditol metabolic process	K18696//glycerophosphodiester phosphodiesterase [EC:3.1.4.46]	gi|460371863|ref|XP_004231754.1|//PREDICTED: glycerophosphodiester phosphodiesterase GDPD1, chloroplastic [Solanum lycopersicum]
Solyc02g063420.2.1	864	16.6367	0.49	-5.08544	0.875438	Down	NA	NA	NA	NA	gi|460375354|ref|XP_004233471.1|//PREDICTED: uncharacterized protein At5g65660-like [Solanum lycopersicum]
Solyc01g110440.2.1	3558	249.853	819.747	1.7141	0.822334	Up	NA	GO:0016831//carboxy-lyase activity	GO:0006525//arginine metabolic process;GO:0006596//polyamine biosynthetic process	K01583//arginine decarboxylase [EC:4.1.1.19]	gi|808154184|ref|NP_001234649.2|//arginine decarboxylase [Solanum lycopersicum]
Solyc02g071310.2.1	859	22.9367	3.48667	-2.71774	0.81897	Down	NA	NA	NA	NA	gi|460374435|ref|XP_004233016.1|//PREDICTED: uncharacterized protein LOC101265094 [Solanum lycopersicum]
Solyc06g063370.2.1	1174	1098.4	272.69	-2.01007	0.848713	Down	GO:0009536//plastid	NA	GO:0006091//generation of precursor metabolites and energy	K08916//light-harvesting complex II chlorophyll a/b binding protein 5	gi|460392547|ref|XP_004241877.1|//PREDICTED: chlorophyll a-b binding protein CP26, chloroplastic [Solanum lycopersicum]
Solyc12g096710.1.1	3854	5.90333	55.2467	3.22629	0.876351	Up	NA	NA	NA	K01184//polygalacturonase [EC:3.2.1.15];K04730//interleukin-1 receptor-associated kinase 1 [EC:2.7.11.1]	gi|723753375|ref|XP_004253035.2|//PREDICTED: probably inactive leucine-rich repeat receptor-like protein kinase At5g48380 isoform X4 [Solanum lycopersicum]
Solyc01g073890.2.1	1382	8.06333	188.74	4.54888	0.935122	Up	NA	NA	NA	K03016//DNA-directed RNA polymerases I, II, and III subunit RPABC3;K06758;K03283//heat shock 70kDa protein 1/8;K16219//protein N-terminal methyltransferase [EC:2.1.1.244]	gi|460366966|ref|XP_004229346.1|//PREDICTED: uncharacterized protein LOC101250152 [Solanum lycopersicum]
Solyc10g075160.1.1	435	975.08	246.277	-1.98524	0.845586	Down	GO:0009536//plastid	GO:0043169//cation binding;GO:0051536//iron-sulfur cluster binding	GO:0006091//generation of precursor metabolites and energy;GO:0051234//establishment of localization	K02639//ferredoxin	gi|723737669|ref|XP_004249046.2|//PREDICTED: ferredoxin [Solanum lycopersicum]
Solyc02g080510.1.1	621	93.1633	21.7467	-2.09897	0.839385	Down	NA	NA	NA	NA	gi|460373824|ref|XP_004232713.1|//PREDICTED: uncharacterized protein LOC101253959 [Solanum lycopersicum]
Solyc06g050810.2.1	962	10.9867	41.05	1.90163	0.801656	Up	NA	NA	NA	NA	gi|460390572|ref|XP_004240903.1|//PREDICTED: protein LURP-one-related 14-like [Solanum lycopersicum]
Solyc12g056510.1.1	1956	19.3067	2.80667	-2.78217	0.809818	Down	NA	NA	NA	NA	gi|723751892|ref|XP_010314480.1|//PREDICTED: trihelix transcription factor GTL1-like [Solanum lycopersicum]
Solyc10g008270.2.1	1036	4.06667	34.4167	3.08119	0.854738	Up	NA	NA	NA	NA	gi|460405419|ref|XP_004248173.1|//PREDICTED: uncharacterized protein LOC101265482 [Solanum lycopersicum]
Solyc04g080870.1.1	261	91.4267	28.1633	-1.6988	0.806262	Down	NA	GO:0042623//ATPase activity, coupled	GO:0019538//protein metabolic process	NA	gi|460385226|ref|XP_004238305.1|//PREDICTED: LON peptidase N-terminal domain and RING finger protein 1-like [Solanum lycopersicum]
Solyc11g006500.1.1	699	47.16	161.183	1.77307	0.820966	Up	NA	NA	GO:0006810//transport	K12198//charged multivesicular body protein 5	gi|460409025|ref|XP_004249941.1|//PREDICTED: charged multivesicular body protein 5-like [Solanum lycopersicum]
Solyc10g005320.2.1	1529	21.63	72.33	1.74156	0.804657	Up	NA	GO:0016836//hydro-lyase activity;GO:0016628//oxidoreductase activity, acting on the CH-CH group of donors, NAD or NADP as acceptor;GO:0048037//cofactor binding	GO:0006568//tryptophan metabolic process	K01696//tryptophan synthase beta chain [EC:4.2.1.20]	gi|460405872|ref|XP_004248398.1|//PREDICTED: tryptophan synthase beta chain 1-like [Solanum lycopersicum]
Solyc02g088690.2.1	1299	43.8267	174.68	1.99483	0.839341	Up	NA	NA	NA	K00012//UDPglucose 6-dehydrogenase [EC:1.1.1.22]	gi|460372721|ref|XP_004232174.1|//PREDICTED: UDP-glucose 6-dehydrogenase 2 [Solanum lycopersicum]
Solyc03g119340.2.1	1676	4.44333	53.0767	3.57836	0.887471	Up	NA	GO:0032559//adenyl ribonucleotide binding;GO:0004702//receptor signaling protein serine/threonine kinase activity	GO:0006464//cellular protein modification process	K04733//interleukin-1 receptor-associated kinase 4 [EC:2.7.11.1]	gi|970014608|ref|XP_015068299.1|//PREDICTED: putative receptor-like protein kinase At4g00960 [Solanum pennellii]
Solyc05g010020.2.1	502	1.56	19.0167	3.60765	0.841205	Up	NA	NA	NA	NA	NA
Solyc07g047710.2.1	580	43.63	7.9	-2.4654	0.838621	Down	NA	GO:0003824//catalytic activity	NA	K03006//DNA-directed RNA polymerase II subunit RPB1 [EC:2.7.7.6];K19619//tyrosyl-DNA phosphodiesterase 2 [EC:3.1.4.-];K00809//deoxyhypusine synthase [EC:2.5.1.46]	gi|460395985|ref|XP_004243560.1|//PREDICTED: glucan endo-1,3-beta-glucosidase 12-like [Solanum lycopersicum]
Solyc10g055390.1.1	1768	43.9467	2.69667	-4.0265	0.894028	Down	NA	NA	NA	K14794//ribosomal RNA-processing protein 12	gi|460406411|ref|XP_004248658.1|//PREDICTED: probable transporter mch1 [Solanum lycopersicum]
Solyc08g065430.2.1	1472	30.1033	256.34	3.09006	0.892874	Up	NA	NA	NA	K18266//protein NDRG1	gi|460399161|ref|XP_004245110.1|//PREDICTED: pollen-specific protein SF21-like [Solanum lycopersicum]
Solyc05g013220.2.1	1869	22.3933	2.74667	-3.02732	0.831657	Down	GO:0044464//cell part	GO:0016747//transferase activity, transferring acyl groups other than amino-acyl groups	GO:0006631//fatty acid metabolic process	K15397//3-ketoacyl-CoA synthase [EC:2.3.1.199]	gi|460386862|ref|XP_004239114.1|//PREDICTED: 3-ketoacyl-CoA synthase 19-like [Solanum lycopersicum]
Solyc06g082440.1.1	1260	7.92333	33.5933	2.084	0.806729	Up	NA	NA	NA	K12761//carbon catabolite-derepressing protein kinase [EC:2.7.11.1]	gi|525313837|ref|NP_001265893.1|//CBL-interacting protein kinase 11 [Solanum lycopersicum]
Solyc02g063150.2.1	861	6023.81	2083.98	-1.53134	0.806718	Down	GO:0009536//plastid;GO:0009507//chloroplast	GO:0016831//carboxy-lyase activity;GO:0004497//monooxygenase activity;GO:0005488//binding;GO:0016491//oxidoreductase activity;GO:0016984//ribulose-bisphosphate carboxylase activity	GO:0015977//carbon fixation;GO:0019253//reductive pentose-phosphate cycle;GO:0009853//photorespiration;GO:0043094//cellular metabolic compound salvage;GO:0055114//oxidation-reduction process	K01602//ribulose-bisphosphate carboxylase small chain [EC:4.1.1.39]	gi|822092500|ref|NP_001295872.1|//ribulose bisphosphate carboxylase small chain 1, chloroplastic [Solanum lycopersicum]
Solyc00g136260.1.1	411	19.1467	0.23	-6.37932	0.910381	Down	NA	GO:0046872//metal ion binding	NA	K19037//E3 ubiquitin-protein ligase ATL23 [EC:2.3.2.27]	gi|723754667|ref|XP_010315023.1|//PREDICTED: E3 ubiquitin-protein ligase ATL23-like [Solanum lycopersicum]
Solyc09g092260.2.1	754	75.2167	3.28667	-4.51636	0.923447	Down	NA	NA	NA	K03686//molecular chaperone DnaJ;K09510//DnaJ homolog subfamily B member 4;K09531//DnaJ homolog subfamily C member 11	gi|460404818|ref|XP_004247877.1|//PREDICTED: chaperone protein dnaJ 20, chloroplastic [Solanum lycopersicum]
Solyc07g053630.2.1	1669	19.5933	2.54	-2.94746	0.818399	Down	NA	NA	NA	K14491//two-component response regulator ARR-B family	gi|525314042|ref|NP_001266193.1|//golden1-like protein [Solanum lycopersicum]
Solyc01g079200.2.1	1155	1.56	172.69	6.79049	0.979052	Up	NA	GO:0016491//oxidoreductase activity	NA	K04125//gibberellin 2-oxidase [EC:1.14.11.13]	gi|902967463|ref|NP_001234747.2|//gibberellin 2-oxidase [Solanum lycopersicum]
Solyc07g065530.1.1	591	41.2433	5.03	-3.03553	0.861207	Down	NA	NA	NA	NA	gi|460397023|ref|XP_004244068.1|//PREDICTED: flocculation protein FLO11-like [Solanum lycopersicum]
Solyc05g054750.2.1	547	0.48	16.6433	5.11577	0.875515	Up	NA	NA	NA	NA	gi|723701399|ref|XP_010321370.1|//PREDICTED: uncharacterized protein LOC101266225 isoform X1 [Solanum lycopersicum];gi|970027830|ref|XP_015075204.1|//PREDICTED: uncharacterized protein LOC107019144 isoform X1 [Solanum pennellii]
Solyc07g044960.1.1	1575	1.02667	33.9133	5.04581	0.913685	Up	NA	GO:0016740//transferase activity	NA	K00912//tetraacyldisaccharide 4'-kinase [EC:2.7.1.130];K02366//glucuronyl/N-acetylglucosaminyl transferase EXT1 [EC:2.4.1.224 2.4.1.225];K16911//ATP-dependent RNA helicase DDX21 [EC:3.6.4.13];K18789//xylogalacturonan beta-1,3-xylosyltransferase [EC:2.4.2.41]	gi|460396096|ref|XP_004243615.1|//PREDICTED: xyloglucan galactosyltransferase KATAMARI1 homolog [Solanum lycopersicum]
Solyc10g086680.1.1	705	1.45	35.9667	4.63254	0.903977	Up	NA	NA	NA	K13993//HSP20 family protein	gi|723740009|ref|XP_010312365.1|//PREDICTED: 18.1 kDa class I heat shock protein-like [Solanum lycopersicum]
Solyc11g072660.1.1	1443	6.06333	41.8733	2.78785	0.84995	Up	NA	GO:0000166//nucleotide binding;GO:0004672//protein kinase activity	NA	K04733//interleukin-1 receptor-associated kinase 4 [EC:2.7.11.1];K18873//pathogen-induced protein kinase	gi|460411779|ref|XP_004251283.1|//PREDICTED: probable serine/threonine-protein kinase RLCKVII isoform X1 [Solanum lycopersicum]
Solyc02g069800.1.1	1008	34.89	170.847	2.29182	0.856689	Up	NA	GO:0003824//catalytic activity	NA	K03575//A/G-specific adenine glycosylase [EC:3.2.2.-];K14493//gibberellin receptor GID1 [EC:3.-.-.-]	gi|460374749|ref|XP_004233172.1|//PREDICTED: probable carboxylesterase 15 [Solanum lycopersicum]
Solyc02g067810.1.1	315	1.71333	18.8233	3.45764	0.836153	Up	NA	NA	NA	NA	gi|665821185|ref|NP_001287929.1|//uncharacterized protein LOC101257136 [Solanum lycopersicum]
Solyc10g075110.1.1	345	108.303	13.3467	-3.02053	0.884211	Down	NA	GO:0005488//binding	GO:0010876//lipid localization;GO:0050896//response to stimulus;GO:0051234//establishment of localization	NA	gi|350538169|ref|NP_001234074.1|//non-specific lipid-transfer protein 1 precursor [Solanum lycopersicum]
Solyc01g006390.2.1	612	63.9733	0.616667	-6.69684	0.963804	Down	NA	NA	NA	NA	gi|350538675|ref|NP_001234866.1|//extensin-like protein precursor [Solanum lycopersicum]
Solyc07g044980.2.1	2082	30.77	95.4067	1.63257	0.800661	Up	NA	NA	NA	K14508//regulatory protein NPR1	gi|350538711|ref|NP_001233844.1|//NIM1-like protein 2 [Solanum lycopersicum]
Solyc02g090770.1.1	612	3.95667	120.1	4.92381	0.94074	Up	NA	NA	NA	K09286//EREBP-like factor	gi|970009230|ref|XP_015065485.1|//PREDICTED: ethylene-responsive transcription factor ERF095-like [Solanum pennellii]
Solyc01g103030.2.1	2168	12.9233	133.947	3.37361	0.897777	Up	NA	NA	NA	K14638//solute carrier family 15 (peptide/histidine transporter), member 3/4	gi|460369125|ref|XP_004230414.1|//PREDICTED: protein NRT1/ PTR FAMILY 4.3 [Solanum lycopersicum]
Solyc08g069060.2.1	1569	11.7767	44.0433	1.90299	0.804267	Up	GO:0031224//intrinsic component of membrane;GO:0043231//intracellular membrane-bounded organelle	GO:0035250//UDP-galactosyltransferase activity	GO:0006464//cellular protein modification process	K06638//mitotic spindle assembly checkpoint protein MAD1;K00734//galactosylxylosylprotein 3-beta-galactosyltransferase [EC:2.4.1.134]	gi|460399556|ref|XP_004245304.1|//PREDICTED: beta-1,3-galactosyltransferase 7-like [Solanum lycopersicum]
Solyc03g111800.2.1	2170	10.6033	40	1.91548	0.802084	Up	NA	GO:0004672//protein kinase activity	NA	K04733//interleukin-1 receptor-associated kinase 4 [EC:2.7.11.1];K04730//interleukin-1 receptor-associated kinase 1 [EC:2.7.11.1]	gi|985482018|ref|NP_001306257.1|//leucine-rich repeat receptor-like serine/threonine/tyrosine-protein kinase SOBIR1 precursor [Solanum lycopersicum]
Solyc05g055330.2.1	4821	17.8067	2.82	-2.65865	0.800683	Down	NA	NA	NA	K05681//ATP-binding cassette, subfamily G (WHITE), member 2	gi|460388127|ref|XP_004239721.1|//PREDICTED: pleiotropic drug resistance protein 2-like [Solanum lycopersicum]
Solyc01g095970.2.1	2395	9.12667	40.08	2.13472	0.817536	Up	NA	GO:0032561//guanyl ribonucleotide binding;GO:0017111//nucleoside-triphosphatase activity	GO:0009207//purine ribonucleoside triphosphate catabolic process	K01528//dynamin GTPase [EC:3.6.5.5]	gi|460368253|ref|XP_004229982.1|//PREDICTED: dynamin-related protein 5A [Solanum lycopersicum]
Solyc07g061930.1.1	195	6.71333	94.77	3.81933	0.907221	Up	NA	NA	NA	NA	NA
Solyc03g121880.2.1	2060	260.48	56.38	-2.20792	0.856101	Down	NA	GO:0004721//phosphoprotein phosphatase activity	NA	K14497//protein phosphatase 2C [EC:3.1.3.16]	gi|930588892|ref|NP_001234686.2|//protein phosphatase 2C ABI2 homolog [Solanum lycopersicum]
Solyc09g091510.2.1	1446	21.36	1.38	-3.95217	0.858536	Down	NA	GO:0016747//transferase activity, transferring acyl groups other than amino-acyl groups	GO:0009699//phenylpropanoid biosynthetic process	K00660//chalcone synthase [EC:2.3.1.74]	gi|807066326|ref|NP_001234033.2|//chalcone synthase 1 [Solanum lycopersicum]
Solyc01g098060.1.1	459	0.456667	47.5967	6.70358	0.955817	Up	NA	NA	NA	K09264//MADS-box transcription factor, plant	gi|460370823|ref|XP_004231248.1|//PREDICTED: agamous-like MADS-box protein AGL61 [Solanum lycopersicum]
Solyc02g087860.2.1	576	6.7	0.08	-6.38802	0.81432	Down	NA	NA	NA	NA	gi|350537357|ref|NP_001234290.1|//transcription factor style2.1 [Solanum lycopersicum]
Solyc11g013760.1.1	1815	10.0267	110.683	3.46452	0.899228	Up	NA	NA	NA	NA	gi|460410318|ref|XP_004250577.1|//PREDICTED: uncharacterized protein LOC101259017 [Solanum lycopersicum]
Solyc06g083230.2.1	2011	26.0733	4.92667	-2.40389	0.812341	Down	NA	GO:0003933//GTP cyclohydrolase activity	NA	K01495//GTP cyclohydrolase I [EC:3.5.4.16]	gi|350534446|ref|NP_001234141.1|//GTP cyclohydrolase 1 [Solanum lycopersicum]
Solyc01g103920.2.1	755	16.13	0.15	-6.74864	0.904049	Down	GO:0009536//plastid	GO:0043169//cation binding;GO:0051536//iron-sulfur cluster binding	GO:0006091//generation of precursor metabolites and energy;GO:0051234//establishment of localization	K02639//ferredoxin	gi|460369244|ref|XP_004230473.1|//PREDICTED: ferredoxin-like [Solanum lycopersicum]
Solyc03g080060.1.1	1926	33.9933	5.15	-2.72261	0.839627	Down	NA	GO:0016301//kinase activity;GO:0005488//binding	NA	K04730//interleukin-1 receptor-associated kinase 1 [EC:2.7.11.1]	gi|460378557|ref|XP_004235037.1|//PREDICTED: L-type lectin-domain containing receptor kinase VIII.2-like [Solanum lycopersicum]
Solyc09g075710.1.1	984	9.42	0.266667	-5.14262	0.828183	Down	NA	NA	NA	K02923//large subunit ribosomal protein L38e;K03575//A/G-specific adenine glycosylase [EC:3.2.2.-];K14493//gibberellin receptor GID1 [EC:3.-.-.-];K17872//NADH:ubiquinone reductase (non-electrogenic) [EC:1.6.5.9];K13258//2-hydroxyisoflavanone dehydratase [EC:4.2.1.105]	gi|460403804|ref|XP_004247376.1|//PREDICTED: 2-hydroxyisoflavanone dehydratase-like [Solanum lycopersicum]
Solyc03g121340.1.1	261	4.92667	93.0567	4.23943	0.91728	Up	NA	NA	NA	NA	gi|223544792|gb|EEF46307.1|//conserved hypothetical protein [Ricinus communis]
Solyc04g005250.2.1	2281	38.2567	3.84333	-3.31528	0.868875	Down	NA	GO:0016741//transferase activity, transferring one-carbon groups;GO:0003676//nucleic acid binding	GO:0006305//DNA alkylation	K17398//DNA (cytosine-5)-methyltransferase 3A [EC:2.1.1.37]	gi|971579450|ref|XP_015158965.1|//PREDICTED: DNA (cytosine-5)-methyltransferase DRM2-like isoform X1 [Solanum tuberosum];gi|460382680|ref|XP_004237065.1|//PREDICTED: DNA (cytosine-5)-methyltransferase DRM2 [Solanum lycopersicum]
Solyc02g089640.2.1	2554	20.8933	94.39	2.17559	0.843986	Up	NA	GO:0016759//cellulose synthase activity	NA	K13680//beta-mannan synthase [EC:2.4.1.32]	gi|460372585|ref|XP_004232109.1|//PREDICTED: xyloglucan glycosyltransferase 4 [Solanum lycopersicum]
Solyc02g077980.1.1	907	36.22	2.83333	-3.67621	0.87568	Down	NA	NA	NA	NA	gi|723674761|ref|XP_010316758.1|//PREDICTED: uncharacterized protein LOC101255654 isoform X1 [Solanum lycopersicum]
Solyc01g105450.2.1	2179	8.71667	59.4667	2.77023	0.8603	Up	NA	NA	NA	K05681//ATP-binding cassette, subfamily G (WHITE), member 2	gi|460369402|ref|XP_004230551.1|//PREDICTED: ABC transporter G family member 11-like [Solanum lycopersicum]
Solyc07g022910.2.1	2916	11.9	93.7667	2.97811	0.878198	Up	NA	NA	NA	K10352//myosin heavy chain;K17618//ubiquitin-like domain-containing CTD phosphatase 1 [EC:3.1.3.16];K11498//centromeric protein E;K20283//golgin subfamily A member 4;K10406//kinesin family member C2/C3	gi|460394741|ref|XP_004242953.1|//PREDICTED: protein WEAK CHLOROPLAST MOVEMENT UNDER BLUE LIGHT 1 [Solanum lycopersicum]
Solyc02g080890.2.1	1999	5.92333	115	4.27908	0.922425	Up	NA	NA	NA	K10268//F-box and leucine-rich repeat protein 2/20;K13424//WRKY transcription factor 33	gi|723673792|ref|XP_010316577.1|//PREDICTED: probable WRKY transcription factor 31 isoform X1 [Solanum lycopersicum];gi|460373783|ref|XP_004232693.1|//PREDICTED: probable WRKY transcription factor 31 isoform X2 [Solanum lycopersicum]
Solyc03g115870.2.1	1248	12.63	67.9167	2.42691	0.850406	Up	NA	GO:0015036//disulfide oxidoreductase activity	GO:0019725//cellular homeostasis;GO:0018904//ether metabolic process	K03671//thioredoxin 1	gi|460380562|ref|XP_004236024.1|//PREDICTED: thioredoxin-like 1-2, chloroplastic [Solanum lycopersicum]
Solyc05g043330.2.1	1311	11.0133	0.556667	-4.30629	0.81863	Down	NA	NA	NA	K01188//beta-glucosidase [EC:3.2.1.21];K00679//phospholipid:diacylglycerol acyltransferase [EC:2.3.1.158];K01206//alpha-L-fucosidase [EC:3.2.1.51];K10960//geranylgeranyl reductase [EC:1.3.1.83]	gi|460389012|ref|XP_004240155.1|//PREDICTED: GDSL esterase/lipase At2g04570-like [Solanum lycopersicum]
Solyc06g053640.1.1	855	2.41	24.3033	3.33405	0.847685	Up	NA	NA	NA	K19041//E3 ubiquitin-protein ligase RNF38/44 [EC:2.3.2.27]	gi|460390799|ref|XP_004241012.1|//PREDICTED: RING-H2 finger protein ATL16-like [Solanum lycopersicum]
Solyc03g026290.2.1	1588	34.4567	8.32	-2.05013	0.80607	Down	NA	NA	NA	NA	gi|460377133|ref|XP_004234349.1|//PREDICTED: post-GPI attachment to proteins factor 3 [Solanum lycopersicum]
Solyc12g008560.1.1	243	151.707	26.2533	-2.53071	0.866946	Down	NA	NA	NA	NA	NA
Solyc06g072110.2.1	2897	21.4467	78.6333	1.87439	0.819036	Up	NA	NA	NA	NA	gi|460391761|ref|XP_004241487.1|//PREDICTED: uncharacterized protein LOC101251098 [Solanum lycopersicum]
Solyc09g010120.2.1	875	191.41	62.1967	-1.62176	0.808845	Down	NA	NA	NA	NA	gi|460401970|ref|XP_004246488.1|//PREDICTED: uncharacterized protein LOC101246952 [Solanum lycopersicum]
Solyc05g054170.2.1	3007	23.57	98.0467	2.05652	0.838044	Up	NA	NA	NA	K14494//DELLA protein	gi|565400679|ref|XP_006365847.1|//PREDICTED: scarecrow-like protein 13 [Solanum tuberosum]
Solyc05g013750.2.1	3427	28.18	108.297	1.94225	0.830519	Up	NA	GO:0004721//phosphoprotein phosphatase activity;GO:0008138//protein tyrosine/serine/threonine phosphatase activity;GO:0016301//kinase activity;GO:0004725//protein tyrosine phosphatase activity;GO:0016772//transferase activity, transferring phosphorus-containing groups	GO:0016310//phosphorylation;GO:0006464//cellular protein modification process;GO:0035335//peptidyl-tyrosine dephosphorylation;GO:0006796//phosphate-containing compound metabolic process	K14165//atypical dual specificity phosphatase [EC:3.1.3.16 3.1.3.48];K04459//dual specificity MAP kinase phosphatase [EC:3.1.3.16 3.1.3.48]	gi|460386929|ref|XP_004239146.1|//PREDICTED: protein-tyrosine-phosphatase MKP1-like [Solanum lycopersicum]
Solyc06g073180.2.1	1313	112.853	30.0333	-1.90981	0.828815	Down	GO:0044464//cell part	GO:0046914//transition metal ion binding	NA	K12135//zinc finger protein CONSTANS;K17925//sorting nexin-13	gi|350534976|ref|NP_001234169.1|//CONSTANS interacting protein 1 [Solanum lycopersicum]
Solyc06g050800.2.1	1443	21.5733	1.36333	-3.98404	0.859245	Down	GO:0016020//membrane	NA	NA	K14993//solute carrier family 38 (sodium-coupled neutral amino acid transporter), member 6;K14207//solute carrier family 38 (sodium-coupled neutral amino acid transporter), member 2	gi|460390570|ref|XP_004240902.1|//PREDICTED: probable sodium-coupled neutral amino acid transporter 6 [Solanum lycopersicum]
Solyc01g074000.2.1	643	42.9033	10.4933	-2.03162	0.814177	Down	NA	GO:0003676//nucleic acid binding	GO:0034728//nucleosome organization	K11253//histone H3	gi|670376437|ref|XP_008669425.1|//PREDICTED: histone H3.2-like [Zea mays]
Solyc04g051820.2.1	607	113.257	906.617	3.0009	0.894584	Up	NA	NA	NA	NA	gi|460383502|ref|XP_004237461.1|//PREDICTED: uncharacterized protein LOC101256083 [Solanum lycopersicum]
Solyc01g107820.2.1	1869	172.643	674.787	1.96664	0.844085	Up	NA	GO:0016757//transferase activity, transferring glycosyl groups	NA	K13496//UDP-glucosyl transferase 73C [EC:2.4.1.-]	gi|460369829|ref|XP_004230759.1|//PREDICTED: scopoletin glucosyltransferase [Solanum lycopersicum]
Solyc12g038570.1.1	2849	5.54333	59.1533	3.41563	0.8837	Up	NA	GO:0005543//phospholipid binding;GO:0016491//oxidoreductase activity	NA	K17255//Rab GDP dissociation inhibitor	gi|723737357|ref|XP_010327628.1|//PREDICTED: uncharacterized protein LOC101249409 [Solanum lycopersicum];gi|565353211|ref|XP_006343526.1|//PREDICTED: putative clathrin assembly protein At2g25430 [Solanum tuberosum]
Solyc04g082740.2.1	975	46.29	12.1267	-1.93252	0.808554	Down	NA	NA	NA	NA	gi|460385531|ref|XP_004238457.1|//PREDICTED: uncharacterized protein LOC101267233 [Solanum lycopersicum]
Solyc02g067310.2.1	1322	20.41	1.73	-3.56043	0.842689	Down	NA	NA	NA	NA	gi|460375136|ref|XP_004233363.1|//PREDICTED: zinc-finger homeodomain protein 9-like [Solanum lycopersicum]
Solyc07g054730.1.1	291	93.76	17.2433	-2.44293	0.857459	Down	NA	NA	NA	NA	gi|970038680|ref|XP_015080672.1|//PREDICTED: uncharacterized protein LOC107024246 [Solanum pennellii]
Solyc03g097840.2.1	1165	8.75333	125.053	3.83657	0.911035	Up	GO:0031224//intrinsic component of membrane	NA	GO:0051234//establishment of localization	K15102//solute carrier family 25 (mitochondrial phosphate transporter), member 3	gi|460379115|ref|XP_004235310.1|//PREDICTED: mitochondrial phosphate carrier protein 3, mitochondrial [Solanum lycopersicum]
Solyc02g093160.2.1	3673	11.84	48.5	2.03432	0.818613	Up	NA	NA	NA	K10352//myosin heavy chain;K20283//golgin subfamily A member 4	gi|460372076|ref|XP_004231859.1|//PREDICTED: filament-like plant protein 7 [Solanum lycopersicum]
Solyc11g071990.1.1	1110	4.85	24.18	2.31776	0.804618	Up	NA	GO:0003824//catalytic activity;GO:0050662//coenzyme binding	GO:0008152//metabolic process	K17872//NADH:ubiquinone reductase (non-electrogenic) [EC:1.6.5.9];K17871//NADH:ubiquinone reductase (non-electrogenic) [EC:1.6.5.9]	gi|460411671|ref|XP_004251229.1|//PREDICTED: apoptosis-inducing factor homolog B [Solanum lycopersicum]
Solyc03g115740.1.1	1961	27.96	101.57	1.86104	0.823313	Up	GO:0031224//intrinsic component of membrane	GO:0042285//xylosyltransferase activity	NA	K08238//xyloglucan 6-xylosyltransferase [EC:2.4.2.39]	gi|723686829|ref|XP_010318819.1|//PREDICTED: putative glycosyltransferase 5 [Solanum lycopersicum]
Solyc08g082680.2.1	991	25.74	1.90667	-3.75489	0.863109	Down	NA	NA	NA	K19039//E3 ubiquitin-protein ligase ATL7/58/59 [EC:2.3.2.27]	gi|460399942|ref|XP_004245495.1|//PREDICTED: RING-H2 zinc finger protein RHA4a [Solanum lycopersicum]
Solyc05g012330.2.1	1491	22.21	4.13333	-2.42583	0.803981	Down	NA	NA	NA	NA	gi|970029934|ref|XP_015076281.1|//PREDICTED: ureide permease 1-like isoform X2 [Solanum pennellii]
Solyc10g077120.1.1	564	1273.72	333.383	-1.93379	0.841853	Down	GO:0044425//membrane part	NA	NA	K02723//photosystem II PsbY protein	gi|460407331|ref|XP_004249106.1|//PREDICTED: photosystem II core complex proteins psbY, chloroplastic [Solanum lycopersicum]
Solyc01g057770.2.1	2622	118.12	683.277	2.53222	0.873674	Up	GO:0031224//intrinsic component of membrane	GO:0015301//anion:anion antiporter activity	GO:0006811//ion transport	K13855//solute carrier family 4 (anion exchanger), member 2;K13862//solute carrier family 4 (sodium borate transporter), member 11	gi|743783242|ref|XP_011019193.1|//PREDICTED: probable boron transporter 2 [Populus euphratica];gi|764573713|ref|XP_011462893.1|//PREDICTED: probable boron transporter 2 [Fragaria vesca subsp. vesca];gi|460366320|ref|XP_004229035.1|//PREDICTED: boron transporter 1 isoform X2 [Solanum lycopersicum]
Solyc01g098400.2.1	892	28.6467	1.08	-4.72926	0.8972	Down	NA	GO:0060089//molecular transducer activity;GO:0016628//oxidoreductase activity, acting on the CH-CH group of donors, NAD or NADP as acceptor	GO:0007165//signal transduction;GO:0008152//metabolic process	K14490//histidine-containing phosphotransfer peotein	gi|460368603|ref|XP_004230155.1|//PREDICTED: histidine-containing phosphotransfer protein 1 [Solanum lycopersicum]
Solyc06g072670.2.1	1202	0.55	31.4833	5.83901	0.927773	Up	NA	GO:0003824//catalytic activity	GO:0008152//metabolic process	K11165//dehydrogenase/reductase SDR family member 7 [EC:1.1.-.-]	gi|460391684|ref|XP_004241449.1|//PREDICTED: 11-beta-hydroxysteroid dehydrogenase 1B-like [Solanum lycopersicum]
Solyc01g098910.2.1	1395	11.7233	409.147	5.12516	0.954179	Up	GO:0031224//intrinsic component of membrane;GO:0019866//organelle inner membrane	NA	GO:0006810//transport	K13354//solute carrier family 25 (peroxisomal adenine nucleotide transporter), member 17	gi|460368668|ref|XP_004230187.1|//PREDICTED: peroxisomal adenine nucleotide carrier 1 [Solanum lycopersicum]
Solyc05g009420.1.1	942	26.8067	148.537	2.47016	0.864599	Up	NA	NA	NA	NA	gi|460386494|ref|XP_004238933.1|//PREDICTED: uncharacterized protein LOC101255885 [Solanum lycopersicum]
Solyc07g043460.2.1	1812	133.843	22.1167	-2.59734	0.870695	Down	NA	GO:0005506//iron ion binding;GO:0016491//oxidoreductase activity	NA	K07426//cytochrome P450, family 4, subfamily B, polypeptide 1 [EC:1.14.14.1];K15639//PHYB activation tagged suppressor 1 [EC:1.14.-.-];K07424	gi|460396143|ref|XP_004243638.1|//PREDICTED: cytochrome P450 CYP72A219-like [Solanum lycopersicum]
Solyc03g119210.1.1	785	28.3133	5.05	-2.48713	0.820213	Down	NA	NA	GO:0010876//lipid localization	K18857//alcohol dehydrogenase class-P [EC:1.1.1.1];K18592//gamma-glutamyltranspeptidase / glutathione hydrolase / leukotriene-C4 hydrolase [EC:2.3.2.2 3.4.19.13 3.4.19.14]	gi|460380176|ref|XP_004235834.1|//PREDICTED: non-specific lipid-transfer protein 2 [Solanum lycopersicum]
Solyc12g087940.1.1	1341	41.5867	1.58667	-4.71205	0.912063	Down	NA	NA	NA	K00924;K01381//saccharopepsin [EC:3.4.23.25]	gi|460414727|ref|XP_004252715.1|//PREDICTED: protein ASPARTIC PROTEASE IN GUARD CELL 2-like [Solanum lycopersicum]
Solyc04g082200.2.1	1156	405.257	1544.95	1.93065	0.842002	Up	NA	NA	NA	K17046//protein DEK;K00688//starch phosphorylase [EC:2.4.1.1];K11131//H/ACA ribonucleoprotein complex subunit 4 [EC:5.4.99.-]	gi|559807365|gb|AHB20199.1|//dehydrin [Solanum habrochaites];gi|460385439|ref|XP_004238411.1|//PREDICTED: phosphoprotein ECPP44 [Solanum lycopersicum]
Solyc01g066260.2.1	542	31.4267	5.17667	-2.60189	0.832256	Down	NA	NA	NA	NA	NA
Solyc06g073850.1.1	444	80.35	436.09	2.44026	0.869738	Up	NA	NA	NA	NA	gi|460391509|ref|XP_004241363.1|//PREDICTED: uncharacterized protein LOC101264331 [Solanum lycopersicum]
Solyc01g010660.2.1	1840	20.75	252.547	3.60537	0.910084	Up	NA	GO:0032559//adenyl ribonucleotide binding;GO:0004672//protein kinase activity	GO:0006464//cellular protein modification process	K04733//interleukin-1 receptor-associated kinase 4 [EC:2.7.11.1]	gi|460364995|ref|XP_004228391.1|//PREDICTED: protein kinase 2B, chloroplastic-like [Solanum lycopersicum]
Solyc10g054440.1.1	2124	234.36	1356.25	2.53283	0.874427	Up	NA	GO:0016831//carboxy-lyase activity	GO:0006525//arginine metabolic process;GO:0006596//polyamine biosynthetic process	K01583//arginine decarboxylase [EC:4.1.1.19]	gi|350537969|ref|NP_001234064.1|//arginine decarboxylase [Solanum lycopersicum]
Solyc01g105030.2.1	1188	211.397	41.3467	-2.35411	0.863131	Down	GO:0031224//intrinsic component of membrane;GO:0009521//photosystem;GO:0009535//chloroplast thylakoid membrane;GO:0009523//photosystem II;GO:0016021//integral component of membrane;GO:0009534//chloroplast thylakoid	GO:0046906//tetrapyrrole binding;GO:0016168//chlorophyll binding	GO:0009765//photosynthesis, light harvesting;GO:0006464//cellular protein modification process;GO:0006091//generation of precursor metabolites and energy;GO:0018298//protein-chromophore linkage	K08917//light-harvesting complex II chlorophyll a/b binding protein 6	gi|824556529|ref|NP_001296324.1|//chlorophyll a-b binding protein CP24 10A, chloroplastic [Solanum lycopersicum]
Solyc03g083470.2.1	2007	6.14333	45.1	2.87603	0.857948	Up	NA	NA	NA	K04733//interleukin-1 receptor-associated kinase 4 [EC:2.7.11.1]	gi|460378695|ref|XP_004235104.1|//PREDICTED: probable receptor-like protein kinase At5g39030 [Solanum lycopersicum]
Solyc12g038550.1.1	10158	5.23333	25.9833	2.31178	0.805734	Up	NA	NA	NA	K14406//cleavage stimulation factor subunit 1;K18195//rhamnogalacturonan endolyase [EC:4.2.2.23];K18577//mannosylglycoprotein endo-beta-mannosidase [EC:3.2.1.152]	gi|970068801|ref|XP_015061532.1|//PREDICTED: cleavage stimulation factor subunit 50 isoform X2 [Solanum pennellii];gi|147856633|emb|CAN82456.1|//hypothetical protein VITISV_010028 [Vitis vinifera]
Solyc10g075090.1.1	846	307.64	46.22	-2.73465	0.880045	Down	NA	GO:0008289//lipid binding	GO:0006869//lipid transport;GO:0006950//response to stress;GO:0051234//establishment of localization	NA	gi|350535717|ref|NP_001233953.1|//non-specific lipid-transfer protein 2 precursor [Solanum lycopersicum]
Solyc04g048900.2.1	1513	53.08	391.567	2.88302	0.887707	Up	NA	NA	NA	K08057//calreticulin	gi|460383697|ref|XP_004237555.1|//PREDICTED: calreticulin-3-like [Solanum lycopersicum]
Solyc06g065970.1.1	381	40.6833	0.723333	-5.81363	0.937084	Down	NA	NA	NA	K02883//large subunit ribosomal protein L18e;K05747//Wiskott-Aldrich syndrome protein;K11855//ubiquitin carboxyl-terminal hydrolase 36/42 [EC:3.4.19.12]	gi|460392356|ref|XP_004241782.1|//PREDICTED: 14 kDa proline-rich protein DC2.15-like [Solanum lycopersicum]
Solyc12g099200.1.1	516	143.087	40.3333	-1.82684	0.82544	Down	NA	GO:0030234//enzyme regulator activity	NA	NA	gi|927028821|ref|NP_001234791.2|//tomato invertase inhibitor precursor [Solanum lycopersicum]
Solyc05g053180.2.1	387	0.933333	17.6467	4.24086	0.853941	Up	NA	NA	NA	NA	gi|698526688|ref|XP_009760182.1|//PREDICTED: uncharacterized protein LOC104212579 [Nicotiana sylvestris]
Solyc09g009590.1.1	456	11.8067	1.03	-3.51889	0.800969	Down	NA	GO:0046914//transition metal ion binding;GO:0003676//nucleic acid binding	NA	K13523//lysophosphatidic acid acyltransferase / lysophosphatidylinositol acyltransferase [EC:2.3.1.51 2.3.1.-]	gi|994310942|ref|NP_001307113.1|//A20/AN1 zinc finger protein [Solanum lycopersicum]
Solyc01g090970.2.1	946	20.8233	0.56	-5.21663	0.893303	Down	NA	NA	GO:0010876//lipid localization	K02883//large subunit ribosomal protein L18e;K05747//Wiskott-Aldrich syndrome protein;K11855//ubiquitin carboxyl-terminal hydrolase 36/42 [EC:3.4.19.12]	gi|460367864|ref|XP_004229790.1|//PREDICTED: putative lipid-binding protein At4g00165 [Solanum lycopersicum]
Solyc07g065410.1.1	306	41.1067	4.51	-3.18817	0.866578	Down	NA	NA	NA	NA	gi|970040622|ref|XP_015081698.1|//PREDICTED: uncharacterized protein LOC107025426 [Solanum pennellii]
Solyc12g088200.1.1	1011	20.0267	182.84	3.19059	0.895315	Up	NA	NA	NA	K00913//inositol-1,3,4-trisphosphate 5/6-kinase / inositol-tetrakisphosphate 1-kinase [EC:2.7.1.159 2.7.1.134]	gi|460414758|ref|XP_004252730.1|//PREDICTED: inositol-tetrakisphosphate 1-kinase 2 [Solanum lycopersicum]
Solyc00g170200.1.1	384	88.09	10.11	-3.1232	0.882601	Down	NA	NA	NA	NA	gi|723754733|ref|XP_004253481.2|//PREDICTED: probable strigolactone esterase D14 homolog [Solanum lycopersicum]
Solyc03g117800.2.1	2347	206.373	11.2467	-4.19769	0.925503	Down	GO:0031224//intrinsic component of membrane	GO:0046914//transition metal ion binding;GO:0003824//catalytic activity	GO:0006631//fatty acid metabolic process	K15404//aldehyde decarbonylase [EC:4.1.99.5]	gi|460380260|ref|XP_004235875.1|//PREDICTED: protein ECERIFERUM 3 isoform X1 [Solanum lycopersicum];gi|723686134|ref|XP_010318688.1|//PREDICTED: protein ECERIFERUM 3 isoform X2 [Solanum lycopersicum]
Solyc04g072020.2.1	1380	19.7833	283.94	3.84323	0.917082	Up	NA	GO:0016772//transferase activity, transferring phosphorus-containing groups	NA	K14156//choline/ethanolamine kinase [EC:2.7.1.32 2.7.1.82]	gi|460384271|ref|XP_004237836.1|//PREDICTED: probable choline kinase 1 [Solanum lycopersicum]
Solyc12g088320.1.1	564	32.1	7.82667	-2.0361	0.80209	Down	NA	NA	NA	K09377//cysteine and glycine-rich protein	gi|460414774|ref|XP_004252738.1|//PREDICTED: LIM domain-containing protein WLIM1-like [Solanum lycopersicum]
Solyc04g025650.2.1	1388	29.33	112.59	1.94063	0.831113	Up	NA	NA	NA	K00480//salicylate hydroxylase [EC:1.14.13.1];K09838//zeaxanthin epoxidase [EC:1.14.13.90]	gi|460383070|ref|XP_004237255.1|//PREDICTED: zeaxanthin epoxidase, chloroplastic [Solanum lycopersicum]
Solyc04g053130.2.1	901	278.687	59.5967	-2.22534	0.857376	Down	NA	NA	NA	NA	gi|460383467|ref|XP_004237444.1|//PREDICTED: stress enhanced protein 2, chloroplastic [Solanum lycopersicum]
Solyc02g069310.2.1	2543	27.1967	107.31	1.98028	0.833124	Up	NA	NA	NA	K14508//regulatory protein NPR1	gi|350537713|ref|NP_001234562.1|//NIM1-like protein 1 [Solanum lycopersicum]
Solyc08g067940.2.1	629	10.0367	0.143333	-6.12976	0.855359	Down	NA	NA	NA	NA	gi|970046183|ref|XP_015084591.1|//PREDICTED: uncharacterized protein LOC107028051 [Solanum pennellii]
Solyc03g093120.2.1	1067	21.5	95.08	2.14481	0.841974	Up	GO:0048046//apoplast;GO:0005618//cell wall;GO:0030312//external encapsulating structure;GO:0005576//extracellular region	GO:0016762//xyloglucan:xyloglucosyl transferase activity;GO:0004553//hydrolase activity, hydrolyzing O-glycosyl compounds;GO:0016758//transferase activity, transferring hexosyl groups;GO:0016798//hydrolase activity, acting on glycosyl bonds	GO:0006073//cellular glucan metabolic process;GO:0044042//glucan metabolic process	K08235//xyloglucan:xyloglucosyl transferase [EC:2.4.1.207]	gi|460378804|ref|XP_004235158.1|//PREDICTED: probable xyloglucan endotransglucosylase/hydrolase protein 23 [Solanum lycopersicum];gi|460378800|ref|XP_004235156.1|//PREDICTED: probable xyloglucan endotransglucosylase/hydrolase protein 23 [Solanum lycopersicum]
Solyc07g054080.1.1	1027	78.61	8.20667	-3.25984	0.885481	Down	GO:0043231//intracellular membrane-bounded organelle;GO:0031224//intrinsic component of membrane;GO:0031090//organelle membrane	GO:0019787//ubiquitin-like protein transferase activity;GO:0046914//transition metal ion binding	GO:0006511//ubiquitin-dependent protein catabolic process;GO:0006950//response to stress;GO:0032446//protein modification by small protein conjugation;GO:0009725//response to hormone	K10666//E3 ubiquitin-protein ligase RNF5 [EC:2.3.2.27]	gi|971568736|ref|XP_006357485.2|//PREDICTED: E3 ubiquitin-protein ligase RMA1H1, partial [Solanum tuberosum];gi|723715229|ref|XP_010323737.1|//PREDICTED: E3 ubiquitin-protein ligase RMA1H1 [Solanum lycopersicum]
Solyc04g049090.2.1	1878	38.05	150.663	1.98536	0.837885	Up	GO:0031224//intrinsic component of membrane	NA	GO:0009987//cellular process	K08472//mlo protein	gi|970025856|ref|XP_015074236.1|//PREDICTED: MLO-like protein 12 isoform X1 [Solanum pennellii]
Solyc09g011840.1.1	1080	48.04	6.31	-2.92852	0.860888	Down	NA	NA	NA	K04733//interleukin-1 receptor-associated kinase 4 [EC:2.7.11.1];K04730//interleukin-1 receptor-associated kinase 1 [EC:2.7.11.1]	gi|460401716|ref|XP_004246363.1|//PREDICTED: L-type lectin-domain containing receptor kinase VIII.2 [Solanum lycopersicum]
Solyc11g017270.1.1	2859	20.1533	138.697	2.78284	0.875873	Up	NA	NA	NA	K00924;K13420//LRR receptor-like serine/threonine-protein kinase FLS2 [EC:2.7.11.1]	gi|460409905|ref|XP_004250377.1|//PREDICTED: leucine-rich repeat receptor-like tyrosine-protein kinase At2g41820 [Solanum lycopersicum]
Solyc03g082370.1.1	270	21.7667	109.543	2.33131	0.8557	Up	NA	NA	NA	NA	gi|460378517|ref|XP_004235017.1|//PREDICTED: uncharacterized protein LOC101248276 [Solanum lycopersicum]
Solyc08g066440.2.1	1530	16.5367	140.583	3.08769	0.888356	Up	NA	NA	NA	K18368//caffeoylshikimate esterase [EC:3.1.1.-]	gi|460399245|ref|XP_004245152.1|//PREDICTED: monoglyceride lipase [Solanum lycopersicum]
Solyc03g114210.2.1	1477	13.7167	50.17	1.8709	0.806773	Up	NA	NA	NA	K14510//serine/threonine-protein kinase CTR1 [EC:2.7.11.1];K17535//serine/threonine-protein kinase TNNI3K [EC:2.7.11.1]	gi|460380742|ref|XP_004236113.1|//PREDICTED: serine/threonine-protein kinase HT1-like [Solanum lycopersicum]
Solyc08g078210.2.1	1546	54.1067	12.3533	-2.13091	0.82776	Down	NA	NA	NA	K16911//ATP-dependent RNA helicase DDX21 [EC:3.6.4.13];K13648//alpha-1,4-galacturonosyltransferase [EC:2.4.1.43]	gi|460400562|ref|XP_004245803.1|//PREDICTED: nudix hydrolase 8 [Solanum lycopersicum]
Solyc07g049530.2.1	1519	128.057	678.34	2.40523	0.869342	Up	NA	GO:0043169//cation binding;GO:0016641//oxidoreductase activity, acting on the CH-NH2 group of donors, oxygen as acceptor;GO:0019842//vitamin binding	GO:0003006//developmental process involved in reproduction;GO:0009692//ethylene metabolic process;GO:0006950//response to stress	K05933//aminocyclopropanecarboxylate oxidase [EC:1.14.17.4]	gi|902763266|ref|NP_001234024.2|//1-aminocyclopropane-1-carboxylate oxidase 1 [Solanum lycopersicum]
Solyc07g065930.2.1	1608	53.9867	5.42333	-3.31535	0.879962	Down	NA	NA	NA	K10523//speckle-type POZ protein	gi|460396918|ref|XP_004244017.1|//PREDICTED: BTB/POZ domain-containing protein At1g55760 [Solanum lycopersicum]
Solyc06g076400.2.1	1644	88.8567	12.47	-2.83302	0.874295	Down	NA	NA	NA	K14497//protein phosphatase 2C [EC:3.1.3.16]	gi|460391200|ref|XP_004241211.1|//PREDICTED: probable protein phosphatase 2C 24 [Solanum lycopersicum]
Solyc04g054980.2.1	1071	478.883	160.537	-1.57677	0.810555	Down	NA	NA	NA	NA	gi|460383379|ref|XP_004237403.1|//PREDICTED: uncharacterized protein LOC101262805 [Solanum lycopersicum]
Solyc07g007050.1.1	360	165.23	38.3833	-2.10592	0.847279	Down	NA	NA	NA	K03768//peptidyl-prolyl cis-trans isomerase B (cyclophilin B) [EC:5.2.1.8]	gi|723712537|ref|XP_010323260.1|//PREDICTED: uncharacterized protein LOC104648148 [Solanum lycopersicum]
Solyc04g080380.2.1	562	40.95	6.99	-2.5505	0.839297	Down	NA	GO:0016741//transferase activity, transferring one-carbon groups	GO:0006730//one-carbon metabolic process	K11978//E3 ubiquitin-protein ligase UBR3 [EC:2.3.2.27]	gi|460385137|ref|XP_004238261.1|//PREDICTED: uncharacterized protein LOC101260430 [Solanum lycopersicum]
Solyc01g109570.2.1	1897	45.4	194.313	2.09762	0.848367	Up	NA	GO:0008422//beta-glucosidase activity;GO:0043167//ion binding	GO:0044238//primary metabolic process	K15429//tRNA (guanine37-N1)-methyltransferase [EC:2.1.1.228];K19619//tyrosyl-DNA phosphodiesterase 2 [EC:3.1.4.-];K13098//RNA-binding protein FUS	gi|970001959|ref|XP_015060223.1|//PREDICTED: glucan endo-1,3-beta-D-glucosidase [Solanum pennellii]
Solyc10g007280.2.1	1632	11.8467	277.987	4.55246	0.937101	Up	NA	NA	NA	K08900//mitochondrial chaperone BCS1	gi|460405559|ref|XP_004248243.1|//PREDICTED: probable mitochondrial chaperone BCS1-A [Solanum lycopersicum]
Solyc08g016310.2.1	5454	6.17667	217.713	5.13946	0.951656	Up	NA	NA	NA	K10406//kinesin family member C2/C3;K13415//protein brassinosteroid insensitive 1 [EC:2.7.10.1 2.7.11.1];K13420//LRR receptor-like serine/threonine-protein kinase FLS2 [EC:2.7.11.1]	gi|723720816|ref|XP_010324747.1|//PREDICTED: LRR receptor-like serine/threonine-protein kinase GSO2 isoform X3 [Solanum lycopersicum];gi|723720810|ref|XP_010324745.1|//PREDICTED: LRR receptor-like serine/threonine-protein kinase GSO2 isoform X1 [Solanum lycopersicum]
Solyc11g012360.1.1	1659	20.6633	1.26	-4.03558	0.85908	Down	GO:0044464//cell part	NA	GO:0030001//metal ion transport	K14445//solute carrier family 13 (sodium-dependent dicarboxylate transporter), member 2/3/5	gi|525314462|ref|NP_001266027.1|//tonoplast dicarboxylate transporter-like [Solanum lycopersicum]
Solyc01g008220.2.1	2638	1.81667	17.8033	3.29278	0.824225	Up	NA	NA	NA	K10761//tRNA(His) guanylyltransferase [EC:2.7.7.79];K16221//transcription factor TCP21 (protein CCA1 HIKING EXPEDITION)	gi|460366026|ref|XP_004228894.1|//PREDICTED: UPF0664 stress-induced protein C29B12.11c-like [Solanum lycopersicum];gi|970003058|ref|XP_015062297.1|//PREDICTED: uncharacterized protein LOC107007949 [Solanum pennellii];gi|350539920|ref|NP_001233810.1|//TCP transcription factor 15 [Solanum lycopersicum]
Solyc09g059430.2.1	1068	19.0967	126.197	2.72428	0.873267	Up	NA	NA	NA	K13456//RPM1-interacting protein 4	gi|723729898|ref|XP_010326285.1|//PREDICTED: RPM1-interacting protein 4 isoform X2 [Solanum lycopersicum];gi|723729895|ref|XP_010326284.1|//PREDICTED: RPM1-interacting protein 4 isoform X1 [Solanum lycopersicum]
Solyc12g006850.1.1	2652	5.24667	42.18	3.00709	0.86146	Up	GO:0031224//intrinsic component of membrane	GO:0005267//potassium channel activity	GO:0030001//metal ion transport	K04955;K04957//null;K04910//null;K04905//null	gi|936976184|ref|NP_001234258.2|//potassium channel [Solanum lycopersicum]
Solyc02g089610.1.1	1646	88.63	2057.01	4.53661	0.940459	Up	NA	GO:0016831//carboxy-lyase activity	GO:0006596//polyamine biosynthetic process	K01611//S-adenosylmethionine decarboxylase [EC:4.1.1.50]	gi|992319510|ref|NP_001307075.1|//S-adenosylmethionine decarboxylase 2 [Solanum lycopersicum];gi|460375724|ref|XP_004233654.1|//PREDICTED: S-adenosylmethionine decarboxylase proenzyme [Solanum lycopersicum]
Solyc02g087710.2.1	2353	48.0367	165.65	1.78593	0.823181	Up	GO:0043231//intracellular membrane-bounded organelle	GO:0016628//oxidoreductase activity, acting on the CH-CH group of donors, NAD or NADP as acceptor;GO:0003676//nucleic acid binding	GO:0008152//metabolic process	K09272//structure-specific recognition protein 1	gi|460372860|ref|XP_004232241.1|//PREDICTED: FACT complex subunit SSRP1 [Solanum lycopersicum]
Solyc08g016440.2.1	763	20.6467	237.357	3.52308	0.9065	Up	NA	NA	NA	NA	NA
Solyc01g007030.2.1	1465	25.0767	553.15	4.46325	0.937018	Up	GO:0043234//protein complex	GO:0019787//ubiquitin-like protein transferase activity	GO:0032446//protein modification by small protein conjugation	K10260//F-box and WD-40 domain protein 7;K01876//aspartyl-tRNA synthetase [EC:6.1.1.12];K08332//vacuolar protein 8	gi|969998116|ref|XP_015071188.1|//PREDICTED: E3 ubiquitin-protein ligase PUB22-like [Solanum pennellii]
Solyc06g084050.2.1	521	396.953	114.913	-1.78842	0.828381	Down	GO:0009534//chloroplast thylakoid;GO:0034357//photosynthetic membrane	NA	NA	K02721//photosystem II PsbW protein;K07304//peptide-methionine (S)-S-oxide reductase [EC:1.8.4.11]	gi|460393506|ref|XP_004242350.1|//PREDICTED: photosystem II reaction center W protein, chloroplastic-like [Solanum lycopersicum]
Solyc03g116890.2.1	1434	24.46	782.127	4.99891	0.952019	Up	NA	NA	NA	K13424//WRKY transcription factor 33;K18834//WRKY transcription factor 1	gi|948284301|ref|NP_001303844.1|//probable WRKY transcription factor 40 [Solanum lycopersicum]
Solyc02g077880.2.1	768	849.693	218.297	-1.96065	0.843755	Down	NA	NA	NA	NA	gi|1000814558|ref|NP_001307367.1|//auxin repressed/dormancy associated protein [Solanum lycopersicum]
Solyc07g045440.1.1	1230	60.82	13.4367	-2.17837	0.833889	Down	NA	NA	NA	K19519//transforming growth factor-beta-induced protein;K06464;K06588//null;K03456//serine/threonine-protein phosphatase 2A regulatory subunit A	gi|723716188|ref|XP_010323900.1|//PREDICTED: fasciclin-like arabinogalactan protein 2 [Solanum lycopersicum]
Solyc06g060700.1.1	429	8.15	70.3367	3.10941	0.877687	Up	NA	NA	NA	NA	gi|970032109|ref|XP_015077352.1|//PREDICTED: non-functional pseudokinase ZED1-like [Solanum pennellii]
Solyc01g098740.2.1	1701	17.2267	0.893333	-4.2693	0.854353	Down	NA	GO:0032559//adenyl ribonucleotide binding;GO:0004672//protein kinase activity	GO:0006464//cellular protein modification process	K04733//interleukin-1 receptor-associated kinase 4 [EC:2.7.11.1]	gi|460368642|ref|XP_004230174.1|//PREDICTED: pto-interacting protein 1 [Solanum lycopersicum]
Solyc02g068670.1.1	2265	1.44	38.1967	4.72931	0.909276	Up	NA	NA	NA	K15502//serine/threonine-protein phosphatase 6 regulatory ankyrin repeat subunit A;K03164//DNA topoisomerase II [EC:5.99.1.3]	gi|723676452|ref|XP_010317038.1|//PREDICTED: ankyrin repeat-containing protein At5g02620-like [Solanum lycopersicum]
Solyc09g064940.2.1	1176	283.39	30.2133	-3.22953	0.898481	Down	NA	NA	NA	NA	gi|723730347|ref|XP_010326359.1|//PREDICTED: phenazine biosynthesis-like domain-containing protein 1 [Solanum lycopersicum]
Solyc07g008540.2.1	1999	49.06	4.43	-3.46917	0.881457	Down	NA	NA	NA	K12130//pseudo-response regulator 5;K12128//pseudo-response regulator 9;K12129//pseudo-response regulator 7	gi|723712976|ref|XP_010323337.1|//PREDICTED: protein CHLOROPLAST IMPORT APPARATUS 2 isoform X2 [Solanum lycopersicum];gi|460394426|ref|XP_004242804.1|//PREDICTED: protein CHLOROPLAST IMPORT APPARATUS 2 isoform X1 [Solanum lycopersicum]
Solyc06g005070.1.1	1495	17.2333	0.723333	-4.5744	0.862878	Down	GO:0044464//cell part	NA	GO:0015833//peptide transport	K14638//solute carrier family 15 (peptide/histidine transporter), member 3/4	gi|460389393|ref|XP_004240340.1|//PREDICTED: protein NRT1/ PTR FAMILY 3.1-like [Solanum lycopersicum]
Solyc08g006790.2.1	687	29.58	2.25667	-3.71236	0.8697	Down	NA	NA	NA	NA	gi|460397943|ref|XP_004244524.1|//PREDICTED: early nodulin-like protein 3 [Solanum lycopersicum]
Solyc12g006260.1.1	408	108.93	5.87	-4.2139	0.919517	Down	NA	NA	NA	NA	gi|565370792|ref|XP_006352002.1|//PREDICTED: uncharacterized protein LOC102602513 [Solanum tuberosum]
Solyc05g052240.2.1	938	19.17	2.07667	-3.20651	0.828062	Down	NA	GO:0016872//intramolecular lyase activity	GO:0044249//cellular biosynthetic process	K01859//chalcone isomerase [EC:5.5.1.6]	gi|723702108|ref|XP_010321455.1|//PREDICTED: probable chalcone--flavonone isomerase 3 [Solanum lycopersicum]
Solyc01g007710.2.1	469	0.796667	12.6033	3.98369	0.820729	Up	GO:0009536//plastid	NA	NA	K10268//F-box and leucine-rich repeat protein 2/20;K02946//small subunit ribosomal protein S10	gi|674871096|emb|CDY63598.1|//BnaUnng00860D [Brassica napus]
Solyc01g095430.2.1	933	801.37	280.23	-1.51586	0.804679	Down	NA	NA	NA	NA	gi|460368227|ref|XP_004229969.1|//PREDICTED: protein CURVATURE THYLAKOID 1A, chloroplastic [Solanum lycopersicum]
Solyc05g009270.2.1	1688	14.38	1.17333	-3.61538	0.820971	Down	GO:0044464//cell part	GO:0016747//transferase activity, transferring acyl groups other than amino-acyl groups	GO:0006631//fatty acid metabolic process	K15397//3-ketoacyl-CoA synthase [EC:2.3.1.199]	gi|460386472|ref|XP_004238922.1|//PREDICTED: 3-ketoacyl-CoA synthase 6 [Solanum lycopersicum]
Solyc06g068440.2.1	1320	17.1533	2.3	-2.89878	0.807999	Down	NA	GO:0016620//oxidoreductase activity, acting on the aldehyde or oxo group of donors, NAD or NADP as acceptor;GO:0016616//oxidoreductase activity, acting on the CH-OH group of donors, NAD or NADP as acceptor;GO:0048037//cofactor binding	GO:0008152//metabolic process	K09753//cinnamoyl-CoA reductase [EC:1.2.1.44]	gi|350538717|ref|NP_001234612.1|//cinnamoyl-CoA reductase [Solanum lycopersicum]
Solyc11g045130.1.1	1462	99.4367	323.73	1.70294	0.819333	Up	GO:0043231//intracellular membrane-bounded organelle	GO:0000175//3'-5'-exoribonuclease activity;GO:0005488//binding	NA	K12581//CCR4-NOT transcription complex subunit 7/8	gi|460410711|ref|XP_004250764.1|//PREDICTED: probable CCR4-associated factor 1 homolog 7 [Solanum lycopersicum]
Solyc07g061800.2.1	921	92.79	5.64333	-4.03935	0.912409	Down	NA	NA	NA	NA	gi|460397524|ref|XP_004244317.1|//PREDICTED: heme-binding protein 2-like [Solanum lycopersicum]
Solyc05g013850.2.1	2692	44.2133	6.66333	-2.73017	0.850164	Down	NA	NA	NA	K17609//nucleoredoxin [EC:1.8.1.8]	gi|460386942|ref|XP_004239152.1|//PREDICTED: uncharacterized protein LOC101249174 [Solanum lycopersicum]
Solyc10g012430.2.1	1966	12.94	61.31	2.24428	0.837159	Up	GO:0031224//intrinsic component of membrane	GO:0004175//endopeptidase activity	NA	K09597//signal peptide peptidase-like 2B [EC:3.4.23.-]	gi|460405162|ref|XP_004248045.1|//PREDICTED: signal peptide peptidase-like 4 isoform X1 [Solanum lycopersicum]
Solyc04g077270.2.1	2716	16.8967	250.783	3.89163	0.916884	Up	NA	NA	NA	K04733//interleukin-1 receptor-associated kinase 4 [EC:2.7.11.1]	gi|723694973|ref|XP_010320274.1|//PREDICTED: G-type lectin S-receptor-like serine/threonine-protein kinase At4g27290 [Solanum lycopersicum]
Solyc09g010860.2.1	1068	42.45	8.20667	-2.3709	0.833746	Down	GO:0044464//cell part	NA	NA	K00051//malate dehydrogenase (NADP+) [EC:1.1.1.82]	gi|350538315|ref|NP_001234081.1|//expansin A4 precursor [Solanum lycopersicum]
Solyc10g006740.2.1	817	11.9867	0.77	-3.96043	0.816162	Down	NA	NA	NA	K16465//centrin-1;K12893//splicing factor, arginine/serine-rich 4/5/6;K02183//calmodulin;K10840//centrin-2	gi|460405639|ref|XP_004248283.1|//PREDICTED: calcium-binding protein PBP1-like [Solanum lycopersicum]
Solyc11g069700.1.1	1812	610.45	56.32	-3.43815	0.905934	Down	GO:0044424//intracellular part;GO:0005737//cytoplasm	GO:0008135//translation factor activity, RNA binding;GO:0032561//guanyl ribonucleotide binding;GO:0017111//nucleoside-triphosphatase activity;GO:0003746//translation elongation factor activity;GO:0005525//GTP binding;GO:0003924//GTPase activity	GO:0006412//translation;GO:0006414//translational elongation;GO:0009207//purine ribonucleoside triphosphate catabolic process	K03231//elongation factor 1-alpha	gi|460411512|ref|XP_004251154.1|//PREDICTED: elongation factor 1-alpha-like [Solanum lycopersicum]
Solyc09g089940.1.1	1914	17.2033	61.1233	1.82904	0.808961	Up	NA	NA	NA	K13126//polyadenylate-binding protein;K00640//serine O-acetyltransferase [EC:2.3.1.30]	gi|460404501|ref|XP_004247720.1|//PREDICTED: uncharacterized protein LOC101249209 [Solanum lycopersicum]
Solyc03g081240.2.1	2417	34.47	5.81333	-2.5679	0.83291	Down	NA	NA	NA	K12130//pseudo-response regulator 5	gi|460378531|ref|XP_004235024.1|//PREDICTED: two-component response regulator-like APRR5 [Solanum lycopersicum]
Solyc05g009040.2.1	1927	0.99	13.5567	3.77543	0.820718	Up	NA	NA	NA	K04733//interleukin-1 receptor-associated kinase 4 [EC:2.7.11.1];K04730//interleukin-1 receptor-associated kinase 1 [EC:2.7.11.1]	gi|970028694|ref|XP_015075673.1|//PREDICTED: probable receptor-like protein kinase At1g67000 [Solanum pennellii]
Solyc07g005090.2.1	1127	5.71667	36.8367	2.6879	0.842227	Up	NA	GO:0004553//hydrolase activity, hydrolyzing O-glycosyl compounds	GO:0005975//carbohydrate metabolic process	K01183//chitinase [EC:3.2.1.14]	gi|460393931|ref|XP_004242561.1|//PREDICTED: acidic mammalian chitinase-like [Solanum lycopersicum]
Solyc08g080130.2.1	3075	8.72	57.15	2.71235	0.857442	Up	NA	GO:0004620//phospholipase activity	NA	K01115//phospholipase D1/2 [EC:3.1.4.4]	gi|807045887|ref|NP_001234509.2|//phospholipase PLDb1 [Solanum lycopersicum]
Solyc09g011080.2.1	1619	41.89	4.14	-3.3389	0.872415	Down	GO:0009532//plastid stroma	GO:0032559//adenyl ribonucleotide binding	NA	K14571//ribosome biogenesis ATPase	gi|723727338|ref|XP_010325843.1|//PREDICTED: ribulose bisphosphate carboxylase/oxygenase activase 1, chloroplastic isoform X2 [Solanum lycopersicum]
Solyc04g074950.2.1	1384	17.9067	443.563	4.63057	0.940289	Up	NA	NA	NA	K02183//calmodulin	gi|723694506|ref|XP_010320195.1|//PREDICTED: UPF0483 protein CG5412 isoform X2 [Solanum lycopersicum];gi|460384541|ref|XP_004237969.1|//PREDICTED: UPF0483 protein CG5412 isoform X3 [Solanum lycopersicum]
Solyc01g104970.2.1	2393	14.85	51.4533	1.7928	0.8001	Up	NA	NA	NA	K13416//brassinosteroid insensitive 1-associated receptor kinase 1 [EC:2.7.10.1 2.7.11.1]	gi|350540092|ref|NP_001233871.1|//somatic embryogenesis receptor kinase 3B precursor [Solanum lycopersicum]
Solyc10g005480.2.1	1053	15.1567	237.877	3.97219	0.919176	Up	NA	NA	NA	NA	gi|460405830|ref|XP_004248377.1|//PREDICTED: F-box protein SKIP27 [Solanum lycopersicum]
Solyc07g018010.2.1	1059	16.8567	123.473	2.87281	0.880061	Up	NA	NA	NA	K16190//glucuronokinase [EC:2.7.1.43];K13422//transcription factor MYC2	gi|460394659|ref|XP_004242918.1|//PREDICTED: transcription factor bHLH35 [Solanum lycopersicum]
Solyc07g063520.2.1	1570	40.6367	220.623	2.44073	0.866935	Up	NA	NA	NA	NA	gi|460397275|ref|XP_004244193.1|//PREDICTED: transmembrane protein 184C [Solanum lycopersicum]
Solyc08g007160.2.1	1131	5.24667	59.4367	3.50188	0.887432	Up	NA	GO:0046872//metal ion binding	NA	K06268//serine/threonine-protein phosphatase 2B regulatory subunit	gi|460398003|ref|XP_004244554.1|//PREDICTED: calcineurin B-like protein 1 [Solanum lycopersicum]
Solyc08g080650.1.1	741	2.13333	25.7	3.59059	0.858904	Up	GO:0043231//intracellular membrane-bounded organelle	NA	GO:0006952//defense response;GO:0001906//cell killing	K14297//nuclear pore complex protein Nup98-Nup96	gi|823270993|ref|NP_001296216.1|//osmotin-like protein TPM-1 precursor [Solanum lycopersicum]
Solyc10g074540.1.1	1035	43.5333	9.40667	-2.21037	0.825099	Down	NA	NA	NA	NA	gi|460407118|ref|XP_004249003.1|//PREDICTED: protein EXORDIUM-like 5 [Solanum lycopersicum]
Solyc02g082260.2.1	2248	20.3267	69.3267	1.77004	0.806394	Up	GO:0031224//intrinsic component of membrane;GO:0043231//intracellular membrane-bounded organelle;GO:0031090//organelle membrane	GO:0016616//oxidoreductase activity, acting on the CH-OH group of donors, NAD or NADP as acceptor;GO:0000166//nucleotide binding;GO:0048037//cofactor binding	GO:0006732//coenzyme metabolic process;GO:0006720//isoprenoid metabolic process	K00021//hydroxymethylglutaryl-CoA reductase (NADPH) [EC:1.1.1.34]	gi|836470067|ref|NP_001296810.1|//3-hydroxy-3-methylglutaryl-coenzyme A reductase 1 [Solanum lycopersicum]
Solyc02g088580.1.1	2118	2.88333	30.9333	3.42335	0.860971	Up	NA	NA	NA	NA	gi|460372735|ref|XP_004232181.1|//PREDICTED: uncharacterized protein LOC101266085 [Solanum lycopersicum]
Solyc06g082300.2.1	1591	34.6767	8.81	-1.97675	0.800243	Down	NA	NA	NA	K13691//pathogen-inducible salicylic acid glucosyltransferase [EC:2.4.1.-]	gi|460393803|ref|XP_004242498.1|//PREDICTED: UDP-glycosyltransferase 87A1 [Solanum lycopersicum]
Solyc01g007750.2.1	1075	28.9067	5.28667	-2.45097	0.819751	Down	NA	NA	NA	K15032//mTERF domain-containing protein, mitochondrial	gi|723655514|ref|XP_010315480.1|//PREDICTED: uncharacterized protein LOC101255820 isoform X1 [Solanum lycopersicum];gi|723655520|ref|XP_004228568.2|//PREDICTED: uncharacterized protein LOC101255820 isoform X3 [Solanum lycopersicum]
Solyc05g013410.2.1	1403	5.27	67.58	3.68072	0.894622	Up	NA	NA	NA	K14026//SEL1 protein	gi|460386880|ref|XP_004239122.1|//PREDICTED: F-box protein At1g70590-like [Solanum lycopersicum]
Solyc12g098900.1.1	786	134.98	2.02	-6.06225	0.966277	Down	NA	NA	NA	NA	gi|460415216|ref|XP_004252956.1|//PREDICTED: late embryogenesis abundant protein D-29 [Solanum lycopersicum]
Solyc10g007870.2.1	685	17.1967	1.07667	-3.99749	0.846613	Down	NA	NA	NA	NA	gi|460405477|ref|XP_004248202.1|//PREDICTED: uncharacterized protein LOC101248720 [Solanum lycopersicum]
Solyc09g072770.1.1	612	6.42667	35.6967	2.47365	0.830766	Up	NA	NA	NA	NA	gi|723731723|ref|XP_010326642.1|//PREDICTED: uncharacterized protein LOC104649359 [Solanum lycopersicum]
Solyc06g073050.2.1	2252	25.54	90.67	1.82787	0.818503	Up	NA	NA	NA	K13126//polyadenylate-binding protein	gi|460391641|ref|XP_004241429.1|//PREDICTED: uncharacterized protein LOC101257973 [Solanum lycopersicum]
Solyc03g122190.2.1	1455	91.4133	1145.08	3.6469	0.913712	Up	NA	NA	NA	K13464//jasmonate ZIM domain-containing protein	gi|350535969|ref|NP_001234223.1|//salt responsive protein 1 [Solanum lycopersicum]
BGI_novel_G002518	5628	2.38333	82.1933	5.10797	0.939965	Up	NA	NA	NA	K20318//protein SYS1;K10760//adenylate isopentenyltransferase (cytokinin synthase)	gi|460400215|ref|XP_004245631.1|//PREDICTED: uncharacterized protein LOC101265850 [Solanum lycopersicum]
Solyc04g071100.1.1	282	0.613333	28.4333	5.53477	0.917153	Up	NA	NA	NA	NA	NA
Solyc08g074620.1.1	1764	85.59	26.6567	-1.68295	0.803178	Down	GO:0009534//chloroplast thylakoid	GO:0043169//cation binding;GO:0016682//oxidoreductase activity, acting on diphenols and related substances as donors, oxygen as acceptor	GO:0008152//metabolic process	K00422//polyphenol oxidase [EC:1.10.3.1]	gi|723726215|ref|XP_010325653.1|//PREDICTED: polyphenol oxidase E, chloroplastic [Solanum lycopersicum]
Solyc06g071820.2.1	1486	151.807	8.9	-4.09229	0.920759	Down	GO:0043231//intracellular membrane-bounded organelle	GO:0000989//transcription factor activity, transcription factor binding;GO:0046914//transition metal ion binding;GO:0004468//lysine N-acetyltransferase activity, acting on acetyl phosphate as donor	GO:0006351//transcription, DNA-templated	K00517	gi|460391841|ref|XP_004241527.1|//PREDICTED: BTB/POZ and TAZ domain-containing protein 1-like [Solanum lycopersicum]
Solyc08g080500.2.1	1520	22.53	115.953	2.36363	0.857596	Up	NA	NA	NA	NA	gi|460400231|ref|XP_004245639.1|//PREDICTED: inactive rhomboid protein 1-like [Solanum lycopersicum]
Solyc04g081770.2.1	1354	54.76	10.31	-2.40908	0.843431	Down	NA	NA	NA	K01188//beta-glucosidase [EC:3.2.1.21];K00679//phospholipid:diacylglycerol acyltransferase [EC:2.3.1.158];K01206//alpha-L-fucosidase [EC:3.2.1.51];K10960//geranylgeranyl reductase [EC:1.3.1.83]	gi|970021019|ref|XP_015071763.1|//PREDICTED: GDSL esterase/lipase EXL3-like [Solanum pennellii]
Solyc09g008270.2.1	988	135.69	13.0933	-3.37341	0.897937	Down	NA	NA	NA	NA	gi|460402239|ref|XP_004246621.1|//PREDICTED: uncharacterized protein LOC101260668 [Solanum lycopersicum]
Solyc12g055930.1.1	1047	8.74	96.7433	3.46846	0.897271	Up	NA	GO:0016857//racemase and epimerase activity, acting on carbohydrates and derivatives;GO:0048037//cofactor binding	GO:0019318//hexose metabolic process	K01784//UDP-glucose 4-epimerase [EC:5.1.3.2]	gi|460414513|ref|XP_004252613.1|//PREDICTED: UDP-glucose 4-epimerase GEPI48-like [Solanum lycopersicum]
Solyc05g050360.2.1	2510	5.32	25.6033	2.26683	0.803145	Up	NA	NA	NA	K05391//cyclic nucleotide gated channel, other eukaryote	gi|460388857|ref|XP_004240080.1|//PREDICTED: cyclic nucleotide-gated ion channel 1-like isoform X1 [Solanum lycopersicum]
Solyc08g006150.2.1	1096	82.2733	22.8733	-1.84676	0.818283	Down	NA	NA	NA	K07232//cation transport protein ChaC;K13120//protein FAM32A	gi|460397835|ref|XP_004244472.1|//PREDICTED: cation transport regulator-like protein 2 [Solanum lycopersicum]
Solyc11g005670.1.1	2119	122.297	370.683	1.5998	0.811006	Up	NA	NA	NA	K08770//ubiquitin C	gi|937924235|dbj|BAS99152.1|//Os06g0681400, partial [Oryza sativa Japonica Group];gi|460408912|ref|XP_004249885.1|//PREDICTED: polyubiquitin-like [Solanum lycopersicum]
Solyc10g075100.1.1	345	1111.04	45.6533	-4.60505	0.941526	Down	NA	GO:0005488//binding	GO:0010876//lipid localization;GO:0050896//response to stimulus;GO:0051234//establishment of localization	NA	gi|350535973|ref|NP_001234735.1|//non-specific lipid transfer protein precursor [Solanum lycopersicum]
Solyc03g071620.1.1	426	169.853	41.65	-2.0279	0.843216	Down	GO:0043231//intracellular membrane-bounded organelle;GO:0000785//chromatin	GO:0003676//nucleic acid binding	GO:0034728//nucleosome organization	K11252//histone H2B	gi|698506169|ref|XP_009798491.1|//PREDICTED: histone H2B-like [Nicotiana sylvestris]
Solyc01g009160.2.1	1150	13.4667	75.9967	2.49654	0.855375	Up	NA	NA	NA	NA	gi|460365156|ref|XP_004228470.1|//PREDICTED: protein YLS9 [Solanum lycopersicum]
Solyc11g072860.1.1	1084	34.84	7.80667	-2.15797	0.81321	Down	GO:0043231//intracellular membrane-bounded organelle;GO:0000785//chromatin	GO:0003676//nucleic acid binding	GO:0034728//nucleosome organization	K11254//histone H4	gi|971556422|ref|XP_006350755.2|//PREDICTED: LOW QUALITY PROTEIN: uncharacterized protein LOC102590781 [Solanum tuberosum];gi|971575188|ref|XP_006361210.2|//PREDICTED: uncharacterized protein LOC102591967 [Solanum tuberosum]
Solyc08g007460.2.1	742	14.5167	207.363	3.83638	0.915537	Up	NA	NA	NA	K14998//surfeit locus 1 family protein	gi|460398045|ref|XP_004244575.1|//PREDICTED: protein YLS3-like [Solanum lycopersicum]
Solyc12g011010.1.1	1224	22.1333	0.52	-5.41157	0.901196	Down	NA	NA	NA	NA	gi|460412857|ref|XP_004251814.1|//PREDICTED: protodermal factor 1-like [Solanum lycopersicum]
Solyc07g047850.2.1	1032	244.663	26.85	-3.1878	0.897194	Down	GO:0031224//intrinsic component of membrane;GO:0009521//photosystem;GO:0009535//chloroplast thylakoid membrane;GO:0009523//photosystem II;GO:0016021//integral component of membrane;GO:0009534//chloroplast thylakoid;GO:0009522//photosystem I	GO:0043169//cation binding;GO:0046872//metal ion binding;GO:0046906//tetrapyrrole binding;GO:0016168//chlorophyll binding	GO:0009765//photosynthesis, light harvesting;GO:0006464//cellular protein modification process;GO:0006091//generation of precursor metabolites and energy;GO:0018298//protein-chromophore linkage	K08913//light-harvesting complex II chlorophyll a/b binding protein 2	gi|407970998|ref|NP_001234739.1|//chlorophyll a-b binding protein 4, chloroplastic [Solanum lycopersicum]
Solyc08g078510.2.1	1497	31.8133	183.943	2.53156	0.868732	Up	NA	NA	NA	NA	gi|460400511|ref|XP_004245778.1|//PREDICTED: GEM-like protein 5 [Solanum lycopersicum]
Solyc06g074530.1.1	1302	17.83	182.02	3.35172	0.900322	Up	NA	GO:0016836//hydro-lyase activity	GO:0006558//L-phenylalanine metabolic process	K05359//arogenate/prephenate dehydratase [EC:4.2.1.91 4.2.1.51]	gi|460391391|ref|XP_004241304.1|//PREDICTED: arogenate dehydratase/prephenate dehydratase 6, chloroplastic-like [Solanum lycopersicum]
Solyc01g109110.2.1	3249	13.4467	61.19	2.18605	0.834554	Up	NA	GO:0000166//nucleotide binding	NA	K04640//guanine nucleotide-binding protein subunit alpha, other	gi|460369994|ref|XP_004230840.1|//PREDICTED: extra-large guanine nucleotide-binding protein 1-like [Solanum lycopersicum]
Solyc02g062890.1.1	1425	0.61	15.6233	4.67875	0.859223	Up	NA	NA	NA	K08150//MFS transporter, SP family, solute carrier family 2 (myo-inositol transporter), member 13	gi|723677651|ref|XP_010317207.1|//PREDICTED: probable polyol transporter 6 isoform X3 [Solanum lycopersicum]
Solyc08g079090.2.1	2275	38.43	192.31	2.32313	0.861521	Up	NA	GO:0016682//oxidoreductase activity, acting on diphenols and related substances as donors, oxygen as acceptor;GO:0046914//transition metal ion binding	GO:0008152//metabolic process	K00423//L-ascorbate oxidase [EC:1.10.3.3]	gi|460400431|ref|XP_004245738.1|//PREDICTED: monocopper oxidase-like protein SKU5 [Solanum lycopersicum]
Solyc04g080820.2.1	2072	13.28	89.1467	2.74693	0.869024	Up	NA	GO:0016645//oxidoreductase activity, acting on the CH-NH group of donors;GO:0050662//coenzyme binding	GO:0006725//cellular aromatic compound metabolic process	K00279//cytokinin dehydrogenase [EC:1.5.99.12]	gi|525314326|ref|NP_001266251.1|//cytokinin oxidase/dehydrogenase-like precursor [Solanum lycopersicum]
Solyc12g042480.1.1	1491	3.51667	20.17	2.51993	0.801375	Up	NA	NA	NA	K07409//cytochrome P450, family 1, subfamily A, polypeptide 2 [EC:1.14.14.1];K09755//ferulate-5-hydroxylase [EC:1.14.-.-];K14985//26-hydroxylase [EC:1.14.-.-];K07408//cytochrome P450, family 1, subfamily A, polypeptide 1 [EC:1.14.14.1]	gi|460413861|ref|XP_004252295.1|//PREDICTED: cytochrome P450 CYP736A12-like [Solanum lycopersicum]
Solyc01g017600.2.1	1316	56.8833	13.4067	-2.08506	0.826924	Down	NA	NA	NA	K03695//ATP-dependent Clp protease ATP-binding subunit ClpB	gi|460364885|ref|XP_004228340.1|//PREDICTED: transmembrane protein 45B-like [Solanum lycopersicum]
Solyc06g076050.2.1	1756	22.5533	166	2.87977	0.88315	Up	NA	GO:0008270//zinc ion binding	NA	K19044//E3 ubiquitin-protein ligase XBAT32/33 [EC:2.3.2.27]	gi|525314108|ref|NP_001265951.1|//Hop-interacting protein THI033 [Solanum lycopersicum]
Solyc08g075870.2.1	2385	27.5167	99.66	1.85671	0.822994	Up	NA	NA	NA	K16302//metal transporter CNNM;K15449//tRNA wybutosine-synthesizing protein 1 [EC:4.1.3.44]	gi|460400802|ref|XP_004245921.1|//PREDICTED: probable methyltransferase PMT21 [Solanum lycopersicum]
Solyc08g077140.1.1	813	146.823	41.4767	-1.82371	0.824786	Down	NA	NA	NA	K17964//leucine-rich PPR motif-containing protein, mitochondrial;K17710//pentatricopeptide repeat domain-containing protein 1	gi|460400717|ref|XP_004245879.1|//PREDICTED: pentatricopeptide repeat-containing protein At5g46580, chloroplastic [Solanum lycopersicum]
Solyc11g017280.1.1	1660	1.36	14.2867	3.39299	0.812589	Up	NA	NA	NA	K00924;K04730//interleukin-1 receptor-associated kinase 1 [EC:2.7.11.1];K17422//large subunit ribosomal protein L41;K13415//protein brassinosteroid insensitive 1 [EC:2.7.10.1 2.7.11.1]	gi|723742659|ref|XP_004250590.2|//PREDICTED: leucine-rich repeat receptor-like tyrosine-protein kinase At2g41820 [Solanum lycopersicum]
Solyc07g065080.2.1	3293	13.5467	48.64	1.84421	0.803162	Up	NA	GO:0046872//metal ion binding;GO:0008092//cytoskeletal protein binding	NA	K17275//plastin-1	gi|460397046|ref|XP_004244079.1|//PREDICTED: fimbrin-1 [Solanum lycopersicum]
Solyc01g073820.2.1	947	3.88	197.963	5.67303	0.962666	Up	NA	NA	NA	K17609//nucleoredoxin [EC:1.8.1.8];K16219//protein N-terminal methyltransferase [EC:2.1.1.244]	gi|723659523|ref|XP_004229343.2|//PREDICTED: uncharacterized protein LOC101249296 [Solanum lycopersicum]
Solyc05g050120.2.1	2115	80.79	616.333	2.93146	0.889636	Up	NA	GO:0043169//cation binding;GO:0000166//nucleotide binding;GO:0016615//malate dehydrogenase activity	GO:0043648//dicarboxylic acid metabolic process	K00029//malate dehydrogenase (oxaloacetate-decarboxylating)(NADP+) [EC:1.1.1.40]	gi|922959905|ref|NP_001233951.2|//cytosolic NADP-malic enzyme [Solanum lycopersicum]
Solyc08g083130.2.1	755	159.207	5.15	-4.95018	0.944851	Down	NA	NA	NA	K09338//homeobox-leucine zipper protein	gi|723723763|ref|XP_004245456.2|//PREDICTED: homeobox-leucine zipper protein ATHB-7-like [Solanum lycopersicum]
Solyc12g019740.1.1	900	183.69	17.0633	-3.4283	0.901268	Down	NA	NA	NA	K03671//thioredoxin 1	gi|460413245|ref|XP_004252003.1|//PREDICTED: thioredoxin-like 1-1, chloroplastic [Solanum lycopersicum]
Solyc02g087890.2.1	779	34.56	0.303333	-6.83206	0.946654	Down	NA	NA	NA	NA	gi|720081900|ref|XP_010242424.1|//PREDICTED: uncharacterized protein LOC104586777 [Nelumbo nucifera]
Solyc06g009270.2.1	1789	41.58	129.437	1.63828	0.806542	Up	NA	GO:0016301//kinase activity	GO:0007186//G-protein coupled receptor signaling pathway	K00901//diacylglycerol kinase (ATP) [EC:2.7.1.107]	gi|460389842|ref|XP_004240557.1|//PREDICTED: diacylglycerol kinase 7-like [Solanum lycopersicum];gi|565378772|ref|XP_006355821.1|//PREDICTED: diacylglycerol kinase 7-like [Solanum tuberosum]
Solyc06g053910.2.1	1848	39.7367	6.25667	-2.667	0.844662	Down	NA	NA	NA	NA	gi|460390847|ref|XP_004241036.1|//PREDICTED: uncharacterized protein LOC101256680 [Solanum lycopersicum]
Solyc02g062370.2.1	2676	15.89	112.253	2.82057	0.877829	Up	NA	NA	NA	K01062//platelet-activating factor acetylhydrolase [EC:3.1.1.47]	gi|723677792|ref|XP_010317233.1|//PREDICTED: zinc finger CCCH domain-containing protein 44 isoform X2 [Solanum lycopersicum]
Solyc03g083620.1.1	366	103.703	1072.64	3.37064	0.905923	Up	NA	GO:0030234//enzyme regulator activity	NA	K01051//pectinesterase [EC:3.1.1.11]	gi|460378353|ref|XP_004234937.1|//PREDICTED: 21 kDa protein-like [Solanum lycopersicum]
Solyc05g018060.1.1	1176	51.5767	9.10667	-2.50172	0.845102	Down	NA	NA	NA	NA	NA
Solyc08g082370.1.1	303	17.1267	0.433333	-5.30462	0.882403	Down	NA	NA	NA	NA	gi|697139471|ref|XP_009623824.1|//PREDICTED: uncharacterized protein LOC104114970 [Nicotiana tomentosiformis]
Solyc03g118120.2.1	887	136.41	31.7633	-2.10252	0.844942	Down	NA	NA	NA	NA	gi|970018413|ref|XP_015070373.1|//PREDICTED: uncharacterized protein At4g14100-like [Solanum pennellii]
Solyc07g007350.1.1	768	29.7933	4.13	-2.85078	0.840193	Down	NA	NA	NA	NA	gi|460394893|ref|XP_004243024.1|//PREDICTED: uncharacterized protein LOC101257978 [Solanum lycopersicum]
Solyc03g116340.2.1	1357	41.4133	336.69	3.02325	0.892819	Up	NA	NA	NA	NA	gi|460380556|ref|XP_004236021.1|//PREDICTED: transcription factor bHLH47 [Solanum lycopersicum]
Solyc02g085870.2.1	2115	161.13	31.26	-2.36584	0.861664	Down	GO:0044464//cell part	GO:0016747//transferase activity, transferring acyl groups other than amino-acyl groups	GO:0006631//fatty acid metabolic process	K15397//3-ketoacyl-CoA synthase [EC:2.3.1.199]	gi|961349578|ref|NP_001304751.1|//3-ketoacyl-CoA synthase 6 [Solanum lycopersicum]
Solyc02g091500.1.1	471	79.7833	244.397	1.61507	0.810659	Up	NA	NA	NA	K13448//calcium-binding protein CML	gi|460372337|ref|XP_004231987.1|//PREDICTED: calcium-binding protein CML24 [Solanum lycopersicum]
Solyc01g009780.2.1	1003	22.8167	117.41	2.3634	0.857821	Up	NA	NA	NA	K19363//lipopolysaccharide-induced tumor necrosis factor-alpha factor	gi|460365089|ref|XP_004228438.1|//PREDICTED: uncharacterized protein LOC101266147 [Solanum lycopersicum]
Solyc12g088360.1.1	828	7.23333	243.327	5.07209	0.950079	Up	NA	GO:0003824//catalytic activity	NA	K08332//vacuolar protein 8	gi|460414776|ref|XP_004252739.1|//PREDICTED: U-box domain-containing protein 4-like [Solanum lycopersicum]
Solyc12g010400.1.1	378	63.29	527.833	3.06003	0.894671	Up	NA	NA	NA	K03768//peptidyl-prolyl cis-trans isomerase B (cyclophilin B) [EC:5.2.1.8]	gi|723748177|ref|XP_010313839.1|//PREDICTED: uncharacterized protein LOC101248846 [Solanum lycopersicum]
Solyc01g068000.2.1	1673	30.4533	124.857	2.0356	0.840457	Up	NA	NA	NA	K14803//protein phosphatase PTC2/3 [EC:3.1.3.16]	gi|460366631|ref|XP_004229184.1|//PREDICTED: probable protein phosphatase 2C 47 [Solanum lycopersicum]
Solyc12g099340.1.1	3424	3.53667	21.3067	2.59084	0.810406	Up	GO:0005634//nucleus	GO:0003677//DNA binding	NA	K14674//TAG lipase / steryl ester hydrolase / phospholipase A2 / LPA acyltransferase [EC:3.1.1.3 3.1.1.13 3.1.1.4 2.3.1.51];K10357//myosin V;K16743//abnormal spindle-like microcephaly-associated protein	gi|525313797|ref|NP_001266140.1|//calmodulin-binding transcription factor SR3L [Solanum lycopersicum];gi|723752622|ref|XP_010314664.1|//PREDICTED: calmodulin-binding transcription factor SR3L isoform X1 [Solanum lycopersicum]
Solyc04g074680.1.1	498	10.09	129.487	3.68181	0.90539	Up	NA	NA	NA	NA	gi|723694432|ref|XP_010320186.1|//PREDICTED: uncharacterized protein LOC104647148 [Solanum lycopersicum]
Solyc03g083560.1.1	1050	65.64	11.9767	-2.45435	0.850065	Down	NA	NA	NA	NA	gi|460378361|ref|XP_004234941.1|//PREDICTED: protein EXORDIUM-like 3 [Solanum lycopersicum]
Solyc07g007260.2.1	576	151.82	24.8633	-2.61027	0.872272	Down	NA	GO:0004866//endopeptidase inhibitor activity	NA	NA	gi|460394248|ref|XP_004242716.1|//PREDICTED: metallocarboxypeptidase inhibitor-like [Solanum lycopersicum]
Solyc11g018800.1.1	960	28.91	1159.91	5.3263	0.960077	Up	NA	GO:0016209//antioxidant activity;GO:0005506//iron ion binding;GO:0003824//catalytic activity	GO:0042743//hydrogen peroxide metabolic process;GO:0006950//response to stress	K00430//peroxidase [EC:1.11.1.7]	gi|460409955|ref|XP_004250402.1|//PREDICTED: lignin-forming anionic peroxidase [Solanum lycopersicum]
Solyc07g064240.2.1	995	57.7033	11.0633	-2.38287	0.843865	Down	NA	NA	NA	NA	gi|723719106|ref|XP_010324435.1|//PREDICTED: uncharacterized protein LOC101268204 [Solanum lycopersicum]
Solyc07g054780.1.1	252	3.38333	28.09	3.05354	0.844547	Up	NA	NA	NA	NA	gi|460395474|ref|XP_004243308.1|//PREDICTED: uncharacterized protein LOC544070 [Solanum lycopersicum]
Solyc05g005150.1.1	1113	16.7633	67.4933	2.00944	0.826924	Up	NA	NA	NA	NA	gi|460385920|ref|XP_004238648.1|//PREDICTED: F-box/kelch-repeat protein At1g23390 [Solanum lycopersicum]
Solyc02g083850.2.1	1950	10.4	208.847	4.32779	0.929636	Up	GO:0031012//extracellular matrix	GO:0046872//metal ion binding;GO:0032559//adenyl ribonucleotide binding;GO:0004672//protein kinase activity	GO:0006464//cellular protein modification process;GO:0023052//signaling	K13412//calcium-dependent protein kinase [EC:2.7.11.1]	gi|460373368|ref|XP_004232492.1|//PREDICTED: calcium-dependent protein kinase 28-like [Solanum lycopersicum]
Solyc10g085030.1.1	600	24.0967	167.637	2.79843	0.878165	Up	NA	NA	NA	NA	gi|460408473|ref|XP_004249669.1|//PREDICTED: uncharacterized protein LOC101250355 [Solanum lycopersicum]
Solyc03g120550.2.1	2384	51.0033	191.997	1.91242	0.834708	Up	NA	NA	NA	K14638//solute carrier family 15 (peptide/histidine transporter), member 3/4	gi|723685236|ref|XP_010318544.1|//PREDICTED: protein NRT1/ PTR FAMILY 1.2-like isoform X2 [Solanum lycopersicum]
Solyc08g077900.2.1	1108	28.6933	1.29333	-4.47155	0.890477	Down	NA	NA	NA	NA	gi|460400603|ref|XP_004245823.1|//PREDICTED: expansin-like B1 [Solanum lycopersicum]
Solyc03g005780.1.1	804	23.0433	1.85333	-3.63616	0.853336	Down	GO:0009536//plastid	NA	GO:0006091//generation of precursor metabolites and energy	K08912//light-harvesting complex II chlorophyll a/b binding protein 1	gi|460376914|ref|XP_004234241.1|//PREDICTED: uncharacterized protein LOC101245729 [Solanum lycopersicum]
Solyc07g055270.1.1	696	2.18	16.2533	2.89834	0.804129	Up	NA	NA	NA	NA	gi|460395398|ref|XP_004243270.1|//PREDICTED: uncharacterized protein LOC101267910 [Solanum lycopersicum]
Solyc02g064980.1.1	1080	7.43333	138.357	4.21824	0.922216	Up	NA	NA	NA	K04421//mitogen-activated protein kinase kinase kinase 3 [EC:2.7.11.25];K11228//mitogen-activated protein kinase kinase kinase [EC:2.7.11.1];K04373//p90 ribosomal S6 kinase [EC:2.7.11.1]	gi|460375291|ref|XP_004233440.1|//PREDICTED: mitogen-activated protein kinase kinase kinase 1-like [Solanum lycopersicum]
Solyc03g026050.2.1	689	25.1167	0.166667	-7.23554	0.936397	Down	GO:0044424//intracellular part	NA	NA	K16223//protein FLOWERING LOCUS T	gi|460377175|ref|XP_004234370.1|//PREDICTED: CEN-like protein 1 [Solanum lycopersicum]
Solyc09g075590.1.1	471	18.66	0.696667	-4.74334	0.873014	Down	NA	NA	NA	NA	gi|723731226|ref|XP_010326561.1|//PREDICTED: leucine-rich repeat extensin-like protein 1 [Solanum lycopersicum]
Solyc03g116590.2.1	1280	70.91	704.49	3.31252	0.90163	Up	NA	NA	NA	K16911//ATP-dependent RNA helicase DDX21 [EC:3.6.4.13]	gi|460380570|ref|XP_004236028.1|//PREDICTED: uncharacterized protein LOC101247711 [Solanum lycopersicum]
Solyc01g086910.2.1	715	53.9533	7.01667	-2.94285	0.864753	Down	NA	NA	NA	K04730//interleukin-1 receptor-associated kinase 1 [EC:2.7.11.1];K13420//LRR receptor-like serine/threonine-protein kinase FLS2 [EC:2.7.11.1]	gi|460367497|ref|XP_004229610.1|//PREDICTED: DNA-damage-repair/toleration protein DRT100-like [Solanum lycopersicum]
Solyc11g071740.1.1	606	81.38	1215.85	3.90115	0.920237	Up	NA	NA	NA	K13448//calcium-binding protein CML	gi|460411634|ref|XP_004251211.1|//PREDICTED: putative calcium-binding protein CML19 [Solanum lycopersicum]
Solyc04g077490.2.1	2234	11.3367	0.68	-4.05932	0.813979	Down	NA	NA	GO:0006351//transcription, DNA-templated	K09285//AP2-like factor, ANT lineage	gi|665821169|ref|NP_001287930.1|//AP2-like ethylene-responsive transcription factor ANT-like [Solanum lycopersicum]
Solyc01g098520.2.1	6552	2.17667	20.2733	3.21939	0.831965	Up	NA	NA	NA	K01937//CTP synthase [EC:6.3.4.2];K08739//DNA mismatch repair protein MLH3;K13429//chitin elicitor receptor kinase 1	gi|565347670|ref|XP_006340847.1|//PREDICTED: DNA mismatch repair protein MLH3 isoform X1 [Solanum tuberosum];gi|565347688|ref|XP_006340856.1|//PREDICTED: DNA mismatch repair protein MLH3 isoform X11 [Solanum tuberosum];gi|698452487|ref|XP_009779744.1|//PREDICTED: CTP synthase-like [Nicotiana sylvestris];gi|950979103|ref|XP_014501804.1|//PREDICTED: CTP synthase-like [Vigna radiata var. radiata];gi…
Solyc07g065990.1.1	642	18.5133	1.91333	-3.2744	0.826644	Down	NA	NA	NA	NA	gi|723717895|ref|XP_010324233.1|//PREDICTED: oleosin S1-2-like [Solanum lycopersicum]
Solyc12g005720.1.1	723	2.39667	16.9433	2.82162	0.805382	Up	NA	NA	NA	K04733//interleukin-1 receptor-associated kinase 4 [EC:2.7.11.1];K04730//interleukin-1 receptor-associated kinase 1 [EC:2.7.11.1]	gi|460412234|ref|XP_004251507.1|//PREDICTED: cysteine-rich repeat secretory protein 38 [Solanum lycopersicum]
Solyc08g008280.2.1	1527	37.0033	282.14	2.93068	0.887548	Up	NA	NA	NA	K13425//WRKY transcription factor 22;K16225//probable WRKY transcription factor 52	gi|460398159|ref|XP_004244630.1|//PREDICTED: probable WRKY transcription factor 53 [Solanum lycopersicum]
Solyc08g083220.1.1	759	9.18	0.3	-4.93546	0.819493	Down	NA	NA	NA	NA	gi|460399855|ref|XP_004245452.1|//PREDICTED: protein BRANCHLESS TRICHOME [Solanum lycopersicum]
Solyc04g051280.2.1	2127	12.8633	1.11667	-3.52599	0.808505	Down	NA	NA	NA	K03006//DNA-directed RNA polymerase II subunit RPB1 [EC:2.7.7.6];K15601//lysine-specific demethylase 3 [EC:1.14.11.-]	gi|723692477|ref|XP_004237487.2|//PREDICTED: uncharacterized protein LOC101264922 isoform X4 [Solanum lycopersicum];gi|723692471|ref|XP_010319808.1|//PREDICTED: uncharacterized protein LOC101264922 isoform X3 [Solanum lycopersicum];gi|723692468|ref|XP_010319807.1|//PREDICTED: uncharacterized protein LOC101264922 isoform X2 [Solanum lycopersicum]
Solyc12g008660.1.1	1218	35.3433	0.933333	-5.2429	0.919599	Down	NA	NA	NA	K15172//transcription elongation factor SPT5	gi|460412528|ref|XP_004251650.1|//PREDICTED: zinc finger CCCH domain-containing protein 20 [Solanum lycopersicum]
Solyc01g109100.2.1	498	53.64	2.37	-4.50035	0.913344	Down	NA	NA	NA	NA	gi|698430805|ref|XP_009793543.1|//PREDICTED: uncharacterized protein LOC104240402 [Nicotiana sylvestris]
Solyc06g065060.1.1	1617	0.683333	19.7667	4.85434	0.879588	Up	NA	NA	NA	NA	gi|460393282|ref|XP_004242239.1|//PREDICTED: cannabidiolic acid synthase-like [Solanum lycopersicum]
Solyc12g008960.1.1	2161	3.37333	22.58	2.7428	0.818761	Up	NA	NA	NA	K17822//DCN1-like protein 1/2	gi|460412580|ref|XP_004251676.1|//PREDICTED: uncharacterized protein LOC101245524 [Solanum lycopersicum]
Solyc12g007090.1.1	1350	91.3	29.3833	-1.63562	0.800644	Down	NA	NA	NA	NA	gi|460412433|ref|XP_004251605.1|//PREDICTED: uncharacterized protein LOC101249241 [Solanum lycopersicum]
Solyc03g097990.2.1	1065	32.44	124.89	1.94481	0.832509	Up	GO:0043231//intracellular membrane-bounded organelle	GO:0016791//phosphatase activity	GO:0006396//RNA processing	K15544//RNA polymerase II subunit A C-terminal domain phosphatase SSU72 [EC:3.1.3.16]	gi|565396784|ref|XP_006363988.1|//PREDICTED: RNA polymerase II subunit A C-terminal domain phosphatase SSU72-like [Solanum tuberosum]
Solyc02g082650.2.1	2480	3.95	36.1133	3.19261	0.861548	Up	NA	NA	NA	K08739//DNA mismatch repair protein MLH3	gi|802555341|ref|XP_012065379.1|//PREDICTED: phosphoinositide phosphatase SAC6 [Jatropha curcas];gi|565347642|ref|XP_006340833.1|//PREDICTED: phosphoinositide phosphatase SAC6 [Solanum tuberosum]
Solyc03g118090.2.1	2981	3.33333	39.15	3.55397	0.874944	Up	NA	NA	NA	K14684//solute carrier family 25 (mitochondrial phosphate transporter), member 23/24/25/41	gi|460380213|ref|XP_004235852.1|//PREDICTED: calcium-binding mitochondrial carrier protein SCaMC-1-like [Solanum lycopersicum]
Solyc11g006540.1.1	1083	9.97	71.89	2.85013	0.870315	Up	NA	GO:0003824//catalytic activity;GO:0050662//coenzyme binding	GO:0008152//metabolic process	K01008//selenide, water dikinase [EC:2.7.9.3];K17871//NADH:ubiquinone reductase (non-electrogenic) [EC:1.6.5.9]	gi|460409029|ref|XP_004249943.1|//PREDICTED: apoptosis-inducing factor homolog A-like [Solanum lycopersicum]
Solyc02g067750.2.1	1054	70.68	468.99	2.73018	0.881336	Up	GO:0009532//plastid stroma	GO:0016836//hydro-lyase activity;GO:0046914//transition metal ion binding	NA	K01673//carbonic anhydrase [EC:4.2.1.1]	gi|350540662|ref|NP_001233847.1|//carbonic anhydrase [Solanum lycopersicum]
Solyc01g098120.2.1	1274	1.34	16.2533	3.60043	0.830145	Up	NA	NA	NA	NA	gi|971551308|ref|XP_015164434.1|//PREDICTED: DNA-directed RNA polymerase II subunit RPB1-like isoform X1 [Solanum tuberosum]
Solyc03g031620.2.1	1721	18.9033	1.54333	-3.61452	0.840759	Down	NA	GO:0016667//oxidoreductase activity, acting on a sulfur group of donors	GO:0006790//sulfur compound metabolic process;GO:0019725//cellular homeostasis	K05907//adenylyl-sulfate reductase (glutathione) [EC:1.8.4.9]	gi|460377382|ref|XP_004234472.1|//PREDICTED: 5'-adenylylsulfate reductase 3, chloroplastic-like [Solanum lycopersicum]
Solyc04g064810.2.1	1585	39.1167	448.137	3.51808	0.908859	Up	NA	NA	NA	NA	gi|460384071|ref|XP_004237738.1|//PREDICTED: uncharacterized protein At2g24330-like [Solanum lycopersicum]
Solyc03g083680.1.1	315	2.03	70.57	5.1195	0.936848	Up	NA	NA	NA	NA	gi|971576914|ref|XP_015158308.1|//PREDICTED: sericin-1-like [Solanum tuberosum]
Solyc07g007130.1.1	477	154.157	441.937	1.51944	0.803525	Up	NA	NA	NA	K03549//KUP system potassium uptake protein	gi|460394226|ref|XP_004242705.1|//PREDICTED: uncharacterized protein LOC101250420 [Solanum lycopersicum]
Solyc04g008620.2.1	3296	14.0967	96.3467	2.77288	0.870827	Up	NA	NA	NA	K12486//stromal membrane-associated protein;K01652//acetolactate synthase I/II/III large subunit [EC:2.2.1.6];K11000//callose synthase [EC:2.4.1.-]	gi|460382321|ref|XP_004236888.1|//PREDICTED: tricalbin-3 [Solanum lycopersicum]
Solyc02g067610.1.1	324	1.06333	21.5067	4.33812	0.870772	Up	NA	NA	NA	NA	NA
Solyc03g120770.2.1	3727	3.65	22.3567	2.61474	0.814227	Up	NA	NA	NA	K17925//sorting nexin-13	gi|723685188|ref|XP_010318539.1|//PREDICTED: uncharacterized protein LOC101260805 [Solanum lycopersicum]
Solyc06g083390.2.1	1291	108.833	555.763	2.35235	0.866847	Up	NA	NA	NA	K13456//RPM1-interacting protein 4	gi|460393626|ref|XP_004242410.1|//PREDICTED: RPM1-interacting protein 4 [Solanum lycopersicum]
Solyc04g079890.2.1	910	10.6633	0.206667	-5.68921	0.852748	Down	NA	NA	NA	K14297//nuclear pore complex protein Nup98-Nup96	gi|460385054|ref|XP_004238220.1|//PREDICTED: pathogenesis-related protein 5 [Solanum lycopersicum]
Solyc11g066080.1.1	831	22.3	3.50333	-2.67024	0.815903	Down	NA	NA	NA	NA	gi|460411123|ref|XP_004250964.1|//PREDICTED: uncharacterized protein LOC101256552 [Solanum lycopersicum]
Solyc11g030380.1.1	835	13.1667	0.886667	-3.89235	0.821532	Down	NA	NA	NA	K03143//transcription initiation factor TFIIH subunit 3	gi|460410453|ref|XP_004250643.1|//PREDICTED: uncharacterized protein LOC101251245 [Solanum lycopersicum]
Solyc07g053550.1.1	447	61.0667	560.263	3.19765	0.899998	Up	NA	NA	NA	K03676//glutaredoxin 3	gi|723715362|ref|XP_010323755.1|//PREDICTED: glutaredoxin-C9-like [Solanum lycopersicum]
Solyc01g079940.2.1	1584	3.42	74.3967	4.44317	0.919566	Up	NA	NA	NA	K00924	gi|460367134|ref|XP_004229430.1|//PREDICTED: basic 7S globulin-like [Solanum lycopersicum]
Solyc02g070020.1.1	1440	1.31333	24.5167	4.22246	0.873927	Up	NA	GO:0016740//transferase activity	NA	K12937//cyanidin-3-O-glucoside 2''-O-glucuronosyltransferase [EC:2.4.1.254];K18823//soyasaponin III rhamnosyltransferase [EC:2.4.1.273]	gi|460374714|ref|XP_004233155.1|//PREDICTED: UDP-glycosyltransferase 91C1-like [Solanum lycopersicum]
Solyc08g074490.2.1	1306	7.25667	35.1733	2.2771	0.819866	Up	NA	NA	NA	NA	gi|723726242|ref|XP_004246066.2|//PREDICTED: uncharacterized protein At4g15970-like [Solanum lycopersicum]
Solyc07g054210.2.1	1653	154.513	43.48	-1.82931	0.826276	Down	NA	GO:0000166//nucleotide binding;GO:0016628//oxidoreductase activity, acting on the CH-CH group of donors, NAD or NADP as acceptor;GO:0016630//protochlorophyllide reductase activity	GO:0008152//metabolic process;GO:0055114//oxidation-reduction process	K00218//protochlorophyllide reductase [EC:1.3.1.33]	gi|845634743|ref|NP_001296970.1|//protochlorophyllide reductase [Solanum lycopersicum]
Solyc06g075610.1.1	1872	21.0033	107.98	2.36207	0.856579	Up	NA	NA	NA	K07195//exocyst complex component 7	gi|460391284|ref|XP_004241253.1|//PREDICTED: exocyst complex component EXO70A1-like [Solanum lycopersicum]
Solyc04g081900.2.1	1847	102.633	17.89	-2.52027	0.8619	Down	NA	NA	NA	K17609//nucleoredoxin [EC:1.8.1.8]	gi|460385385|ref|XP_004238384.1|//PREDICTED: probable nucleoredoxin 2 [Solanum lycopersicum]
Solyc05g005170.2.1	1815	13.6133	0.273333	-5.63822	0.873262	Down	NA	GO:0004553//hydrolase activity, hydrolyzing O-glycosyl compounds	GO:0008152//metabolic process	K01184//polygalacturonase [EC:3.2.1.15];K01213//galacturan 1,4-alpha-galacturonidase [EC:3.2.1.67]	gi|460385922|ref|XP_004238649.1|//PREDICTED: polygalacturonase At1g48100-like [Solanum lycopersicum]
Solyc03g025450.2.1	2975	10.5367	48.21	2.19391	0.827639	Up	NA	NA	NA	K04733//interleukin-1 receptor-associated kinase 4 [EC:2.7.11.1];K04730//interleukin-1 receptor-associated kinase 1 [EC:2.7.11.1]	gi|723679711|ref|XP_010317616.1|//PREDICTED: U-box domain-containing protein 32 isoform X1 [Solanum lycopersicum];gi|723679714|ref|XP_010317617.1|//PREDICTED: U-box domain-containing protein 32 isoform X2 [Solanum lycopersicum]
Solyc08g082400.1.1	753	126.07	22.1133	-2.51124	0.864209	Down	NA	NA	NA	NA	gi|460399976|ref|XP_004245512.1|//PREDICTED: uncharacterized protein LOC101255121 [Solanum lycopersicum]
Solyc01g106290.2.1	1234	10.0233	43.3	2.111	0.819119	Up	NA	NA	NA	NA	NA
Solyc12g006230.1.1	2082	24.6967	0.63	-5.29282	0.904752	Down	NA	NA	NA	K16285//RING/U-box domain-containing protein [EC:2.3.2.27]	gi|723747243|ref|XP_010313683.1|//PREDICTED: probable E3 ubiquitin-protein ligase XERICO [Solanum lycopersicum]
Solyc01g079260.2.1	1287	12.3767	85.06	2.78086	0.868947	Up	NA	GO:0003677//DNA binding;GO:0043565//sequence-specific DNA binding;GO:0003700//transcription factor activity, sequence-specific DNA binding;GO:0001071//nucleic acid binding transcription factor activity	GO:0010467//gene expression;GO:0006355//regulation of transcription, DNA-templated	K18835//WRKY transcription factor 2;K13424//WRKY transcription factor 33	gi|460367028|ref|XP_004229377.1|//PREDICTED: probable WRKY transcription factor 23 [Solanum lycopersicum]
Solyc01g067330.2.1	873	3.69333	58.51	3.98569	0.900317	Up	GO:0016020//membrane	NA	NA	NA	gi|460366699|ref|XP_004229217.1|//PREDICTED: CASP-like protein 1E2 [Solanum lycopersicum]
Solyc02g068030.1.1	843	214.92	56.6933	-1.92255	0.83623	Down	NA	NA	NA	NA	gi|723676655|ref|XP_010317064.1|//PREDICTED: uncharacterized protein LOC101250767 [Solanum lycopersicum]
Solyc03g083400.2.1	1071	80.22	23.12	-1.79482	0.812072	Down	NA	NA	NA	K03539//ribonuclease P/MRP protein subunit RPP1 [EC:3.1.26.5];K12129//pseudo-response regulator 7	gi|460378395|ref|XP_004234958.1|//PREDICTED: zinc finger protein CONSTANS-LIKE 6 [Solanum lycopersicum]
Solyc06g075690.2.1	1693	27.1633	774.107	4.8328	0.946918	Up	NA	NA	NA	NA	gi|350539181|ref|NP_001234635.1|//auxin-regulated protein [Solanum lycopersicum]
Solyc06g068450.1.1	1320	41.76	3.23333	-3.69103	0.880996	Down	NA	NA	NA	K07198//5'-AMP-activated protein kinase, catalytic alpha subunit [EC:2.7.11.11]	gi|460392150|ref|XP_004241680.1|//PREDICTED: CBL-interacting serine/threonine-protein kinase 25-like [Solanum lycopersicum]
Solyc04g011750.2.1	622	0.216667	36.4167	7.39298	0.954262	Up	NA	NA	NA	NA	gi|460381992|ref|XP_004236724.1|//PREDICTED: histone H3.v1-like [Solanum lycopersicum]
Solyc01g099980.2.1	2908	13.7067	1.11667	-3.61761	0.817365	Down	NA	NA	NA	NA	gi|723662980|ref|XP_010313233.1|//PREDICTED: uncharacterized protein LOC101261459 isoform X1 [Solanum lycopersicum];gi|460368823|ref|XP_004230264.1|//PREDICTED: uncharacterized protein LOC101261459 isoform X2 [Solanum lycopersicum]
Solyc04g005700.2.1	1239	22.8067	1.96667	-3.53563	0.84918	Down	NA	NA	GO:0050896//response to stimulus	NA	gi|460382580|ref|XP_004237017.1|//PREDICTED: kirola-like [Solanum lycopersicum]
Solyc06g076100.2.1	2454	7.42	34.6333	2.22267	0.816299	Up	NA	NA	NA	K01102//pyruvate dehydrogenase phosphatase [EC:3.1.3.43]	gi|902763166|ref|NP_001266229.2|//Hop-interacting protein THI109 [Solanum lycopersicum]
Solyc10g006230.2.1	1111	1142.76	242.68	-2.2354	0.860845	Down	GO:0031224//intrinsic component of membrane;GO:0009521//photosystem;GO:0009534//chloroplast thylakoid	GO:0043169//cation binding;GO:0046906//tetrapyrrole binding	GO:0006464//cellular protein modification process;GO:0006091//generation of precursor metabolites and energy	K08908//light-harvesting complex I chlorophyll a/b binding protein 2	gi|823270989|ref|NP_001296176.1|//chlorophyll a-b binding protein 7, chloroplastic [Solanum lycopersicum]
Solyc02g062690.2.1	1293	20.6167	0.696667	-4.8872	0.88348	Down	NA	NA	NA	K16189//phytochrome-interacting factor 4;K11253//histone H3;K12126//phytochrome-interacting factor 3	gi|460375455|ref|XP_004233521.1|//PREDICTED: transcription factor HBI1 [Solanum lycopersicum]
Solyc08g067530.1.1	354	11.1233	0.813333	-3.7736	0.802914	Down	NA	NA	NA	NA	gi|460399765|ref|XP_004245407.1|//PREDICTED: non-specific lipid-transfer protein 1-like [Solanum lycopersicum]
Solyc03g121240.1.1	1520	3.92667	109.32	4.79911	0.935787	Up	NA	NA	NA	K16189//phytochrome-interacting factor 4;K10863//aprataxin [EC:3.-.-.-];K12126//phytochrome-interacting factor 3	gi|460379756|ref|XP_004235627.1|//PREDICTED: transcription factor bHLH87 [Solanum lycopersicum]
Solyc02g089080.2.1	970	243.357	63.8233	-1.93092	0.837945	Down	NA	NA	NA	NA	gi|970007967|ref|XP_015064909.1|//PREDICTED: uncharacterized protein LOC107010182 [Solanum pennellii]
Solyc07g054270.2.1	1436	26.48	2.84	-3.22094	0.847509	Down	NA	NA	NA	K18643//katanin p80 WD40 repeat-containing subunit B1	gi|460395529|ref|XP_004243335.1|//PREDICTED: uncharacterized protein LOC101263727 [Solanum lycopersicum]
Solyc07g005210.2.1	1019	168.457	22.2067	-2.92331	0.884057	Down	NA	NA	GO:0051234//establishment of localization	K03098//apolipoprotein D and lipocalin family protein	gi|350539918|ref|NP_001234832.1|//temperature-induced lipocalin' [Solanum lycopersicum]
Solyc04g078420.1.1	987	93.39	378.77	2.01998	0.847268	Up	NA	NA	NA	K09422//myb proto-oncogene protein, plant	gi|460384857|ref|XP_004238123.1|//PREDICTED: transcription factor MYB44-like [Solanum lycopersicum]
Solyc02g071030.1.1	798	1082.44	119.243	-3.18231	0.900471	Down	GO:0031224//intrinsic component of membrane;GO:0009521//photosystem;GO:0009534//chloroplast thylakoid	GO:0043169//cation binding;GO:0046906//tetrapyrrole binding	GO:0006464//cellular protein modification process;GO:0006091//generation of precursor metabolites and energy	K08912//light-harvesting complex II chlorophyll a/b binding protein 1	gi|970007787|ref|XP_015064801.1|//PREDICTED: chlorophyll a-b binding protein 1B, chloroplastic-like [Solanum pennellii]
Solyc07g049150.2.1	1014	19.92	3.01333	-2.72479	0.810033	Down	NA	NA	NA	K11592//endoribonuclease Dicer [EC:3.1.26.-]	gi|723715987|ref|XP_010323858.1|//PREDICTED: ribonuclease 3-like protein 3 [Solanum lycopersicum]
Solyc03g005770.1.1	804	175.467	16.2667	-3.43121	0.900883	Down	GO:0031224//intrinsic component of membrane;GO:0009521//photosystem;GO:0009534//chloroplast thylakoid	GO:0043169//cation binding;GO:0046906//tetrapyrrole binding	GO:0006464//cellular protein modification process;GO:0006091//generation of precursor metabolites and energy	K08912//light-harvesting complex II chlorophyll a/b binding protein 1	gi|460376914|ref|XP_004234241.1|//PREDICTED: uncharacterized protein LOC101245729 [Solanum lycopersicum]
Solyc02g087580.2.1	2370	6.33	64.5733	3.35066	0.885096	Up	NA	NA	NA	K03094//S-phase kinase-associated protein 1	gi|723671515|ref|XP_004232247.2|//PREDICTED: uncharacterized protein LOC101261868 [Solanum lycopersicum]
Solyc03g062720.2.1	1416	89.93	24.4267	-1.88035	0.822604	Down	NA	NA	NA	NA	gi|460378079|ref|XP_004234806.1|//PREDICTED: uncharacterized protein LOC101263383 [Solanum lycopersicum]
Solyc01g097380.1.1	1278	0.426667	18.3233	5.42443	0.889548	Up	NA	GO:0003824//catalytic activity	GO:0008152//metabolic process	K05275//pyridoxine 4-dehydrogenase [EC:1.1.1.65]	gi|969997025|ref|XP_015065711.1|//PREDICTED: perakine reductase-like [Solanum pennellii]
Solyc05g016310.1.1	1581	3.25333	20.1133	2.62816	0.807889	Up	NA	GO:0004175//endopeptidase activity	GO:0019538//protein metabolic process	K00924;K01381//saccharopepsin [EC:3.4.23.25]	gi|460387153|ref|XP_004239252.1|//PREDICTED: aspartic proteinase nepenthesin-1-like [Solanum lycopersicum]
Solyc02g070280.2.1	2168	14.1633	57.9433	2.03248	0.823945	Up	NA	NA	NA	K03294//basic amino acid/polyamine antiporter, APA family	gi|460374688|ref|XP_004233142.1|//PREDICTED: cationic amino acid transporter 1-like [Solanum lycopersicum]
Solyc06g034370.1.1	579	1.68667	56.1767	5.05772	0.930274	Up	NA	GO:0030234//enzyme regulator activity	NA	K01051//pectinesterase [EC:3.1.1.11]	gi|460390256|ref|XP_004240754.1|//PREDICTED: 21 kDa protein-like [Solanum lycopersicum]
Solyc09g008200.2.1	1597	70.6667	16.8067	-2.072	0.831844	Down	NA	NA	NA	K07213//copper chaperone	gi|460402253|ref|XP_004246628.1|//PREDICTED: neurofilament medium polypeptide [Solanum lycopersicum]
Solyc01g109920.2.1	1091	15.8267	0.903333	-4.13096	0.843783	Down	NA	NA	GO:0009628//response to abiotic stimulus	NA	gi|460370182|ref|XP_004230933.1|//PREDICTED: embryogenic cell protein 40 [Solanum lycopersicum]
Solyc02g067320.1.1	996	47.14	6.68	-2.81903	0.858003	Down	NA	NA	NA	NA	gi|460375134|ref|XP_004233362.1|//PREDICTED: zinc-finger homeodomain protein 9 [Solanum lycopersicum]
Solyc06g068090.2.1	3006	40.86	197.323	2.2718	0.857151	Up	GO:0043231//intracellular membrane-bounded organelle;GO:0016020//membrane	GO:0004620//phospholipase activity;GO:0004630//phospholipase D activity;GO:0046872//metal ion binding;GO:0005509//calcium ion binding;GO:0070290//N-acylphosphatidylethanolamine-specific phospholipase D activity	GO:0006650//glycerophospholipid metabolic process;GO:0046470//phosphatidylcholine metabolic process;GO:0016042//lipid catabolic process	K01115//phospholipase D1/2 [EC:3.1.4.4]	gi|927261925|ref|NP_001234102.2|//phospholipase PLDa1 [Solanum lycopersicum]
Solyc02g077370.1.1	486	6.67	75.9467	3.50923	0.893286	Up	GO:0043231//intracellular membrane-bounded organelle	GO:0001071//nucleic acid binding transcription factor activity;GO:0003676//nucleic acid binding	GO:0006950//response to stress;GO:0006351//transcription, DNA-templated	K13433//pathogenesis-related genes transcriptional activator PTI5;K14516//ethylene-responsive transcription factor 1	gi|350539681|ref|NP_001233987.1|//pathogenesis-related genes transcriptional activator PTI5 [Solanum lycopersicum]
Solyc01g007010.2.1	1360	15.96	56.3333	1.81953	0.805646	Up	GO:0043234//protein complex	GO:0019787//ubiquitin-like protein transferase activity	GO:0032446//protein modification by small protein conjugation	K10260//F-box and WD-40 domain protein 7;K01876//aspartyl-tRNA synthetase [EC:6.1.1.12];K08332//vacuolar protein 8	gi|460365604|ref|XP_004228691.1|//PREDICTED: E3 ubiquitin-protein ligase PUB22-like [Solanum lycopersicum]
Solyc07g040890.1.1	999	1.61	15.8367	3.29814	0.816222	Up	NA	NA	NA	K14493//gibberellin receptor GID1 [EC:3.-.-.-]	gi|723717055|ref|XP_010324041.1|//PREDICTED: probable carboxylesterase 120 [Solanum lycopersicum]
Solyc03g121620.1.1	804	52.4933	283.193	2.43158	0.867957	Up	NA	NA	NA	NA	gi|460379694|ref|XP_004235596.1|//PREDICTED: protein YLS9 [Solanum lycopersicum]
Solyc12g097000.1.1	588	4.49333	50.45	3.489	0.882557	Up	NA	NA	NA	K19613//leucine-rich repeat protein SHOC2;K14309//nuclear pore complex protein Nup93	gi|460415340|ref|XP_004253017.1|//PREDICTED: TMV resistance protein N-like [Solanum lycopersicum]
Solyc08g082250.2.1	2527	59.5967	7.38333	-3.01289	0.871986	Down	NA	GO:0004553//hydrolase activity, hydrolyzing O-glycosyl compounds;GO:0005488//binding	GO:0044238//primary metabolic process	K01179//endoglucanase [EC:3.2.1.4]	gi|350535030|ref|NP_001234172.1|//endo-beta-1,4-D-glucanase precursor [Solanum lycopersicum]
Solyc10g012080.2.1	1833	4.38667	177.11	5.33538	0.954663	Up	NA	NA	NA	K15174//RNA polymerase II-associated factor 1;K02184//formin 2	gi|460405182|ref|XP_004248055.1|//PREDICTED: pollen-specific leucine-rich repeat extensin-like protein 3 isoform X1 [Solanum lycopersicum];gi|970055984|ref|XP_015089639.1|//PREDICTED: uncharacterized protein LOC107032545 [Solanum pennellii]
Solyc03g116320.2.1	1418	22.3967	1.71	-3.71122	0.854864	Down	NA	NA	NA	K13035//beta-cyano-L-alanine hydratase/nitrilase [EC:3.5.5.4 4.2.1.65];K16221//transcription factor TCP21 (protein CCA1 HIKING EXPEDITION)	gi|350539944|ref|NP_001234586.1|//TCP transcription factor 16 [Solanum lycopersicum]
Solyc07g062310.2.1	3162	10.2433	44.41	2.1162	0.820746	Up	NA	NA	NA	K06636//structural maintenance of chromosome 1	gi|460397458|ref|XP_004244284.1|//PREDICTED: uncharacterized protein LOC101246157 [Solanum lycopersicum]
Solyc01g106630.2.1	893	1.49	26.8433	4.17118	0.87855	Up	NA	NA	GO:0006950//response to stress	K13449//pathogenesis-related protein 1	gi|350538759|ref|NP_001234358.1|//PR1 protein precursor [Solanum lycopersicum]
Solyc04g074830.1.1	1017	4.86333	91.8667	4.23952	0.917098	Up	NA	NA	NA	NA	gi|460384519|ref|XP_004237958.1|//PREDICTED: putative clathrin assembly protein At4g40080 [Solanum lycopersicum]
Solyc02g065380.2.1	1161	38.8	149.973	1.95058	0.83545	Up	NA	NA	NA	K03251//translation initiation factor 3 subunit D;K12189//ESCRT-II complex subunit VPS25	gi|460375242|ref|XP_004233416.1|//PREDICTED: cold-regulated 413 plasma membrane protein 2 [Solanum lycopersicum]
Solyc08g006800.1.1	306	5.26	0.01	-9.03892	0.802046	Down	NA	NA	NA	NA	gi|460397945|ref|XP_004244525.1|//PREDICTED: uncharacterized protein LOC101251603 [Solanum lycopersicum]
Solyc10g080610.1.1	1035	208.977	49.96	-2.0645	0.846696	Down	NA	NA	NA	K10457//kelch-like protein 20;K10443//kelch-like protein 2/3	gi|460407715|ref|XP_004249296.1|//PREDICTED: F-box/kelch-repeat protein At1g15670-like [Solanum lycopersicum]
Solyc12g057060.1.1	1461	13.13	272.127	4.37334	0.931087	Up	NA	GO:0016757//transferase activity, transferring glycosyl groups	NA	K13493//cytokinin-N-glucosyltransferase [EC:2.4.1.-];K00699//glucuronosyltransferase [EC:2.4.1.17];K13030//cyanohydrin beta-glucosyltransferase [EC:2.4.1.85]	gi|460414347|ref|XP_004252533.1|//PREDICTED: 7-deoxyloganetin glucosyltransferase-like [Solanum lycopersicum]
Solyc07g041750.2.1	3847	29.9833	115.127	1.94099	0.831437	Up	NA	NA	NA	K01835//phosphoglucomutase [EC:5.4.2.2];K03469//ribonuclease HI [EC:3.1.26.4];K13506//glycerol-3-phosphate O-acyltransferase 3/4 [EC:2.3.1.15];K05605//3-hydroxyisobutyryl-CoA hydrolase [EC:3.1.2.4];K14294//partner of Y14 and mago	gi|723716888|ref|XP_010324006.1|//PREDICTED: uncharacterized protein At1g04910 isoform X2 [Solanum lycopersicum];gi|460396299|ref|XP_004243713.1|//PREDICTED: uncharacterized protein At1g04910 isoform X1 [Solanum lycopersicum];gi|970042018|ref|XP_015082402.1|//PREDICTED: uncharacterized protein At1g04910 isoform X2 [Solanum pennellii]
Solyc11g010810.1.1	1413	41.6533	6.22333	-2.74267	0.848477	Down	NA	GO:0016758//transferase activity, transferring hexosyl groups	NA	K12937//cyanidin-3-O-glucoside 2''-O-glucuronosyltransferase [EC:2.4.1.254];K18823//soyasaponin III rhamnosyltransferase [EC:2.4.1.273]	gi|460409467|ref|XP_004250160.1|//PREDICTED: UDP-glycosyltransferase 91A1-like [Solanum lycopersicum]
Solyc07g006890.1.1	1509	44.0333	295.803	2.74797	0.880556	Up	NA	GO:0005506//iron ion binding;GO:0016491//oxidoreductase activity	GO:0008152//metabolic process	K13407//fatty acid omega-hydroxylase [EC:1.14.-.-]	gi|460394196|ref|XP_004242690.1|//PREDICTED: cytochrome P450 94A1-like [Solanum lycopersicum]
Solyc06g009890.1.1	8187	0.786667	11.5167	3.87183	0.809736	Up	NA	NA	NA	K03006//DNA-directed RNA polymerase II subunit RPB1 [EC:2.7.7.6]	gi|590643301|ref|XP_007030765.1|//Uncharacterized protein TCM_026511 [Theobroma cacao];gi|113205352|gb|AAT38797.2|//Polyprotein, putative [Solanum demissum]
Solyc01g111400.2.1	2705	29.4	2.27	-3.69505	0.86926	Down	NA	NA	NA	K11262//acetyl-CoA carboxylase / biotin carboxylase 1 [EC:6.4.1.2 6.3.4.14];K13199//plasminogen activator inhibitor 1 RNA-binding protein;K11267//sister chromatid cohesion protein PDS5;K18443//golgi-specific brefeldin A-resistance guanine nucleotide exchange factor 1	gi|460370371|ref|XP_004231026.1|//PREDICTED: subtilisin-like protease [Solanum lycopersicum]
Solyc03g113910.2.1	786	27.22	0.653333	-5.3807	0.911283	Down	NA	NA	NA	NA	gi|460380802|ref|XP_004236143.1|//PREDICTED: gibberellin-regulated protein 10-like [Solanum lycopersicum]
Solyc10g076480.1.1	1452	10.76	97.0933	3.17369	0.888037	Up	NA	NA	NA	K03320//ammonium transporter, Amt family	gi|460407252|ref|XP_004249068.1|//PREDICTED: ammonium transporter 2 [Solanum lycopersicum]
Solyc07g041910.2.1	510	292.67	59.2933	-2.30333	0.860779	Down	GO:0031410//cytoplasmic vesicle	GO:0004175//endopeptidase activity	GO:0019538//protein metabolic process	K01366//cathepsin H [EC:3.4.22.16]	gi|460396286|ref|XP_004243707.1|//PREDICTED: cysteine proteinase 3-like [Solanum lycopersicum]
Solyc03g031860.2.1	1961	99.85	31.7633	-1.6524	0.803536	Down	GO:0009536//plastid;GO:0009507//chloroplast	GO:0004337//geranyltranstransferase activity;GO:0016767//geranylgeranyl-diphosphate geranylgeranyltransferase activity	GO:0016117//carotenoid biosynthetic process;GO:0016109//tetraterpenoid biosynthetic process	K02291//phytoene synthase [EC:2.5.1.32]	gi|350537597|ref|NP_001234812.1|//phytoene synthase 1, chloroplastic [Solanum lycopersicum]
Solyc01g109460.2.1	1855	129.607	461.447	1.83202	0.832542	Up	GO:0031224//intrinsic component of membrane	GO:0016628//oxidoreductase activity, acting on the CH-CH group of donors, NAD or NADP as acceptor;GO:0022857//transmembrane transporter activity	GO:0071702//organic substance transport;GO:0008152//metabolic process	K08150//MFS transporter, SP family, solute carrier family 2 (myo-inositol transporter), member 13	gi|663071113|ref|NP_001287655.1|//polyol transporter 5-like [Solanum lycopersicum]
Solyc09g065850.2.1	1029	22.0967	237.817	3.42795	0.902917	Up	NA	NA	NA	K14484//auxin-responsive protein IAA	gi|525314467|ref|NP_001266029.1|//IAA3 protein [Solanum lycopersicum]
Solyc02g091740.2.1	605	17.2033	120.877	2.81278	0.87839	Up	NA	NA	NA	K15193//protein SPT2	gi|970004910|ref|XP_015063277.1|//PREDICTED: uncharacterized protein LOC107008661 isoform X2 [Solanum pennellii]
Solyc02g078030.1.1	792	50.7533	214.687	2.08066	0.847966	Up	NA	NA	NA	NA	gi|460374185|ref|XP_004232892.1|//PREDICTED: myosin-M heavy chain [Solanum lycopersicum]
Solyc12g011280.1.1	822	73.6433	12.66	-2.54028	0.856167	Down	GO:0031224//intrinsic component of membrane;GO:0009521//photosystem;GO:0009534//chloroplast thylakoid	GO:0043169//cation binding;GO:0046906//tetrapyrrole binding	GO:0006464//cellular protein modification process;GO:0006091//generation of precursor metabolites and energy	K08909//light-harvesting complex I chlorophyll a/b binding protein 3	gi|460412884|ref|XP_004251826.1|//PREDICTED: chlorophyll a-b binding protein 8, chloroplastic-like [Solanum lycopersicum]
Solyc05g011960.2.1	4785	4.54333	36.6633	3.01251	0.856068	Up	NA	NA	NA	K15639//PHYB activation tagged suppressor 1 [EC:1.14.-.-]	gi|970027846|ref|XP_015075211.1|//PREDICTED: uncharacterized protein LOC107019151 isoform X2 [Solanum pennellii];gi|460386682|ref|XP_004239025.1|//PREDICTED: cytochrome P450 CYP749A22-like [Solanum lycopersicum]
Solyc02g077970.2.1	1043	26.2767	0.0766667	-8.42097	0.945527	Down	NA	NA	NA	NA	gi|723674766|ref|XP_010316759.1|//PREDICTED: late embryogenesis abundant protein 76-like [Solanum lycopersicum]
Solyc09g091430.2.1	2109	20.9067	2.71333	-2.94582	0.822675	Down	NA	GO:0003824//catalytic activity	NA	K01728//pectate lyase [EC:4.2.2.2]	gi|460404708|ref|XP_004247823.1|//PREDICTED: probable pectate lyase 8 [Solanum lycopersicum]
Solyc07g040720.2.1	1896	43.4767	360.57	3.05197	0.893567	Up	NA	GO:0032559//adenyl ribonucleotide binding;GO:0004672//protein kinase activity	GO:0006464//cellular protein modification process	K02218//casein kinase 1 [EC:2.7.11.1]	gi|460396369|ref|XP_004243748.1|//PREDICTED: casein kinase I isoform delta-like [Solanum lycopersicum]
Solyc08g065610.2.1	1950	341.117	110.037	-1.63228	0.813254	Down	NA	GO:0004175//endopeptidase activity	GO:0019538//protein metabolic process	K01369//legumain [EC:3.4.22.34]	gi|460399167|ref|XP_004245113.1|//PREDICTED: vacuolar-processing enzyme-like [Solanum lycopersicum]
Solyc12g044940.1.1	816	35.9867	129.9	1.85187	0.82616	Up	NA	NA	NA	K02934//large subunit ribosomal protein L6e;K00059//3-oxoacyl-[acyl-carrier protein] reductase [EC:1.1.1.100];K10256//omega-6 fatty acid desaturase / acyl-lipid omega-6 desaturase (Delta-12 desaturase) [EC:1.14.19.6 1.14.19.22]	gi|460414033|ref|XP_004252379.1|//PREDICTED: probable L-xylulose reductase [Solanum lycopersicum]
Solyc01g067010.2.1	1474	27.7833	6.06667	-2.19524	0.804085	Down	NA	NA	NA	K01889//phenylalanyl-tRNA synthetase alpha chain [EC:6.1.1.20];K01915//glutamine synthetase [EC:6.3.1.2];K15030//translation initiation factor 3 subunit M;K04079//molecular chaperone HtpG	gi|723658148|ref|XP_010321279.1|//PREDICTED: F-box/kelch-repeat protein At3g23880-like [Solanum lycopersicum]
Solyc04g054690.2.1	2023	3.81667	47.48	3.63693	0.88464	Up	NA	NA	NA	K00423//L-ascorbate oxidase [EC:1.10.3.3]	gi|809281420|ref|NP_001234829.2|//ascorbate oxidase precursor [Solanum lycopersicum]
Solyc01g006720.2.1	2734	59.85	11.9867	-2.31992	0.842645	Down	GO:0044464//cell part	GO:0032559//adenyl ribonucleotide binding;GO:0017111//nucleoside-triphosphatase activity;GO:0015098//molybdate ion transmembrane transporter activity	GO:0009207//purine ribonucleoside triphosphate catabolic process	K05681//ATP-binding cassette, subfamily G (WHITE), member 2	gi|970001931|ref|XP_015060109.1|//PREDICTED: ABC transporter G family member 22-like [Solanum pennellii];gi|460365427|ref|XP_004228604.1|//PREDICTED: ABC transporter G family member 22-like [Solanum lycopersicum]
Solyc04g072900.1.1	795	246.037	745.707	1.59973	0.812578	Up	NA	NA	NA	K09286//EREBP-like factor	gi|350535453|ref|NP_001234707.1|//dehydration-responsive element binding protein 3 [Solanum lycopersicum]
Solyc10g077040.1.1	1215	95.1933	26.3	-1.8558	0.822153	Down	NA	GO:0016709//oxidoreductase activity, acting on paired donors, with incorporation or reduction of molecular oxygen, NAD(P)H as one donor, and incorporation of one atom of oxygen;GO:0046914//transition metal ion binding	GO:0006779//porphyrin-containing compound biosynthetic process	K04035//magnesium-protoporphyrin IX monomethyl ester (oxidative) cyclase [EC:1.14.13.81]	gi|460407317|ref|XP_004249099.1|//PREDICTED: magnesium-protoporphyrin IX monomethyl ester [oxidative] cyclase, chloroplastic [Solanum lycopersicum]
Solyc07g007750.2.1	631	52.7067	0.626667	-6.39414	0.954723	Down	NA	NA	NA	NA	gi|970038778|ref|XP_015080724.1|//PREDICTED: defensin Ec-AMP-D1-like [Solanum pennellii]
Solyc06g072330.2.1	653	33.8667	4.72667	-2.84097	0.846124	Down	NA	NA	NA	K09539//DnaJ homolog subfamily C member 19	gi|460391730|ref|XP_004241472.1|//PREDICTED: mitochondrial import inner membrane translocase subunit TIM14-3-like [Solanum lycopersicum]
Solyc01g096430.2.1	1050	41.2867	183.967	2.1557	0.851209	Up	NA	GO:0016655//oxidoreductase activity, acting on NAD(P)H, quinone or similar compound as acceptor	GO:0008152//metabolic process	K13436//pto-interacting protein 1 [EC:2.7.11.1]	gi|460368346|ref|XP_004230028.1|//PREDICTED: NAD(P)H:quinone oxidoreductase [Solanum lycopersicum]
Solyc06g082590.1.1	747	7.20333	67.3867	3.22573	0.881573	Up	GO:0043231//intracellular membrane-bounded organelle	GO:0001071//nucleic acid binding transcription factor activity;GO:0003676//nucleic acid binding	GO:0006950//response to stress;GO:0006351//transcription, DNA-templated	K13434//pathogenesis-related genes transcriptional activator PTI6	gi|350536443|ref|NP_001233991.1|//pathogenesis-related genes transcriptional activator PTI6 [Solanum lycopersicum]
Solyc04g054990.2.1	1065	248.563	33.4233	-2.89469	0.886113	Down	NA	NA	NA	NA	gi|460383377|ref|XP_004237402.1|//PREDICTED: lipoxygenase homology domain-containing protein 1-like [Solanum lycopersicum]
BGI_novel_G002852	3024	7.16	37.72	2.3973	0.83047	Up	NA	NA	NA	NA	gi|460405039|ref|XP_004247985.1|//PREDICTED: CRIB domain-containing protein RIC4-like [Solanum lycopersicum]
Solyc01g109610.2.1	1388	14.49	1.62333	-3.15803	0.803722	Down	NA	NA	NA	NA	gi|460370186|ref|XP_004230935.1|//PREDICTED: uncharacterized protein At1g01500-like [Solanum lycopersicum]
Solyc09g074550.2.1	863	23.8033	3.57	-2.73717	0.821768	Down	NA	NA	NA	NA	gi|698490056|ref|XP_009791544.1|//PREDICTED: CASP-like protein 1E2 [Nicotiana sylvestris];gi|723731517|ref|XP_010326606.1|//PREDICTED: CASP-like protein 1E1 [Solanum lycopersicum]
Solyc01g060020.2.1	1434	0.01	11.3633	10.1502	0.891285	Up	GO:0043231//intracellular membrane-bounded organelle	GO:0008422//beta-glucosidase activity;GO:0043167//ion binding	GO:0006950//response to stress;GO:0044238//primary metabolic process	K15429//tRNA (guanine37-N1)-methyltransferase [EC:2.1.1.228];K19619//tyrosyl-DNA phosphodiesterase 2 [EC:3.1.4.-];K13098//RNA-binding protein FUS	gi|350537435|ref|NP_001234805.1|//glucan endo-1,3-beta-glucosidase B precursor [Solanum lycopersicum]
Solyc01g111830.2.1	1396	195.533	59.3467	-1.72018	0.817964	Down	NA	GO:0008757//S-adenosylmethionine-dependent methyltransferase activity	GO:0008202//steroid metabolic process;GO:0006730//one-carbon metabolic process	K08242//24-methylenesterol C-methyltransferase [EC:2.1.1.143]	gi|460370447|ref|XP_004231064.1|//PREDICTED: 24-methylenesterol C-methyltransferase 2-like [Solanum lycopersicum]
Solyc07g055950.2.1	1134	39.6067	2.17333	-4.18776	0.895452	Down	NA	NA	NA	NA	gi|460395318|ref|XP_004243231.1|//PREDICTED: protodermal factor 1 [Solanum lycopersicum]
Solyc09g014990.2.1	1761	8.61333	75.5133	3.13209	0.879704	Up	NA	NA	NA	K13424//WRKY transcription factor 33	gi|460401603|ref|XP_004246308.1|//PREDICTED: probable WRKY transcription factor 26 [Solanum lycopersicum]
Solyc08g068610.2.1	1720	2.95	20.07	2.76625	0.812022	Up	NA	GO:0048037//cofactor binding;GO:0016830//carbon-carbon lyase activity	GO:0043436//oxoacid metabolic process	K01590//histidine decarboxylase [EC:4.1.1.22]	gi|922959915|ref|NP_001233852.2|//aromatic amino acid decarboxylase 1B [Solanum lycopersicum]
Solyc08g081160.2.1	2778	16.53	1.63	-3.34214	0.822934	Down	NA	NA	NA	NA	gi|460400149|ref|XP_004245598.1|//PREDICTED: uncharacterized protein LOC101256207 [Solanum lycopersicum]
Solyc01g095930.2.1	1992	16.39	0.246667	-6.05411	0.894611	Down	NA	NA	NA	K15406//wax-ester synthase / diacylglycerol O-acyltransferase [EC:2.3.1.75 2.3.1.20]	gi|969997646|ref|XP_015068821.1|//PREDICTED: O-acyltransferase WSD1-like isoform X1 [Solanum pennellii];gi|969997650|ref|XP_015068832.1|//PREDICTED: O-acyltransferase WSD1-like isoform X3 [Solanum pennellii]
Solyc12g005340.1.1	2243	43.2633	632.307	3.86941	0.919374	Up	NA	NA	GO:0006355//regulation of transcription, DNA-templated	K14494//DELLA protein	gi|525314202|ref|NP_001266225.1|//Hop-interacting protein THI039 [Solanum lycopersicum]
Solyc04g079460.1.1	453	0.01	7.00333	9.4519	0.839369	Up	NA	NA	NA	K13963//serpin B	gi|970021663|ref|XP_015072103.1|//PREDICTED: serpin-ZX-like [Solanum pennellii]
Solyc05g012890.1.1	4742	2.58	17.4567	2.75834	0.802282	Up	NA	NA	NA	K13457//disease resistance protein RPM1	gi|565364202|ref|XP_006348816.1|//PREDICTED: putative late blight resistance protein homolog R1B-23 [Solanum tuberosum]
Solyc06g083310.2.1	2164	44.9567	365.91	3.02488	0.893154	Up	NA	GO:0016740//transferase activity	NA	K13648//alpha-1,4-galacturonosyltransferase [EC:2.4.1.43]	gi|460393630|ref|XP_004242412.1|//PREDICTED: galacturonosyltransferase 8-like [Solanum lycopersicum]
Solyc02g077060.1.1	480	1.37	14.1	3.36345	0.811077	Up	NA	NA	NA	K04730//interleukin-1 receptor-associated kinase 1 [EC:2.7.11.1];K13415//protein brassinosteroid insensitive 1 [EC:2.7.10.1 2.7.11.1]	gi|723675040|ref|XP_010316804.1|//PREDICTED: uncharacterized protein LOC104645842 [Solanum lycopersicum]
Solyc03g121270.2.1	1777	69.9	298.43	2.09403	0.850406	Up	NA	GO:0016811//hydrolase activity, acting on carbon-nitrogen (but not peptide) bonds, in linear amides	NA	K14664//IAA-amino acid hydrolase [EC:3.5.1.-]	gi|460379750|ref|XP_004235624.1|//PREDICTED: IAA-amino acid hydrolase ILR1-like 4 [Solanum lycopersicum]
Solyc06g019170.2.1	2595	17.6333	1.72667	-3.35224	0.827573	Down	GO:0044424//intracellular part	GO:0016774//phosphotransferase activity, carboxyl group as acceptor;GO:0016620//oxidoreductase activity, acting on the aldehyde or oxo group of donors, NAD or NADP as acceptor;GO:0032559//adenyl ribonucleotide binding	GO:0006796//phosphate-containing compound metabolic process;GO:0006560//proline metabolic process	K12657//delta-1-pyrroline-5-carboxylate synthetase [EC:2.7.2.11 1.2.1.41]	gi|723704922|ref|XP_010321953.1|//PREDICTED: delta-1-pyrroline-5-carboxylate synthase-like isoform X1 [Solanum lycopersicum];gi|460390115|ref|XP_004240687.1|//PREDICTED: delta-1-pyrroline-5-carboxylate synthase-like isoform X2 [Solanum lycopersicum]
Solyc09g009840.1.1	867	12.6733	62.43	2.30044	0.840496	Up	NA	NA	NA	NA	gi|723727763|ref|XP_010325902.1|//PREDICTED: uncharacterized protein LOC101254416 [Solanum lycopersicum]
Solyc07g008600.1.1	2985	1.70667	15.05	3.14051	0.806339	Up	NA	NA	NA	K13466//EIX receptor 1/2	gi|723712990|ref|XP_004242808.2|//PREDICTED: probable leucine-rich repeat receptor-like protein kinase At2g33170 [Solanum lycopersicum]
Solyc10g005950.2.1	1320	7.38	94.1533	3.67332	0.901213	Up	NA	NA	NA	K13648//alpha-1,4-galacturonosyltransferase [EC:2.4.1.43]	gi|460405747|ref|XP_004248336.1|//PREDICTED: nudix hydrolase 2-like [Solanum lycopersicum]
Solyc09g010980.1.1	228	3.35333	27	3.00929	0.841804	Up	NA	NA	NA	K08956//AFG3 family protein [EC:3.4.24.-]	gi|697176544|ref|XP_009597230.1|//PREDICTED: uncharacterized protein LOC104093208 [Nicotiana tomentosiformis]
Solyc08g008420.2.1	807	3.42667	24.4333	2.83397	0.829321	Up	NA	NA	NA	K15382//solute carrier family 50 (sugar transporter)	gi|460398181|ref|XP_004244641.1|//PREDICTED: mitochondrial pyruvate carrier 1-like isoform X1 [Solanum lycopersicum]
Solyc03g121060.2.1	1241	21.7467	75.3533	1.79288	0.810654	Up	NA	NA	NA	K14484//auxin-responsive protein IAA	gi|525313589|ref|NP_001266088.1|//IAA26 [Solanum lycopersicum]
Solyc02g089650.2.1	1448	16.9933	1.84667	-3.20197	0.81963	Down	NA	NA	NA	NA	gi|460372583|ref|XP_004232108.1|//PREDICTED: uncharacterized protein LOC101267572 [Solanum lycopersicum]
Solyc08g082610.2.1	1551	151.11	771.67	2.35238	0.867325	Up	NA	NA	NA	K10442//kelch-like protein 1/4/5;K16726//ankyrin repeat domain-containing protein 17;K10457//kelch-like protein 20	gi|460399954|ref|XP_004245501.1|//PREDICTED: B2 protein [Solanum lycopersicum]
Solyc06g060870.1.1	1557	3.04	30.47	3.32525	0.859267	Up	NA	NA	NA	K16818//phospholipase A1 [EC:3.1.1.32]	gi|460392773|ref|XP_004241988.1|//PREDICTED: phospholipase A1-Ibeta2, chloroplastic-like [Solanum lycopersicum]
Solyc08g079140.1.1	447	0.01	9.96	9.96	0.878698	Up	NA	NA	NA	K14488//SAUR family protein	gi|723724877|ref|XP_010325465.1|//PREDICTED: auxin-induced protein X10A-like [Solanum lycopersicum]
Solyc04g081530.1.1	468	38.0333	293.36	2.94734	0.888163	Up	NA	GO:0005515//protein binding	NA	K03686//molecular chaperone DnaJ	gi|934635627|ref|NP_001234377.2|//DNAJ-like protein [Solanum lycopersicum]
Solyc02g087880.2.1	1566	38.6833	3.20333	-3.59407	0.877505	Down	GO:0032991//macromolecular complex;GO:0015630//microtubule cytoskeleton	GO:0032561//guanyl ribonucleotide binding;GO:0017111//nucleoside-triphosphatase activity	GO:0007017//microtubule-based process;GO:0009207//purine ribonucleoside triphosphate catabolic process;GO:0043623//cellular protein complex assembly	K07374//tubulin alpha	gi|697145354|ref|XP_009626810.1|//PREDICTED: tubulin alpha chain-like [Nicotiana tomentosiformis]
Solyc04g080260.2.1	1845	34.22	6.92	-2.306	0.819894	Down	NA	GO:0004553//hydrolase activity, hydrolyzing O-glycosyl compounds;GO:0043167//ion binding	GO:0044238//primary metabolic process	K10761//tRNA(His) guanylyltransferase [EC:2.7.7.79];K15429//tRNA (guanine37-N1)-methyltransferase [EC:2.1.1.228];K19619//tyrosyl-DNA phosphodiesterase 2 [EC:3.1.4.-]	gi|460385114|ref|XP_004238250.1|//PREDICTED: glucan endo-1,3-beta-glucosidase 7 [Solanum lycopersicum]
Solyc08g076980.2.1	1861	96.83	7.73333	-3.64629	0.90146	Down	NA	NA	NA	K01438//acetylornithine deacetylase [EC:3.5.1.16]	gi|460400742|ref|XP_004245891.1|//PREDICTED: acetylornithine deacetylase-like [Solanum lycopersicum]
Solyc01g088400.2.1	2052	30.73	2.96333	-3.37435	0.860251	Down	NA	NA	NA	K15404//aldehyde decarbonylase [EC:4.1.99.5]	gi|723666679|ref|XP_004229696.2|//PREDICTED: protein ECERIFERUM 1-like [Solanum lycopersicum]
Solyc03g025410.2.1	1292	131.23	30.6533	-2.09798	0.844497	Down	NA	GO:0016628//oxidoreductase activity, acting on the CH-CH group of donors, NAD or NADP as acceptor	GO:0008152//metabolic process	K19329//WW domain-containing oxidoreductase	gi|460377268|ref|XP_004234415.1|//PREDICTED: short-chain dehydrogenase TIC 32, chloroplastic-like [Solanum lycopersicum]
Solyc06g008500.2.1	2025	11.03	0.743333	-3.89128	0.805542	Down	NA	NA	NA	K01931//protein neuralized [EC:2.3.2.27];K06867//uncharacterized protein;K15502//serine/threonine-protein phosphatase 6 regulatory ankyrin repeat subunit A;K15688//E3 ubiquitin-protein ligase MUL1 [EC:2.3.2.27]	gi|460389727|ref|XP_004240501.1|//PREDICTED: putative E3 ubiquitin-protein ligase XBAT35 [Solanum lycopersicum]
Solyc01g091830.2.1	1439	16.7467	84.6033	2.33684	0.851594	Up	NA	NA	NA	NA	gi|460367994|ref|XP_004229855.1|//PREDICTED: uncharacterized protein LOC101264556 [Solanum lycopersicum]
Solyc03g082660.2.1	3276	49.2467	319.12	2.696	0.8795	Up	NA	NA	NA	NA	gi|723682364|ref|XP_010318046.1|//PREDICTED: molybdate-anion transporter [Solanum lycopersicum]
Solyc12g005640.1.1	702	5.51667	83.4267	3.91864	0.907946	Up	NA	NA	NA	K09422//myb proto-oncogene protein, plant	gi|460413310|ref|XP_004252033.1|//PREDICTED: myb-related protein Myb4-like [Solanum lycopersicum]
Solyc08g083330.2.1	1861	153.593	470.407	1.61479	0.812567	Up	NA	NA	NA	NA	gi|460399835|ref|XP_004245442.1|//PREDICTED: uncharacterized protein LOC101259469 [Solanum lycopersicum]
Solyc04g080420.2.1	1187	13.28	1.23667	-3.42473	0.807031	Down	NA	NA	NA	K04733//interleukin-1 receptor-associated kinase 4 [EC:2.7.11.1];K04730//interleukin-1 receptor-associated kinase 1 [EC:2.7.11.1];K04506//E3 ubiquitin-protein ligase SIAH1 [EC:2.3.2.27];K13457//disease resistance protein RPM1	gi|723695773|ref|XP_010320393.1|//PREDICTED: jacalin-related lectin 3-like [Solanum lycopersicum]
Solyc02g086180.2.1	1236	289.68	40.5133	-2.83799	0.886003	Down	GO:0031224//intrinsic component of membrane;GO:0043231//intracellular membrane-bounded organelle;GO:0031090//organelle membrane	GO:0046914//transition metal ion binding;GO:0046996//oxidoreductase activity, acting on paired donors, with incorporation or reduction of molecular oxygen, with NAD(P)H as one donor, and the other dehydrogenated	GO:0006694//steroid biosynthetic process;GO:0006631//fatty acid metabolic process	K00227//Delta7-sterol 5-desaturase [EC:1.14.19.20]	gi|460373067|ref|XP_004232344.1|//PREDICTED: delta(7)-sterol-C5(6)-desaturase [Solanum lycopersicum]
Solyc05g025820.2.1	1475	8.34	48.7567	2.54748	0.845179	Up	NA	GO:0004713//protein tyrosine kinase activity;GO:0032559//adenyl ribonucleotide binding	GO:0006464//cellular protein modification process	K04733//interleukin-1 receptor-associated kinase 4 [EC:2.7.11.1]	gi|460387299|ref|XP_004239317.1|//PREDICTED: putative receptor-like protein kinase At1g72540 [Solanum lycopersicum]
Solyc02g086210.2.1	3816	9.93	64.3067	2.6951	0.860509	Up	NA	NA	NA	K04733//interleukin-1 receptor-associated kinase 4 [EC:2.7.11.1];K04730//interleukin-1 receptor-associated kinase 1 [EC:2.7.11.1]	gi|460373061|ref|XP_004232341.1|//PREDICTED: probable receptor-like protein kinase At1g67000 [Solanum lycopersicum]
Solyc08g078670.2.1	1741	33.3167	7.7	-2.11331	0.807927	Down	NA	NA	NA	K00924;K01381//saccharopepsin [EC:3.4.23.25]	gi|460400483|ref|XP_004245764.1|//PREDICTED: aspartic proteinase nepenthesin-1 [Solanum lycopersicum]
Solyc01g091230.2.1	2401	8.01333	0.293333	-4.77179	0.800182	Down	NA	NA	NA	K13418//somatic embryogenesis receptor kinase 1 [EC:2.7.10.1 2.7.11.1]	gi|460367898|ref|XP_004229807.1|//PREDICTED: probable LRR receptor-like serine/threonine-protein kinase At1g34110 [Solanum lycopersicum]
Solyc03g071690.2.1	857	148.703	49.8067	-1.57803	0.803481	Down	NA	GO:0022892//substrate-specific transporter activity;GO:0005506//iron ion binding	GO:0015669//gas transport;GO:0009725//response to hormone	NA	gi|350538955|ref|NP_001234111.1|//non-symbiotic hemoglobin 2 [Solanum lycopersicum]
Solyc06g065190.1.1	978	20.95	3.32333	-2.65625	0.81161	Down	NA	NA	NA	K13035//beta-cyano-L-alanine hydratase/nitrilase [EC:3.5.5.4 4.2.1.65];K16221//transcription factor TCP21 (protein CCA1 HIKING EXPEDITION)	gi|350539617|ref|NP_001233966.1|//TCP transcription factor 13 [Solanum lycopersicum]
Solyc06g060110.2.1	1929	61.9833	1110.37	4.16302	0.927778	Up	GO:0031224//intrinsic component of membrane	NA	NA	K14209//solute carrier family 36 (proton-coupled amino acid transporter)	gi|936976433|ref|NP_001234606.2|//amino acid transporter [Solanum lycopersicum];gi|723706948|ref|XP_010322323.1|//PREDICTED: amino acid transporter isoform X1 [Solanum lycopersicum]
Solyc10g048030.1.1	441	34.1933	4.24	-3.01158	0.853265	Down	NA	NA	GO:0006950//response to stress	NA	gi|460406666|ref|XP_004248782.1|//PREDICTED: kirola-like [Solanum lycopersicum]
Solyc09g092020.2.1	3221	10.2633	275.513	4.74655	0.94312	Up	NA	NA	NA	K13448//calcium-binding protein CML	gi|970048870|ref|XP_015085938.1|//PREDICTED: receptor like protein kinase S.2 [Solanum pennellii];gi|460404788|ref|XP_004247862.1|//PREDICTED: probable calcium-binding protein CML22 isoform X1 [Solanum lycopersicum]
Solyc01g079610.2.1	1581	23.4433	152.133	2.69809	0.874707	Up	NA	GO:0005515//protein binding	GO:0044267//cellular protein metabolic process	K09517//DnaJ homolog subfamily B member 11	gi|460367084|ref|XP_004229405.1|//PREDICTED: dnaJ protein ERDJ3B [Solanum lycopersicum]
Solyc04g005270.1.1	2802	50.71	9.5	-2.41627	0.841556	Down	NA	GO:0016772//transferase activity, transferring phosphorus-containing groups	GO:0006796//phosphate-containing compound metabolic process	K14544//U3 small nucleolar RNA-associated protein 22	gi|460382678|ref|XP_004237064.1|//PREDICTED: phosphatidylinositol 4-kinase gamma 5-like isoform X1 [Solanum lycopersicum]
Solyc06g051680.1.1	372	228.35	76.0533	-1.58616	0.807905	Down	NA	NA	NA	NA	gi|697151459|ref|XP_009629950.1|//PREDICTED: protein EARLY FLOWERING 4-like [Nicotiana tomentosiformis]
Solyc03g123570.2.1	5622	9.81	40.8867	2.05931	0.814227	Up	NA	NA	NA	K00921//1-phosphatidylinositol-3-phosphate 5-kinase [EC:2.7.1.150]	gi|460379561|ref|XP_004235530.1|//PREDICTED: 1-phosphatidylinositol-3-phosphate 5-kinase FAB1B-like isoform X2 [Solanum lycopersicum]
Solyc01g079480.2.1	1205	71.62	239.01	1.73864	0.821323	Up	GO:0043231//intracellular membrane-bounded organelle	GO:0003677//DNA binding;GO:0005515//protein binding;GO:0043565//sequence-specific DNA binding;GO:0003700//transcription factor activity, sequence-specific DNA binding;GO:0001071//nucleic acid binding transcription factor activity	GO:0006355//regulation of transcription, DNA-templated;GO:0006351//transcription, DNA-templated	K09060//plant G-box-binding factor	gi|350538355|ref|NP_001234339.1|//bZIP DNA-binding protein [Solanum lycopersicum]
Solyc03g045070.1.1	1383	69.91	12.7767	-2.45199	0.85155	Down	GO:0031224//intrinsic component of membrane	GO:0015101//organic cation transmembrane transporter activity	GO:0015696//ammonium transport	K03320//ammonium transporter, Amt family	gi|350535841|ref|NP_001234216.1|//ammonium transporter 1 member 3 [Solanum lycopersicum]
Solyc01g005160.2.1	1709	0.526667	23.1933	5.46068	0.905143	Up	GO:0043234//protein complex	GO:0019787//ubiquitin-like protein transferase activity	GO:0032446//protein modification by small protein conjugation	K10260//F-box and WD-40 domain protein 7;K01876//aspartyl-tRNA synthetase [EC:6.1.1.12];K08332//vacuolar protein 8	gi|350536307|ref|NP_001234240.1|//Avr9/Cf-9 rapidly elicited protein [Solanum lycopersicum]
Solyc01g010430.2.1	1533	8.65667	66.2967	2.93705	0.870227	Up	NA	NA	NA	K03094//S-phase kinase-associated protein 1	gi|723654798|ref|XP_010323732.1|//PREDICTED: uncharacterized protein LOC101261849 [Solanum lycopersicum]
Solyc04g007390.2.1	1124	11.26	78.5167	2.80179	0.867765	Up	NA	NA	NA	K04733//interleukin-1 receptor-associated kinase 4 [EC:2.7.11.1];K04447//Janus kinase 2 [EC:2.7.10.2]	gi|723690384|ref|XP_010319415.1|//PREDICTED: probable serine/threonine-protein kinase At1g18390 [Solanum lycopersicum]
Solyc06g063180.1.1	3769	4.69	40.3767	3.10586	0.861565	Up	GO:0016021//integral component of membrane;GO:0030288//outer membrane-bounded periplasmic space	GO:0004970//ionotropic glutamate receptor activity;GO:0005234//extracellular-glutamate-gated ion channel activity	GO:0035235//ionotropic glutamate receptor signaling pathway;GO:0006811//ion transport	K05387//glutamate receptor, ionotropic, plant	gi|723710022|ref|XP_004241863.2|//PREDICTED: glutamate receptor 2.8-like [Solanum lycopersicum]
Solyc05g008100.1.1	399	35.7233	8.86667	-2.0104	0.805294	Down	NA	NA	NA	NA	gi|723697585|ref|XP_010320709.1|//PREDICTED: extensin [Solanum lycopersicum]
Solyc06g082910.2.1	3267	34.7233	8.42667	-2.04287	0.805762	Down	NA	NA	NA	K02184//formin 2	gi|460393702|ref|XP_004242448.1|//PREDICTED: formin-like protein 1 [Solanum lycopersicum]
[truncated: 160 more rows]

## Sheet: TableS4b
Table S4b. All the fold-changes and P values for DEGs between CK2 and SPI
[truncated: 978 more rows]
